# Supplementary material for: Identification of genes associated with disulfidptosis in the subacute phase of spinal cord injury and analysis of potential therapeutic targets
Source: Front Immunol. 2025 Oct 20;16:1642757. doi: 10.3389/fimmu.2025.1642757 (PMC12580332; doi:10.3389/fimmu.2025.1642757)
Supplement: Supplementary file 1 [file Table1.xlsx]

## Sheet: Sheet1
Supplementary Table 1. 6,948 differentially expressed genes identified in SCI
id	logFC	logCPM	P.Value	Adj.P-value
S100A8	3.50095	12.8954	1.38e-21	1.16e-17
NOG	-2.39222	0.797774	1.4e-21	1.16e-17
AK5	-2.39703	1.80251	9.2e-21	5.09e-17
SLC37A3	2.72145	7.16619	1.38e-20	5.71e-17
QPCT	2.06997	7.59436	7.24e-20	2.36e-16
NFATC2	-2.05626	4.59028	8.76e-20	2.36e-16
LIN7A	2.07293	5.48258	9.95e-20	2.36e-16
S100A9	3.05572	13.6077	4.86e-19	1.01e-15
SLC22A4	2.20134	5.63895	5.8e-19	1.07e-15
ST3GAL4-AS1	2.80862	3.55525	7.92e-19	1.32e-15
ANXA3	3.84264	8.24844	1.18e-18	1.78e-15
CLEC4D	3.80368	7.3819	1.98e-18	2.74e-15
DOK6	-1.97292	2.77804	8.27e-18	9.94e-15
SLC26A8	2.57153	4.88074	8.38e-18	9.94e-15
ARG1	4.52976	6.99077	9.94e-18	1.1e-14
GOLGA8B	-2.17645	3.50175	2.09e-17	2.09e-14
IPW	-2.3696	0.664644	2.14e-17	2.09e-14
CYSTM1	3.54162	6.52202	3.76e-17	3.34e-14
ACSL1	2.74558	11.5357	3.91e-17	3.34e-14
SLC2A3	2.45128	9.8744	4.03e-17	3.34e-14
RIC3	-1.90932	1.89645	4.85e-17	3.77e-14
GPRASP1	-1.84653	3.32348	5e-17	3.77e-14
CSNK1A1L	2.33085	5.68664	7.29e-17	4.94e-14
LRRN3	-2.59136	2.64554	7.56e-17	4.94e-14
SPON1	-1.98447	1.16624	7.76e-17	4.94e-14
FCGR1A	2.74095	3.89597	7.95e-17	4.94e-14
ZNF438	1.96263	5.61251	8.04e-17	4.94e-14
MCEMP1	5.09791	6.85045	8.52e-17	5.06e-14
GATA3	-2.10464	1.59076	1.45e-16	8.29e-14
CYP1B1	2.36185	7.21501	1.56e-16	8.65e-14
AQP11	-1.78214	0.487706	1.68e-16	9e-14
ABLIM1	-1.62307	5.73059	2.64e-16	1.35e-13
FAM120C	-1.43938	1.9522	2.73e-16	1.35e-13
RORA-AS1	-2.011	2.07426	2.76e-16	1.35e-13
ETS1	-1.67276	7.51265	2.9e-16	1.38e-13
MTX3	-1.42859	3.78346	3.26e-16	1.49e-13
BCL11B	-1.99574	5.63153	3.31e-16	1.49e-13
ZNF831	-1.73074	4.2588	3.48e-16	1.52e-13
ABI2	-1.15599	3.74031	3.73e-16	1.59e-13
CCND2	-1.55534	5.61186	4.03e-16	1.67e-13
NLRC4	2.59492	7.25559	4.34e-16	1.74e-13
BMX	3.29881	5.10891	4.44e-16	1.74e-13
TXK	-1.86853	4.30687	4.5e-16	1.74e-13
PYGL	2.27405	9.45271	5.11e-16	1.93e-13
TUBA1A	1.67285	7.66337	5.54e-16	2.04e-13
NRCAM	-3.41384	0.268196	6.8e-16	2.46e-13
C1QTNF3	-1.63519	0.409443	8.37e-16	2.96e-13
TPD52	-1.98027	3.22563	8.79e-16	3.04e-13
S100A12	4.70725	10.1329	9.06e-16	3.07e-13
TRAF5	-1.55098	4.30723	1.03e-15	3.42e-13
ZBED2	-1.98592	0.441761	1.17e-15	3.8e-13
LOC100506985	-2.07407	2.22826	1.68e-15	5.37e-13
APMAP	2.18198	8.50666	1.91e-15	5.99e-13
MKL2	-1.6007	2.31561	2.66e-15	8.17e-13
MYBL1	-2.07385	4.84086	2.71e-15	8.17e-13
BST1	1.92765	6.47713	2.93e-15	8.7e-13
DYRK2	-1.62242	5.48184	3e-15	8.73e-13
TESPA1	-1.61998	3.61772	3.47e-15	9.78e-13
SRSF8	-1.2548	4.25793	3.47e-15	9.78e-13
ZBTB25	-1.3902	3.14561	3.59e-15	9.93e-13
SOCS3	2.7125	7.75717	3.71e-15	1.01e-12
PLEKHA1	-1.55756	4.05111	4.04e-15	1.08e-12
ANKRD36	-1.53006	4.56867	4.69e-15	1.24e-12
PWARSN	-1.59654	2.71488	5.19e-15	1.35e-12
LMNB1	2.19589	7.73663	6.2e-15	1.58e-12
DHRS13	2.3467	6.06775	6.34e-15	1.6e-12
IFNGR2	1.45916	7.85058	6.7e-15	1.66e-12
TGFBR3	-1.90932	4.64648	7.49e-15	1.83e-12
IKZF3	-1.52104	6.29897	8.69e-15	2.09e-12
TARBP1	-1.55484	3.96456	9.94e-15	2.36e-12
ZNF26	-1.38696	3.04224	1.02e-14	2.39e-12
C5orf63	-1.78081	1.45264	1.1e-14	2.53e-12
CHRM3-AS2	-2.32796	1.48999	1.12e-14	2.55e-12
ZNF320	-1.2381	3.05629	1.14e-14	2.55e-12
NKAPP1	-1.44673	0.964721	1.37e-14	3.03e-12
BCL11A	-1.53699	2.78684	1.39e-14	3.03e-12
UPP1	2.9589	6.30889	1.45e-14	3.13e-12
IRAK3	2.56172	9.14296	1.55e-14	3.29e-12
FCGR2A	1.56715	9.11961	1.6e-14	3.35e-12
SFMBT1	-1.29444	3.01946	1.74e-14	3.62e-12
NEMP1	-1.41094	3.345	1.99e-14	4.02e-12
MGAM	2.68015	10.7307	2.01e-14	4.02e-12
TAS2R40	2.67461	3.14886	2.01e-14	4.02e-12
TLR5	2.35931	6.58355	2.06e-14	4.06e-12
RASGRP1	-1.67068	5.39295	2.09e-14	4.07e-12
LILRA5	3.20035	8.72797	2.25e-14	4.35e-12
KLHL2	2.4235	7.74399	2.34e-14	4.46e-12
PGD	2.50873	9.02453	2.51e-14	4.73e-12
GNPNAT1	-1.25348	3.31121	2.69e-14	5e-12
JMY	-1.53472	3.94098	2.71e-14	5e-12
SLPI	2.84442	4.59513	2.85e-14	5.13e-12
KIAA1147	-1.54803	5.26964	2.87e-14	5.13e-12
ZNF354C	-1.80703	1.85569	2.88e-14	5.13e-12
NR3C2	-1.87617	3.1525	3.12e-14	5.52e-12
ZBTB10	-1.68974	3.69201	3.16e-14	5.52e-12
HAUS4	1.98087	6.43259	3.2e-14	5.53e-12
SLFN13	-1.27443	3.65948	3.26e-14	5.59e-12
CNKSR2	-1.84067	1.55716	3.5e-14	5.93e-12
ADM	2.3569	6.66707	4.12e-14	6.91e-12
PWAR5	-2.05831	3.32604	4.22e-14	7.01e-12
AUTS2	-1.63385	1.90781	5e-14	8.22e-12
TRIB2	-1.51596	4.29267	5.19e-14	8.38e-12
PPM1K	-1.10066	5.103	5.2e-14	8.38e-12
LINC00861	-1.90224	4.44032	5.45e-14	8.7e-12
RRAS2	-1.76334	2.78029	5.85e-14	9.25e-12
ZMYND11	-1.48857	4.49249	6.3e-14	9.87e-12
NAIP	2.74836	7.78154	6.39e-14	9.91e-12
CD28	-1.85998	4.67514	6.72e-14	1.03e-11
SYN2	2.8215	0.549414	7.29e-14	1.11e-11
ANKRD36B	-1.3073	3.6288	7.78e-14	1.17e-11
MBLAC2	-1.91219	1.80891	7.88e-14	1.18e-11
STRBP	-1.60152	3.76498	1e-13	1.49e-11
CBLB	-1.35151	4.075	1.05e-13	1.54e-11
DDHD2	-1.54247	4.08727	1.1e-13	1.58e-11
TMEM263	-1.85556	2.93475	1.1e-13	1.58e-11
CD96	-1.67579	4.76297	1.17e-13	1.68e-11
ZNF519	-1.63104	1.56645	1.2e-13	1.7e-11
SLC4A10	-2.65991	1.92055	1.24e-13	1.75e-11
CYP2U1	-1.73762	1.88507	1.25e-13	1.75e-11
HPCAL4	-2.13878	1.2074	1.32e-13	1.82e-11
ANKH	-1.20846	4.19322	1.42e-13	1.95e-11
CLIC1	1.62039	8.86439	1.45e-13	1.98e-11
THRA1/BTR	-2.25077	1.35354	1.63e-13	2.2e-11
LOC101927950	-1.85869	-0.496957	1.7e-13	2.28e-11
GOLGA8A	-2.16608	3.03311	1.86e-13	2.47e-11
PPARG	3.28952	1.5235	1.9e-13	2.5e-11
PLBD1	2.32544	8.83777	1.92e-13	2.51e-11
GALNT14	3.02714	3.76941	2.01e-13	2.61e-11
LOC101927153	2.99556	3.59926	2.06e-13	2.65e-11
KCTD7	-1.03246	3.48997	2.22e-13	2.83e-11
ZNF204P	-1.54451	1.57937	2.24e-13	2.84e-11
HN1	1.55639	6.48852	2.74e-13	3.45e-11
LOC100507387	-2.31836	0.240632	2.76e-13	3.45e-11
MAF	-1.59725	3.79755	2.89e-13	3.56e-11
MCTP2	1.92373	8.9773	2.89e-13	3.56e-11
ADAT2	-1.30118	2.59535	2.94e-13	3.6e-11
MS4A4A	2.47115	3.53776	3e-13	3.63e-11
ZNF594	-1.44094	2.89171	3.06e-13	3.68e-11
LOC102031319	-1.73192	0.444225	3.15e-13	3.76e-11
PLBD1-AS1	1.99094	1.66588	3.51e-13	4.16e-11
DTHD1	-1.97826	3.00683	3.65e-13	4.3e-11
DCAF16	-1.15678	4.10944	4.08e-13	4.78e-11
RNF125	-1.13517	5.0397	4.11e-13	4.78e-11
ANGPT2	-1.30052	2.2883	4.33e-13	5e-11
CKLF	1.72094	5.09755	4.52e-13	5.17e-11
CD177	7.97238	9.09684	4.73e-13	5.38e-11
C1orf21	-1.81572	2.94772	5.05e-13	5.67e-11
FLJ21408	2.09407	0.740486	5.07e-13	5.67e-11
STARD9	-1.52507	2.86897	5.09e-13	5.67e-11
CEBPB	1.79646	6.99827	5.18e-13	5.74e-11
MAPK14	2.30357	9.24505	5.34e-13	5.86e-11
NUCKS1	-1.49192	5.85121	5.36e-13	5.86e-11
AFF2	1.82245	7.08406	5.72e-13	6.21e-11
SULT1B1	2.32605	6.74574	5.86e-13	6.32e-11
PROX2	-1.3412	1.08592	5.9e-13	6.32e-11
EDNRB	2.84015	-0.0113084	6.25e-13	6.66e-11
ABCA13	2.66394	6.37441	6.34e-13	6.69e-11
CLYBL	-1.56629	0.352427	6.37e-13	6.69e-11
SLA	1.73476	9.0403	6.4e-13	6.69e-11
KCNE1	2.33472	3.6123	6.69e-13	6.95e-11
GOLGA2P5	-1.2666	1.48086	6.8e-13	7e-11
SLFN12L	-1.57888	3.53189	6.82e-13	7e-11
VNN2	2.00515	10.5311	6.95e-13	7.08e-11
TRABD2A	-1.69668	4.02583	7.16e-13	7.24e-11
CR1	2.35766	9.37876	7.19e-13	7.24e-11
ANO10	1.51703	5.05392	7.95e-13	7.95e-11
ZNF860	-2.06784	1.18347	8.3e-13	8.25e-11
LTB4R	1.9215	6.44935	8.69e-13	8.59e-11
FOXN3-AS2	-1.65267	1.01488	8.82e-13	8.6e-11
FPR1	2.03762	10.1698	8.87e-13	8.6e-11
TGFA	1.93682	5.8967	8.89e-13	8.6e-11
HSPA1B	1.48584	3.8561	8.92e-13	8.6e-11
TNIK	-1.40129	4.35544	8.96e-13	8.6e-11
HSF5	-1.63342	0.529643	9.51e-13	9.08e-11
BCL2A1	2.25289	8.2753	9.75e-13	9.26e-11
TCF7	-1.71467	4.66029	9.88e-13	9.32e-11
ZNF287	-1.77002	1.48334	1.07e-12	1.01e-10
ZNF781	-1.94321	0.160973	1.12e-12	1.05e-10
HOOK1	-1.90408	2.22322	1.13e-12	1.05e-10
ANTXRLP1	-1.57742	0.917133	1.15e-12	1.06e-10
RORA	-2.02989	6.01632	1.23e-12	1.13e-10
KLHL3	-1.62952	1.97859	1.25e-12	1.14e-10
CSF2RA	1.42525	7.06695	1.26e-12	1.14e-10
BACH2	-1.61849	4.18309	1.33e-12	1.2e-10
PLIN3	2.21833	6.69372	1.38e-12	1.23e-10
GYG1	3.24833	7.34312	1.38e-12	1.23e-10
PTGDR	-1.70377	2.73838	1.42e-12	1.26e-10
ZNF549	-1.15309	2.92923	1.51e-12	1.33e-10
TOX	-1.72591	1.44817	1.53e-12	1.35e-10
ZNF682	-1.2009	1.35	1.62e-12	1.41e-10
PROK2	2.47977	8.18061	1.72e-12	1.5e-10
A2M-AS1	-2.30191	2.93001	1.8e-12	1.55e-10
CLIC5	-1.82548	0.413509	1.8e-12	1.55e-10
ANKRD36C	-1.4096	4.52412	1.82e-12	1.56e-10
MTR	-1.11165	5.24043	1.85e-12	1.57e-10
USP44	-1.89694	0.907292	1.85e-12	1.57e-10
TMED8	1.9844	3.81715	1.87e-12	1.58e-10
PZP	-2.37425	3.59569	1.89e-12	1.59e-10
CD63	1.89293	7.28533	1.95e-12	1.63e-10
NCF2	1.33576	10.2842	1.98e-12	1.64e-10
OXNAD1	-1.48383	5.28611	2.03e-12	1.67e-10
CAMK2D	-1.49371	4.39819	2.07e-12	1.69e-10
PRKCH	-1.34915	5.8834	2.07e-12	1.69e-10
NCR3LG1	-1.32505	0.994904	2.09e-12	1.7e-10
AQP9	1.83203	10.2077	2.1e-12	1.7e-10
SLC30A4	-1.45307	1.49452	2.11e-12	1.71e-10
FASLG	-1.9531	1.39634	2.15e-12	1.72e-10
A2MP1	-2.47441	0.685407	2.22e-12	1.77e-10
LANCL1	-1.5206	3.88764	2.25e-12	1.79e-10
PAIP2B	-1.31271	2.56327	2.3e-12	1.82e-10
KCNH7	2.7966	5.68343	2.42e-12	1.9e-10
SIDT1	-1.34876	3.61682	2.42e-12	1.9e-10
INADL	-1.25833	4.95628	2.44e-12	1.91e-10
PLSCR1	2.46144	7.04555	2.45e-12	1.91e-10
ZFYVE9	-1.57049	2.04987	2.49e-12	1.93e-10
ETS2	1.92971	7.10558	2.56e-12	1.97e-10
FAM122B	-1.29914	3.81167	2.72e-12	2.08e-10
GRB10	3.0303	4.96671	2.81e-12	2.14e-10
ZFP62	-1.3758	3.68867	2.84e-12	2.15e-10
ABCB1	-1.71209	2.96437	2.86e-12	2.16e-10
FAT4	-2.10004	0.899805	2.99e-12	2.24e-10
MARC1	1.98171	5.9766	3.13e-12	2.34e-10
PKIA	-2.01876	2.36569	3.19e-12	2.38e-10
SH2D1A	-1.86591	3.69515	3.32e-12	2.45e-10
HP	5.08641	5.31437	3.32e-12	2.45e-10
TET1	-1.61431	1.71369	3.34e-12	2.45e-10
FGD4	1.8665	8.0676	3.37e-12	2.47e-10
NELL2	-2.06451	4.30022	3.44e-12	2.5e-10
LINC00342	-1.31002	4.37649	3.47e-12	2.51e-10
PHF10	-1.35177	2.91319	3.89e-12	2.81e-10
COL4A4	-1.4143	1.70527	4.02e-12	2.89e-10
ELK4	-1.33107	6.06786	4.2e-12	3e-10
CACNB2	-1.21036	1.75442	4.38e-12	3.12e-10
SLC25A37	1.7356	8.56736	4.43e-12	3.14e-10
LOC731424	2.28049	4.21378	4.57e-12	3.23e-10
NSUN7	2.09896	4.436	4.92e-12	3.46e-10
PRDM11	-1.40389	1.41972	4.94e-12	3.46e-10
OSBPL3	-1.29614	3.78249	4.98e-12	3.48e-10
AMOT	-1.65787	0.89854	5.17e-12	3.59e-10
LOC104054148	-1.81937	0.105923	5.23e-12	3.61e-10
DNAH6	-1.95117	0.639498	5.24e-12	3.61e-10
IKZF2	-1.90942	4.56134	5.52e-12	3.79e-10
CRY1	-1.16542	2.69845	5.71e-12	3.89e-10
LOC100499484	-1.73436	0.400267	5.72e-12	3.89e-10
GALNT12	-1.5359	0.948087	5.76e-12	3.91e-10
PPP1R3B	1.60164	7.97615	5.92e-12	4e-10
TBC1D4	-1.66355	4.48692	6.06e-12	4.08e-10
ZNF550	-1.03155	3.21778	6.46e-12	4.33e-10
ROPN1L	2.0042	4.048	6.51e-12	4.34e-10
ADAM28	-1.50444	3.86607	6.7e-12	4.45e-10
JPH3	-1.97085	-0.867574	6.73e-12	4.45e-10
GLT1D1	1.62327	7.59408	7e-12	4.61e-10
ZNHIT6	-1.44878	2.78145	7.02e-12	4.61e-10
ZNF529	-1.16158	3.57723	7.07e-12	4.62e-10
HAVCR1	-1.53771	-0.406586	7.25e-12	4.72e-10
SLC7A6	-0.911249	5.41542	7.54e-12	4.89e-10
LEF1	-1.74371	4.80306	7.7e-12	4.97e-10
BASP1	1.90239	8.32894	7.77e-12	5e-10
SKAP1	-1.6084	3.23838	8.11e-12	5.2e-10
ZBTB24	-1.07782	4.05127	8.3e-12	5.3e-10
ZNF608	2.94815	4.08152	8.58e-12	5.46e-10
FGF9	-2.24863	-1.05391	8.64e-12	5.48e-10
FAM198B	1.68185	6.37434	8.85e-12	5.58e-10
RAB30	-1.55797	3.4585	8.88e-12	5.58e-10
DHRS7B	1.24148	3.43278	9.11e-12	5.71e-10
FCGR1B	1.87021	3.93679	9.2e-12	5.73e-10
FRMD5	-1.64022	0.0462551	9.22e-12	5.73e-10
IL2RB	-2.29327	4.08701	9.36e-12	5.8e-10
F5	2.06398	7.98411	9.54e-12	5.89e-10
CCDC141	-1.65568	3.57811	9.61e-12	5.91e-10
KLF12	-1.81868	5.69661	9.82e-12	6.02e-10
LOC101929241	-1.79014	0.0760757	1e-11	6.12e-10
KIF3A	-1.01634	3.36646	1.02e-11	6.18e-10
HOXB3	-1.68629	0.130793	1.14e-11	6.91e-10
ZNF439	-1.38605	2.39773	1.15e-11	6.96e-10
ZNF540	-1.73408	1.52979	1.16e-11	6.97e-10
LINC01215	-1.47697	2.19006	1.17e-11	6.99e-10
PURA	-1.22887	3.81729	1.17e-11	7.02e-10
GRAMD3	-1.60134	0.767106	1.22e-11	7.28e-10
CD40LG	-1.45277	2.33227	1.23e-11	7.29e-10
DOCK9	-1.36608	4.63895	1.29e-11	7.6e-10
PLCE1	-1.90882	-0.709259	1.29e-11	7.6e-10
FAM98B	-1.42318	3.48762	1.3e-11	7.62e-10
PFKFB3	3.24743	8.61912	1.3e-11	7.62e-10
LINC01184	-1.82374	1.60509	1.33e-11	7.77e-10
RRN3	-1.29458	3.69565	1.37e-11	7.98e-10
ARL4C	-1.61717	5.76863	1.39e-11	8.02e-10
KMT2A	-1.2454	6.36692	1.48e-11	8.56e-10
CLTCL1	1.64144	3.7959	1.51e-11	8.68e-10
FCMR	-1.51393	4.12497	1.52e-11	8.7e-10
LINC01389	-1.73913	-0.989383	1.55e-11	8.87e-10
FBXO32	-1.51048	2.98345	1.57e-11	8.92e-10
ASPH	2.22092	7.33842	1.59e-11	9e-10
LOC100128176	-1.66131	-0.676821	1.6e-11	9.05e-10
LOC101928140	-2.07387	-0.931692	1.63e-11	9.19e-10
ARHGAP24	1.5367	4.86385	1.69e-11	9.49e-10
FPR2	1.74029	8.51238	1.72e-11	9.58e-10
MGAM2	2.78584	6.24683	1.72e-11	9.58e-10
IL10RB	1.33921	6.93857	1.73e-11	9.59e-10
RFTN1	-1.2279	4.22916	1.76e-11	9.73e-10
SERPINB1	1.93718	8.54662	1.77e-11	9.74e-10
AKAP5	-1.09332	3.15276	1.77e-11	9.74e-10
RASGRF2	-1.43228	3.63706	1.8e-11	9.85e-10
FLOT1	2.13967	7.45439	1.81e-11	9.92e-10
ZFP30	-1.02592	3.18784	1.83e-11	9.96e-10
GPAT3	1.6905	6.38087	1.9e-11	1.03e-09
GMFG	1.48154	8.07134	1.92e-11	1.03e-09
FKTN	-1.30862	2.88497	1.92e-11	1.03e-09
LIPN	2.2451	5.19133	1.96e-11	1.05e-09
LOC653160	-1.35731	0.0208184	1.99e-11	1.07e-09
ZNF891	-1.41613	1.45951	2.03e-11	1.09e-09
EMILIN2	1.64794	7.09703	2.08e-11	1.11e-09
CAMK4	-1.73794	3.47704	2.09e-11	1.11e-09
SLC38A1	-1.36574	7.30545	2.2e-11	1.17e-09
ANKRD20A5P	-1.92956	0.580438	2.22e-11	1.17e-09
ZNF461	-1.41803	1.43043	2.39e-11	1.25e-09
ZNF827	-1.41019	1.9736	2.4e-11	1.26e-09
DGAT2	1.83273	7.66762	2.45e-11	1.28e-09
PRKCQ	-1.16344	4.68808	2.58e-11	1.34e-09
LIX1	-1.90985	1.39337	2.68e-11	1.39e-09
STAT4	-1.65796	4.9774	2.7e-11	1.4e-09
GCA	2.04122	9.90147	2.82e-11	1.45e-09
A2M	-2.18904	4.42919	2.83e-11	1.45e-09
SEC14L1P1	-1.42638	0.763817	2.84e-11	1.45e-09
CEP78	-1.5542	3.29772	2.91e-11	1.49e-09
CBX5	-1.11982	5.20903	2.97e-11	1.51e-09
BCL2	-1.65189	4.90966	3.03e-11	1.54e-09
SQRDL	1.46976	7.08961	3.05e-11	1.54e-09
TMCO3	1.63992	5.94465	3.08e-11	1.55e-09
AXIN2	-1.70282	1.81371	3.08e-11	1.55e-09
SIM2	-1.75918	-1.05645	3.1e-11	1.55e-09
KCNJ15	1.67209	8.48227	3.15e-11	1.57e-09
CFAP44	-1.27346	2.93875	3.3e-11	1.64e-09
GPM6B	-1.42524	1.88939	3.31e-11	1.65e-09
ZNF235	-1.18212	2.44939	3.33e-11	1.65e-09
ZFP14	-0.943104	4.13912	3.41e-11	1.68e-09
ZNF571-AS1	-1.71521	-0.301356	3.42e-11	1.69e-09
ZSCAN12	-1.03649	2.79588	3.43e-11	1.69e-09
ZNF664	-1.24437	4.07132	3.52e-11	1.72e-09
ACVR2B	-1.35855	2.6237	3.55e-11	1.73e-09
DIEXF	-1.10819	3.73567	3.55e-11	1.73e-09
KLKB1	-2.11388	-0.794798	3.58e-11	1.74e-09
RETN	5.41886	4.85669	3.61e-11	1.75e-09
ZC4H2	-1.23736	0.520931	3.63e-11	1.75e-09
FAM66C	-1.70167	0.338122	3.66e-11	1.76e-09
CASP4	1.5432	8.31189	3.72e-11	1.79e-09
MSH2	-1.36936	3.30181	3.74e-11	1.79e-09
FCGR1C	2.58666	0.781254	3.84e-11	1.83e-09
MRVI1	1.52357	6.89069	3.85e-11	1.83e-09
GNRHR	-1.85174	0.710544	3.89e-11	1.84e-09
SLFN5	-1.43364	5.70526	3.89e-11	1.84e-09
IL1R2	3.15282	8.29454	3.99e-11	1.88e-09
CNN3	-1.51145	-0.364642	4.03e-11	1.89e-09
CLDN20	-1.37168	0.317637	4.05e-11	1.9e-09
ZXDB	-1.47409	1.78708	4.06e-11	1.9e-09
ANKRD22	2.98097	3.94173	4.14e-11	1.93e-09
RNF144A	-1.2469	3.84763	4.16e-11	1.93e-09
THNSL1	-1.17488	1.98123	4.25e-11	1.97e-09
IL18RAP	2.80916	8.5373	4.26e-11	1.97e-09
CYP1B1-AS1	2.37448	1.43902	4.27e-11	1.97e-09
SH2D1B	-1.79027	2.63825	4.29e-11	1.98e-09
CASP5	2.64668	4.87362	4.38e-11	2.01e-09
LOC400685	-2.10971	-0.520627	4.47e-11	2.04e-09
SSBP3-AS1	-1.59698	0.935872	4.47e-11	2.04e-09
CD3G	-1.47378	3.64426	4.48e-11	2.04e-09
RFXAP	-1.50935	1.31411	4.52e-11	2.05e-09
CA4	2.90884	5.01215	4.62e-11	2.09e-09
FSIP2	-2.06686	0.906571	4.67e-11	2.11e-09
KAT6B	-0.96188	4.43389	4.92e-11	2.22e-09
NANS	1.09208	4.08122	4.96e-11	2.23e-09
RTTN	-1.22884	3.93094	5.06e-11	2.27e-09
HEG1	-1.42462	3.71402	5.1e-11	2.28e-09
PTPRK	-1.77625	1.6721	5.25e-11	2.34e-09
SETBP1	-1.27181	3.26214	5.32e-11	2.36e-09
CXorf57	-1.85821	1.18863	5.38e-11	2.38e-09
PRKCQ-AS1	-1.65306	4.00252	5.44e-11	2.4e-09
DPP4	-1.90743	3.47699	5.5e-11	2.42e-09
ZNF879	-1.34369	1.87848	5.51e-11	2.42e-09
NMT2	-0.950817	3.95366	5.53e-11	2.42e-09
PPP4R1	1.32014	8.44838	5.6e-11	2.44e-09
FCER1G	1.96508	7.49686	5.61e-11	2.44e-09
ZNF248	-1.40243	2.72524	5.82e-11	2.53e-09
TBC1D14	1.393	7.41541	5.89e-11	2.55e-09
LIMA1	-1.42582	2.44023	6.13e-11	2.65e-09
USP28	-1.19876	4.35877	6.14e-11	2.65e-09
UST	-1.10116	2.24098	6.24e-11	2.68e-09
FCAR	2.72773	7.60834	6.36e-11	2.73e-09
IRS1	-1.36245	1.11967	6.48e-11	2.77e-09
MANSC1	1.67907	5.36518	6.61e-11	2.82e-09
C20orf24	1.96886	1.86531	6.63e-11	2.82e-09
CEBPA	2.12056	6.13014	6.63e-11	2.82e-09
YIPF1	1.21497	5.31855	6.88e-11	2.91e-09
GPR84	4.35376	3.08902	6.91e-11	2.92e-09
FAM117B	-1.14871	4.53029	7.21e-11	3.03e-09
WDFY3	1.87862	9.63943	7.21e-11	3.03e-09
ZDBF2	-1.4438	2.93652	7.38e-11	3.09e-09
ZFP3	-1.3041	2.1998	7.43e-11	3.11e-09
TMEM220	-1.2918	1.46957	7.68e-11	3.21e-09
LINC00987	-2.04868	0.629939	7.95e-11	3.3e-09
TLR8	1.76755	8.83128	7.95e-11	3.3e-09
KCNA3	-1.28769	5.65069	7.98e-11	3.3e-09
NAP1L3	-1.90343	0.484597	8.01e-11	3.31e-09
ASPN	-1.96269	-0.707136	8.15e-11	3.36e-09
IL24	-1.76258	1.26339	8.2e-11	3.37e-09
IL4R	2.33632	8.5246	8.42e-11	3.45e-09
ZNF568	-1.28253	2.39256	8.5e-11	3.48e-09
HMGB2	1.89642	7.4089	8.59e-11	3.51e-09
CNIH4	1.56713	5.58974	8.95e-11	3.64e-09
MDN1	-1.0225	6.04822	9.54e-11	3.87e-09
NEMP2	-1.26381	2.85745	9.91e-11	4.01e-09
PFN1P2	-1.46515	3.07243	1e-10	4.05e-09
RPGRIP1L	-1.55192	0.783339	1.01e-10	4.07e-09
METTL7B	6.19099	0.296911	1.03e-10	4.15e-09
RFX7	-1.25121	4.33942	1.04e-10	4.17e-09
DYNLT1	1.55009	5.99503	1.06e-10	4.25e-09
ZNF600	-1.50476	3.04841	1.07e-10	4.27e-09
FAM84B	-1.06651	2.84955	1.08e-10	4.32e-09
SLC39A1	1.34434	5.45279	1.11e-10	4.41e-09
GPR141	1.94299	4.78269	1.11e-10	4.41e-09
ARL11	1.18586	5.62762	1.15e-10	4.54e-09
LOC102723927	-1.95207	-0.0455117	1.15e-10	4.54e-09
ZKSCAN8	-1.19247	4.42259	1.19e-10	4.67e-09
CLEC2D	-1.31267	6.38333	1.19e-10	4.68e-09
EXOG	-1.06699	2.63719	1.2e-10	4.68e-09
HLF	-1.77584	-1.05606	1.21e-10	4.72e-09
TXN	1.57763	6.2765	1.25e-10	4.87e-09
ZNF514	-1.24626	3.01962	1.25e-10	4.87e-09
NLRC3	-1.20348	5.26727	1.26e-10	4.88e-09
CFAP97	-1.45163	4.15181	1.28e-10	4.95e-09
ECHDC3	2.63698	3.2315	1.28e-10	4.95e-09
OXCT1	-1.42598	3.22949	1.29e-10	4.99e-09
SCML1	-1.58121	1.49287	1.3e-10	5e-09
VCAN	1.83144	11.174	1.34e-10	5.14e-09
LRRN1	2.60449	3.30898	1.36e-10	5.22e-09
LRBA	-1.2295	6.91967	1.38e-10	5.26e-09
COBLL1	-1.66934	2.50492	1.38e-10	5.26e-09
SH3PXD2B	3.38594	2.82068	1.39e-10	5.29e-09
S100A6	1.56217	7.99965	1.4e-10	5.3e-09
ZBTB4	-1.07796	4.42187	1.46e-10	5.53e-09
ALOX5AP	1.85474	7.85471	1.48e-10	5.58e-09
SEMA6B	4.52688	2.02805	1.49e-10	5.6e-09
VIM	1.22256	9.70701	1.49e-10	5.6e-09
PLXNC1	1.5074	10.1251	1.54e-10	5.77e-09
CDKN2D	1.78403	6.52837	1.59e-10	5.97e-09
MTERF4	-0.906521	3.72455	1.62e-10	6.04e-09
KIAA1324L	-1.76463	1.9411	1.63e-10	6.06e-09
ZNF256	-1.41229	1.5017	1.69e-10	6.29e-09
PPP1R3E	-1.05004	2.30054	1.7e-10	6.3e-09
PCED1B-AS1	-1.16789	3.53891	1.71e-10	6.32e-09
ZNF84	-1.2319	3.80657	1.78e-10	6.56e-09
ELOVL4	-2.37349	-0.468956	1.88e-10	6.93e-09
CYP3A5	-1.3704	0.937773	1.9e-10	6.99e-09
SRPK1	1.86572	7.80481	1.96e-10	7.2e-09
DRAM1	1.47491	4.75885	1.97e-10	7.22e-09
NOP10	1.43753	6.10739	2.05e-10	7.49e-09
CD55	1.87566	8.99271	2.07e-10	7.55e-09
BMS1P5	-0.922469	3.64036	2.09e-10	7.59e-09
EIF2AK3	-1.24291	3.59389	2.13e-10	7.73e-09
PYHIN1	-1.64181	3.55673	2.21e-10	8e-09
CARD6	1.81723	5.7831	2.22e-10	8e-09
FBXL5	1.47227	9.91072	2.31e-10	8.31e-09
FAM169A	-1.67932	3.41902	2.32e-10	8.33e-09
LOC102723809	-1.5057	-0.30296	2.36e-10	8.44e-09
SLC4A4	-1.85022	1.30978	2.36e-10	8.44e-09
RNF165	-1.75151	0.216066	2.36e-10	8.44e-09
TMEM30B	-1.74051	-0.227317	2.38e-10	8.49e-09
CCDC50	-1.27475	4.25268	2.4e-10	8.52e-09
HLCS	-1.13246	2.725	2.4e-10	8.52e-09
RRP15	-0.976834	3.67048	2.43e-10	8.61e-09
N6AMT1	-1.43025	0.830621	2.45e-10	8.65e-09
NR1D2	-1.63865	4.45787	2.53e-10	8.93e-09
MTERF2	-1.28207	1.78456	2.58e-10	9.09e-09
MLLT3	-1.35839	3.96739	2.69e-10	9.46e-09
ZNF551	-0.926315	3.25506	2.93e-10	1.03e-08
WWP1	-1.15893	5.18863	2.94e-10	1.03e-08
PPAT	-1.55678	2.10304	2.95e-10	1.03e-08
P2RY10	-1.67206	3.67911	2.99e-10	1.04e-08
GAS7	1.99042	7.788	3e-10	1.04e-08
MEX3C	-1.21913	4.76938	3.07e-10	1.07e-08
LOC93622	-1.44173	2.51387	3.09e-10	1.07e-08
ALMS1	-1.20939	5.41612	3.13e-10	1.08e-08
EML5	-1.49861	2.46941	3.15e-10	1.08e-08
LOC101927827	-1.75689	0.135781	3.19e-10	1.1e-08
GLIPR2	1.27483	7.44108	3.19e-10	1.1e-08
NCAM1	-1.63782	2.52136	3.24e-10	1.11e-08
UTP15	-1.2928	2.81037	3.31e-10	1.13e-08
LMO7	-1.36394	2.69949	3.35e-10	1.14e-08
MIR223	1.92544	4.47799	3.36e-10	1.14e-08
GSDMB	-1.29187	2.25557	3.36e-10	1.14e-08
HTRA1	2.94684	0.925199	3.38e-10	1.14e-08
HCG18	-1.12762	4.50337	3.52e-10	1.19e-08
ZNF573	-1.19197	2.40305	3.56e-10	1.2e-08
SELL	1.4582	10.3295	3.57e-10	1.2e-08
LZTFL1	-1.49771	2.47555	3.6e-10	1.21e-08
FLVCR2	1.40729	3.78162	3.62e-10	1.22e-08
PGS1	1.86277	6.72413	3.65e-10	1.22e-08
BIRC3	-1.70349	6.43942	3.65e-10	1.22e-08
B4GALT5	1.83662	7.99226	3.65e-10	1.22e-08
ZNF285	-1.6417	-0.168404	3.71e-10	1.23e-08
MCCC2	-0.947905	3.23841	3.71e-10	1.23e-08
MAP2K6	1.97854	4.95075	3.72e-10	1.23e-08
MGC70870	-1.72337	1.03533	3.79e-10	1.25e-08
INSC	2.09551	1.29132	3.83e-10	1.26e-08
CARD16	1.74046	6.027	3.86e-10	1.27e-08
STX11	1.40695	7.3148	3.87e-10	1.27e-08
ZNF383	-1.11567	2.44973	3.9e-10	1.28e-08
CD3E	-1.79921	3.75883	3.95e-10	1.29e-08
MTAP	-0.891612	3.95734	4.02e-10	1.31e-08
MRPS31P5	-0.925194	2.24224	4.02e-10	1.31e-08
OTUD3	-0.929629	3.34487	4.04e-10	1.32e-08
RASA4	-1.50529	2.76486	4.09e-10	1.33e-08
SYNJ2BP	-1.12551	3.82392	4.12e-10	1.34e-08
ZNF571	-1.65206	1.31062	4.21e-10	1.36e-08
RAG1	-1.68612	-0.871966	4.26e-10	1.38e-08
ENOSF1	-1.13292	2.66217	4.42e-10	1.43e-08
MORC4	-1.66778	1.28321	4.51e-10	1.45e-08
TMEM209	-1.02063	3.0195	4.57e-10	1.47e-08
ZCCHC18	-1.36456	-0.12119	4.7e-10	1.51e-08
MAB21L2	-1.63006	0.654159	4.75e-10	1.52e-08
SIPA1L2	2.46318	7.25637	4.77e-10	1.52e-08
ZNF10	-1.44371	1.70153	5e-10	1.59e-08
SRGN	1.57102	11.3482	5.15e-10	1.64e-08
MYO1D	-1.25777	1.6924	5.16e-10	1.64e-08
RAB9B	-1.97573	-1.20002	5.2e-10	1.65e-08
HOXB4	-1.41934	-0.263486	5.21e-10	1.65e-08
ZFP82	-1.4443	1.63241	5.21e-10	1.65e-08
AFF3	-1.11168	3.77822	5.22e-10	1.65e-08
ITK	-1.41587	6.18916	5.26e-10	1.66e-08
PGK1	1.51353	8.96282	5.28e-10	1.66e-08
SCML4	-1.0837	4.42582	5.28e-10	1.66e-08
BBS2	-0.967969	3.66347	5.31e-10	1.66e-08
MYL6	1.80897	9.73537	5.34e-10	1.67e-08
SLC9A7P1	1.58499	3.36201	5.39e-10	1.68e-08
KL	2.77972	2.14558	5.58e-10	1.74e-08
LANCL1-AS1	-1.87246	0.0360632	5.64e-10	1.75e-08
SEZ6L	-1.63922	0.0518443	5.66e-10	1.75e-08
CMTM2	1.53212	6.67843	5.69e-10	1.76e-08
MIR4697HG	-1.67983	0.341984	5.87e-10	1.81e-08
NAA30	-1.19815	3.52932	5.92e-10	1.82e-08
SPEF2	-1.42114	1.89285	5.94e-10	1.83e-08
YY2	-1.30762	-0.148817	5.96e-10	1.83e-08
IGIP	-1.51223	2.27197	6.02e-10	1.84e-08
ZNF75A	-1.10359	3.25218	6.06e-10	1.85e-08
NBEA	-1.47423	2.54606	6.22e-10	1.9e-08
CDKL5	1.19571	4.13687	6.42e-10	1.95e-08
MYOT	-1.76966	-0.337806	6.42e-10	1.95e-08
SPATA5	-0.902992	4.27308	6.51e-10	1.98e-08
ALOX5	1.79074	8.86977	6.57e-10	1.99e-08
MICU3	-1.98868	0.919414	6.58e-10	1.99e-08
RAB32	1.70843	6.04437	6.62e-10	2e-08
MKNK1-AS1	1.93401	3.55523	6.68e-10	2.01e-08
SERPINB2	2.18222	2.3059	6.72e-10	2.02e-08
ALKBH3-AS1	-1.73409	-0.674304	6.87e-10	2.06e-08
PPP1R3D	1.50702	5.64934	6.95e-10	2.08e-08
PSMB3	1.4182	6.33847	7.1e-10	2.12e-08
NCALD	-1.63217	2.60923	7.24e-10	2.16e-08
GCSAM	-1.73415	2.22806	7.27e-10	2.17e-08
GAPDH	1.78894	9.88984	7.39e-10	2.2e-08
SPICE1	-1.11948	3.63528	7.41e-10	2.2e-08
COL19A1	-1.79417	2.82365	7.42e-10	2.2e-08
C12orf66	-1.34919	1.62104	7.45e-10	2.21e-08
TNFAIP6	2.02952	5.52746	7.48e-10	2.21e-08
PASK	-1.22019	3.0528	7.54e-10	2.22e-08
SDCBP	1.43614	9.74191	7.7e-10	2.27e-08
TUB	-1.63155	0.24422	7.8e-10	2.29e-08
SEPT6	-0.830193	5.47878	7.84e-10	2.3e-08
IL1B	1.36659	6.23892	8.05e-10	2.35e-08
FAM69A	-1.41392	2.8252	8.05e-10	2.35e-08
FAM102A	-1.99379	3.54832	8.16e-10	2.38e-08
RUNX3	-1.56654	4.09505	8.22e-10	2.4e-08
ADAM9	1.72781	5.69125	8.43e-10	2.45e-08
GPAM	-1.29226	2.45148	8.69e-10	2.52e-08
TSHZ1	-1.12914	2.97157	8.73e-10	2.53e-08
METTL9	1.91518	7.90009	8.87e-10	2.57e-08
CHIC1	-1.7466	3.21164	9.05e-10	2.61e-08
ZNF544	-1.02835	3.01446	9.15e-10	2.64e-08
RGL4	2.24457	6.51116	9.23e-10	2.66e-08
SDF2	1.15281	5.20134	9.29e-10	2.67e-08
IFNG-AS1	-1.86791	1.65337	9.5e-10	2.73e-08
CKAP4	2.26829	7.22107	9.54e-10	2.73e-08
NFE2	1.93417	7.90976	9.62e-10	2.75e-08
ANAPC1	-1.1176	4.39582	9.76e-10	2.78e-08
HTATIP2	1.25348	5.38726	9.79e-10	2.79e-08
TMEM19	-0.976009	4.10251	9.91e-10	2.82e-08
HSPA1A	1.54795	6.57816	1.02e-09	2.9e-08
CCR6	-1.10318	3.36321	1.02e-09	2.9e-08
KIF1B	1.8761	7.83106	1.04e-09	2.94e-08
LAT2	1.33424	7.54763	1.07e-09	3.01e-08
GVINP1	-1.0788	6.7239	1.09e-09	3.07e-08
MSL3	1.51327	6.99316	1.1e-09	3.1e-08
UTP20	-1.27288	4.02236	1.14e-09	3.19e-08
C16orf52	-1.31656	2.63713	1.15e-09	3.22e-08
MKNK1	1.93053	6.57171	1.17e-09	3.28e-08
ST6GALNAC3	2.36619	4.17104	1.21e-09	3.37e-08
METTL16	-0.832406	3.65047	1.22e-09	3.41e-08
CES1	2.76915	4.91827	1.23e-09	3.43e-08
ALDH5A1	-1.08432	2.8236	1.23e-09	3.44e-08
RNF43	-1.4613	1.19044	1.26e-09	3.51e-08
DPYD	1.20348	8.55236	1.27e-09	3.51e-08
PIK3R3	-1.37774	1.33243	1.28e-09	3.55e-08
FANCF	-0.907025	3.1204	1.3e-09	3.59e-08
TP53I3	2.34188	3.38023	1.32e-09	3.64e-08
ZFP90	-1.11516	4.03083	1.34e-09	3.7e-08
XPO4	-1.20338	4.92501	1.35e-09	3.7e-08
CASP6	-0.828921	2.60701	1.35e-09	3.71e-08
FNBP4	-0.99915	5.0783	1.35e-09	3.71e-08
ZNF790	-1.21113	1.60181	1.37e-09	3.75e-08
ZNF792	-1.02112	3.60172	1.39e-09	3.79e-08
DYNC2H1	-1.32461	2.67627	1.41e-09	3.85e-08
SMAD3	-1.21318	4.28513	1.43e-09	3.89e-08
RBM23	1.03239	7.14171	1.43e-09	3.89e-08
ECM2	-1.98606	-0.597735	1.46e-09	3.97e-08
EGOT	-1.52336	0.125066	1.47e-09	3.98e-08
FILIP1L	-1.322	1.0134	1.49e-09	4.04e-08
ST3GAL4	1.94011	5.30823	1.52e-09	4.11e-08
CLMN	1.06911	6.07978	1.53e-09	4.11e-08
LOC101928943	-1.45262	0.00476301	1.53e-09	4.11e-08
ERMP1	-0.960067	4.33631	1.55e-09	4.17e-08
FRAT2	1.46161	8.1655	1.56e-09	4.17e-08
NR2C1	-1.06806	3.53289	1.56e-09	4.18e-08
LINC01128	-1.17996	2.03961	1.56e-09	4.18e-08
ALMS1-IT1	-1.27251	0.537093	1.57e-09	4.19e-08
ZNF345	-0.903636	2.13206	1.58e-09	4.2e-08
TOMM70A	-1.26432	4.43506	1.6e-09	4.26e-08
ZNF510	-1.23142	3.85097	1.61e-09	4.29e-08
HCG8	-1.65666	-0.584503	1.63e-09	4.33e-08
CTSB	1.46882	8.05116	1.67e-09	4.41e-08
VAMP3	1.16962	6.75668	1.68e-09	4.44e-08
ACKR4	-1.54466	-0.0272126	1.72e-09	4.54e-08
VNN1	3.51616	7.59199	1.79e-09	4.71e-08
ZNF530	-1.02516	1.57933	1.81e-09	4.76e-08
URB1	-0.971932	3.65626	1.82e-09	4.79e-08
IFI30	1.40881	8.3296	1.85e-09	4.85e-08
CYP19A1	5.13458	1.52069	1.88e-09	4.93e-08
OVGP1	-1.40386	-0.0722617	1.89e-09	4.94e-08
NDFIP2	-1.77625	0.706675	1.89e-09	4.94e-08
SPIN4	-1.39709	1.04979	1.89e-09	4.94e-08
C12orf79	-1.67011	0.180208	1.96e-09	5.11e-08
RTFDC1	1.09829	6.86303	1.97e-09	5.11e-08
IARS	-1.19286	4.95502	1.98e-09	5.15e-08
KIF21A	-1.69283	2.68438	1.99e-09	5.15e-08
ZNF382	-1.53552	0.985844	2e-09	5.17e-08
ST6GAL1	-1.0355	5.57871	2.01e-09	5.19e-08
COQ10A	-1.23684	1.12434	2.02e-09	5.21e-08
TCERG1	-1.12764	4.16354	2.03e-09	5.24e-08
ZNF502	-1.61022	1.09241	2.04e-09	5.25e-08
MIR3605	2.23389	1.85853	2.06e-09	5.3e-08
TC2N	-1.62499	6.26009	2.08e-09	5.34e-08
PHC1	-1.09168	2.78454	2.12e-09	5.42e-08
MCTP1	1.4504	7.02187	2.12e-09	5.42e-08
PLB1	2.18963	5.9237	2.12e-09	5.42e-08
KIF5C	-1.14846	2.39482	2.13e-09	5.42e-08
IL7R	-1.67866	8.08833	2.16e-09	5.48e-08
FTO-IT1	-1.57645	-0.476408	2.22e-09	5.64e-08
MPRIP	-0.968642	5.60979	2.24e-09	5.67e-08
OTUB2	-1.24854	2.21214	2.24e-09	5.68e-08
ALPL	2.68227	8.77793	2.39e-09	6.03e-08
SLC36A1	1.421	5.47944	2.45e-09	6.18e-08
GPR18	-1.20706	3.15347	2.47e-09	6.22e-08
LINC00968	1.46306	1.22885	2.49e-09	6.26e-08
DUSP3	0.946021	5.18257	2.5e-09	6.27e-08
GLRX	1.21754	6.33814	2.54e-09	6.38e-08
DDHD1	-1.13536	5.11512	2.55e-09	6.39e-08
ZNF251	-1.10111	1.98751	2.61e-09	6.53e-08
TBXAS1	1.04721	7.54769	2.63e-09	6.58e-08
RNASE1	3.16617	0.22128	2.64e-09	6.58e-08
ZNF546	-0.966879	3.22546	2.69e-09	6.7e-08
LOC101928100	-1.8423	2.20932	2.71e-09	6.73e-08
FMNL3	-1.22913	3.82471	2.73e-09	6.78e-08
LOC728554	-1.54144	0.0220331	2.73e-09	6.78e-08
ANKS6	-1.32542	1.16377	2.74e-09	6.78e-08
DTX3	-1.96635	-0.0617847	2.77e-09	6.84e-08
GNS	1.26489	8.39739	2.77e-09	6.84e-08
ZNF780B	-0.94125	4.89036	2.79e-09	6.87e-08
NT5E	-1.42135	2.34242	2.84e-09	6.99e-08
TSEN34	1.65002	6.79065	2.87e-09	7.04e-08
LPIN1	-0.973864	4.42506	2.87e-09	7.04e-08
ZNF37BP	-1.04628	4.64294	2.9e-09	7.1e-08
ICOS	-1.70042	3.05304	2.96e-09	7.24e-08
NQO2	1.66368	6.12505	3.01e-09	7.36e-08
DRC1	2.21432	0.613836	3.04e-09	7.42e-08
ZNF736	-1.05395	4.55605	3.06e-09	7.44e-08
HCK	1.65928	9.50203	3.12e-09	7.57e-08
MSANTD2	-1.27524	1.78621	3.12e-09	7.57e-08
OSBPL1A	1.38302	4.05072	3.13e-09	7.59e-08
ZNF283	-0.910149	2.13837	3.14e-09	7.61e-08
CCND1	-1.44762	-0.716183	3.16e-09	7.64e-08
C1orf145	-1.39529	-0.431547	3.16e-09	7.64e-08
ALK	-1.31008	0.330741	3.17e-09	7.65e-08
EEF2K	-1.06171	3.71249	3.27e-09	7.87e-08
KLRD1	-1.19647	5.1923	3.32e-09	7.98e-08
RILPL2	1.10462	5.53921	3.35e-09	8.03e-08
MOCS2	-1.17987	2.14259	3.37e-09	8.07e-08
SLAMF1	-1.41233	2.48109	3.38e-09	8.08e-08
GRHL2	-1.81516	-1.27261	3.41e-09	8.15e-08
EDAR	-1.79794	0.669864	3.42e-09	8.16e-08
DSC1	-1.16094	2.00682	3.45e-09	8.22e-08
PGM1	1.34013	5.23501	3.5e-09	8.33e-08
WDR76	-0.897382	2.61179	3.51e-09	8.34e-08
LCP1	1.19041	11.4299	3.52e-09	8.36e-08
ANKEF1	-1.39124	1.34423	3.54e-09	8.38e-08
CLRN1	2.92031	1.20534	3.54e-09	8.38e-08
OSBPL10	-1.55298	2.24251	3.58e-09	8.45e-08
CD2AP	-1.23711	4.34868	3.6e-09	8.5e-08
EXT1	1.63815	4.94681	3.62e-09	8.54e-08
HERC2P9	-1.15978	0.66593	3.72e-09	8.76e-08
IER3	1.64031	3.628	3.73e-09	8.77e-08
CST7	2.37885	6.38814	3.8e-09	8.91e-08
GDF11	-1.06308	1.62724	3.82e-09	8.95e-08
TRIM25	1.60884	8.71974	3.93e-09	9.2e-08
SPIN3	-1.35071	2.23325	3.96e-09	9.24e-08
TCTN3	-1.0537	2.22407	4.06e-09	9.48e-08
CDK6	-1.26458	5.03642	4.13e-09	9.61e-08
NIPA1	-1.30404	3.06836	4.14e-09	9.63e-08
PTPN4	-1.42762	6.34383	4.17e-09	9.7e-08
CCDC89	-1.85525	-1.05894	4.21e-09	9.76e-08
IPO5P1	-0.940109	3.63598	4.22e-09	9.76e-08
ZNF337	-1.04702	3.37271	4.25e-09	9.83e-08
TTC39C-AS1	-1.53171	-0.555064	4.26e-09	9.84e-08
FBXO21	-1.02435	3.83229	4.32e-09	9.96e-08
SLAMF6	-1.28345	4.42927	4.35e-09	1e-07
LRRC37A4P	-1.02212	4.10569	4.38e-09	1.01e-07
ZNF154	-0.940914	3.56908	4.39e-09	1.01e-07
PRKCA-AS1	-1.55844	0.122539	4.41e-09	1.01e-07
FIGNL1	-1.33234	2.51808	4.57e-09	1.05e-07
CTNNA1	1.20255	6.73428	4.57e-09	1.05e-07
NUDT10	-1.95075	-1.05151	4.68e-09	1.07e-07
CXCR1	1.57015	9.28927	4.69e-09	1.07e-07
ZNF583	-1.28577	1.52002	4.79e-09	1.09e-07
PGRMC2	-1.27869	3.06239	4.84e-09	1.1e-07
AMIGO2	-1.18355	2.63122	4.96e-09	1.13e-07
ZNF563	-1.02741	1.57785	5.01e-09	1.14e-07
METTL8	-0.76544	4.08881	5.04e-09	1.14e-07
METAP1D	-1.4123	-0.455939	5.1e-09	1.15e-07
RBM47	1.45863	7.53334	5.11e-09	1.15e-07
MYO6	-1.28208	2.18378	5.12e-09	1.15e-07
DENND5B	-1.03426	2.7636	5.22e-09	1.18e-07
AASS	-1.03649	2.05748	5.24e-09	1.18e-07
DCUN1D5	-1.04353	3.28973	5.27e-09	1.18e-07
IMPA2	1.41353	5.75263	5.3e-09	1.19e-07
PLD1	1.25532	4.76962	5.33e-09	1.19e-07
PTCH1	-1.75209	2.10986	5.4e-09	1.21e-07
OSGEPL1	-1.33788	2.32806	5.48e-09	1.22e-07
HNRNPA1L2	-1.17793	1.78487	5.52e-09	1.23e-07
MIR600HG	-1.15602	2.13859	5.6e-09	1.25e-07
NFKBIA	1.27632	7.72786	5.6e-09	1.25e-07
KIAA0040	1.22904	7.75705	5.65e-09	1.26e-07
ZNF347	-0.847334	3.10074	5.72e-09	1.27e-07
THOC1	-1.20874	3.49735	5.78e-09	1.28e-07
PLAC4	-1.38888	2.15646	5.93e-09	1.31e-07
PHLDB2	-1.60059	2.12908	5.95e-09	1.32e-07
OMD	-1.87592	-0.820214	5.97e-09	1.32e-07
SYTL2	-1.61213	3.93237	6.07e-09	1.34e-07
STAT5B	1.3638	8.76774	6.08e-09	1.34e-07
C9orf41-AS1	-1.16057	0.416768	6.08e-09	1.34e-07
SH3YL1	-1.36892	3.20368	6.11e-09	1.34e-07
GCNT4	-1.85139	2.54993	6.13e-09	1.35e-07
CFL2	-1.47523	2.1269	6.16e-09	1.35e-07
IQCH-AS1	-1.12078	1.22898	6.19e-09	1.35e-07
ECRP	3.05915	-0.179045	6.2e-09	1.36e-07
GPR174	-1.66512	3.32659	6.22e-09	1.36e-07
RIMKLB	-1.18723	2.98387	6.28e-09	1.37e-07
NEO1	-1.16487	1.95895	6.3e-09	1.37e-07
ZNF33B	-0.941189	4.39228	6.36e-09	1.38e-07
CEBPD	1.81306	7.00521	6.41e-09	1.39e-07
TPD52L2	1.11645	7.07369	6.48e-09	1.41e-07
TARSL2	-1.25485	3.23566	6.62e-09	1.43e-07
CAMKK2	1.37954	7.32656	6.74e-09	1.46e-07
BIVM	-0.957982	1.37601	6.84e-09	1.47e-07
ZNF286A	-0.914117	2.14722	6.84e-09	1.47e-07
PAQR8	-0.935758	3.55546	6.85e-09	1.47e-07
ZIK1	-1.24528	1.60677	6.92e-09	1.49e-07
CLUAP1	-0.859223	3.07806	6.95e-09	1.49e-07
MTMR8	-1.18878	1.08795	6.98e-09	1.5e-07
CD163	2.43329	7.04065	7.24e-09	1.55e-07
EXOC6	1.52266	6.84006	7.33e-09	1.57e-07
KIAA2022	-1.66876	-0.0228924	7.34e-09	1.57e-07
ZNF470	-0.934389	2.10526	7.37e-09	1.57e-07
PREPL	-1.11446	4.13007	7.53e-09	1.61e-07
S100A11	1.49551	6.76036	7.58e-09	1.61e-07
MBNL1-AS1	-1.00713	4.04037	7.64e-09	1.62e-07
FAM3C	-1.48929	3.08425	7.65e-09	1.62e-07
SUPT3H	-1.32828	1.98463	7.65e-09	1.62e-07
TIGD2	-1.33169	1.27725	7.73e-09	1.64e-07
DCP1B	-1.09741	1.05924	7.74e-09	1.64e-07
VSIG1	-0.922954	2.80166	7.76e-09	1.64e-07
BTNL9	-1.8246	-1.2906	7.95e-09	1.68e-07
PCYT1A	1.33827	5.53253	8.06e-09	1.7e-07
YES1	-0.877636	3.44558	8.11e-09	1.71e-07
TULP4	-1.05846	4.4201	8.13e-09	1.71e-07
COL10A1	-1.09504	2.4122	8.16e-09	1.71e-07
TMEM237	-1.38836	0.471196	8.32e-09	1.74e-07
MRPL19	-1.14836	3.79406	8.39e-09	1.76e-07
LRIG1	-1.04409	3.76355	8.45e-09	1.77e-07
ARL13A	-1.49968	-0.782193	8.5e-09	1.78e-07
CCDC65	-1.33803	1.68704	8.71e-09	1.82e-07
YLPM1	-0.983173	4.80314	8.71e-09	1.82e-07
SLC8A1	1.35594	7.65494	8.86e-09	1.84e-07
WEE1	-1.16665	2.06281	8.87e-09	1.84e-07
RALB	1.49694	7.67288	8.96e-09	1.86e-07
MAGEE1	-1.64152	0.0745218	9.22e-09	1.91e-07
IRAK1BP1	-1.22188	0.777289	9.23e-09	1.91e-07
ELP2	-1.07926	4.47146	9.33e-09	1.93e-07
ZNF750	-1.75096	-0.791787	9.33e-09	1.93e-07
GCFC2	-1.21402	3.29534	9.38e-09	1.93e-07
EPHX2	-1.40792	1.88204	9.39e-09	1.93e-07
NTN4	-2.36009	-0.944193	9.49e-09	1.95e-07
KCNE3	1.04479	6.95208	9.49e-09	1.95e-07
PPP3CC	-1.18521	4.36588	9.59e-09	1.97e-07
VSIG4	1.96832	5.06232	9.65e-09	1.98e-07
SPATA6L	-1.58237	-0.389215	9.7e-09	1.99e-07
MAP9	-1.70924	1.56093	9.72e-09	1.99e-07
MTA3	-1.03835	2.33362	9.73e-09	1.99e-07
ZNF329	-0.818163	3.15472	9.81e-09	2e-07
SLC1A3	3.16997	2.86803	9.91e-09	2.02e-07
RAD1	-0.780322	3.64938	9.97e-09	2.03e-07
SNED1	-1.19762	2.502	1e-08	2.04e-07
SLC31A2	1.28021	6.91431	1.01e-08	2.06e-07
AGPAT5	-1.29424	3.51741	1.03e-08	2.08e-07
PFKFB2	3.531	7.4462	1.03e-08	2.09e-07
CEP95	-1.00965	3.77302	1.06e-08	2.13e-07
ZNF17	-1.03754	2.7213	1.06e-08	2.13e-07
ZNF607	-1.27399	1.74979	1.06e-08	2.13e-07
CKMT2	-1.37447	-0.313615	1.06e-08	2.13e-07
WDR77	-0.909092	2.97079	1.06e-08	2.14e-07
TBC1D8	1.8887	5.94953	1.07e-08	2.15e-07
MRPS30	-1.099	3.05386	1.08e-08	2.16e-07
TIGIT	-1.55675	3.29572	1.1e-08	2.2e-07
KCNJ2	1.34317	7.43419	1.1e-08	2.2e-07
SLC22A15	1.45759	6.1318	1.1e-08	2.2e-07
DIP2C	-1.48789	1.02883	1.1e-08	2.21e-07
ZNF275	-1.08346	2.66577	1.11e-08	2.21e-07
OGN	-1.78199	-0.206182	1.11e-08	2.21e-07
LOC285740	-1.29173	1.90247	1.11e-08	2.22e-07
FBXO4	-1.25262	1.7399	1.12e-08	2.22e-07
SPATA41	1.3646	0.635341	1.14e-08	2.26e-07
MAGOHB	-1.27456	2.29393	1.14e-08	2.26e-07
ITGAM	1.91222	9.11913	1.14e-08	2.26e-07
PA2G4P4	-1.23987	1.07423	1.15e-08	2.28e-07
CACNA1E	2.40183	4.57547	1.15e-08	2.28e-07
SERPINB10	2.50145	1.75553	1.18e-08	2.33e-07
CDR2	-0.967307	3.35982	1.2e-08	2.36e-07
STYXL1	0.932172	3.65715	1.2e-08	2.36e-07
LINC01093	3.01612	1.57201	1.2e-08	2.36e-07
MAP3K4	-0.945861	4.59589	1.23e-08	2.41e-07
MIR4772	2.90329	1.05284	1.26e-08	2.47e-07
ZNF239	-1.60814	-0.00978632	1.31e-08	2.56e-07
TRERF1	-1.03573	4.62417	1.31e-08	2.56e-07
LOC100132111	-1.74457	-0.581083	1.32e-08	2.58e-07
SCN9A	2.00948	3.6498	1.33e-08	2.59e-07
KDM2B	-0.870792	4.0191	1.33e-08	2.6e-07
GBP4	-1.3034	5.08607	1.34e-08	2.61e-07
NAPEPLD	-1.0721	3.02135	1.35e-08	2.64e-07
RPP30	-0.820726	3.56753	1.36e-08	2.65e-07
FAM129A	1.41374	10.2231	1.37e-08	2.66e-07
MYO5B	-1.56145	1.1389	1.39e-08	2.69e-07
LAX1	-1.07334	3.17635	1.39e-08	2.69e-07
MAP3K9	-0.945793	2.32645	1.41e-08	2.72e-07
FGR	1.65427	9.45597	1.41e-08	2.72e-07
PLAU	1.72951	0.759561	1.41e-08	2.72e-07
POLR1B	-0.966864	3.72241	1.41e-08	2.72e-07
HK3	3.097	9.17102	1.42e-08	2.73e-07
MFSD6	-1.03593	4.21537	1.43e-08	2.75e-07
LINC01550	-1.082	0.700561	1.45e-08	2.78e-07
TRMT13	-1.36787	3.01538	1.45e-08	2.78e-07
ATP9A	2.60679	5.87754	1.46e-08	2.8e-07
MILR1	1.47075	4.46939	1.46e-08	2.8e-07
CLEC5A	2.5634	3.94336	1.47e-08	2.82e-07
SH3PXD2A	-1.23751	2.63647	1.48e-08	2.83e-07
PHOSPHO2	-1.76076	-0.279203	1.49e-08	2.84e-07
CCR2	1.28778	7.36523	1.49e-08	2.84e-07
SAMSN1	2.39455	7.39038	1.5e-08	2.86e-07
CASD1	-1.29593	4.09088	1.51e-08	2.87e-07
SAMD12	-1.58601	1.59056	1.52e-08	2.88e-07
METTL10	-1.08577	2.67762	1.52e-08	2.88e-07
RAB20	1.73002	3.56299	1.54e-08	2.91e-07
ZNF548	-0.804775	3.97965	1.54e-08	2.91e-07
BMS1	-0.9713	4.04812	1.55e-08	2.93e-07
LOC374443	-1.01428	5.65284	1.58e-08	2.99e-07
UPF3A	-0.964239	2.91424	1.58e-08	2.99e-07
CRISPLD2	1.47926	7.3827	1.59e-08	2.99e-07
TLR2	1.58989	8.9465	1.59e-08	3e-07
MLX	1.06704	5.30572	1.6e-08	3.01e-07
RFX3-AS1	-1.51985	-0.0756788	1.6e-08	3.01e-07
RPS14P3	-1.3185	0.271721	1.62e-08	3.03e-07
DNAJC24	-0.833004	2.8916	1.63e-08	3.06e-07
TLR1	1.25753	8.74193	1.65e-08	3.09e-07
TIMM10B	-0.774949	3.80193	1.67e-08	3.11e-07
FKBP15	0.97085	7.05187	1.67e-08	3.11e-07
TLR4	1.50653	9.70463	1.69e-08	3.15e-07
SLC9A7	-0.775473	4.7313	1.7e-08	3.16e-07
ZNF433	-1.06822	0.561935	1.7e-08	3.16e-07
VANGL1	-1.02828	1.83652	1.7e-08	3.16e-07
FASTKD2	-0.993687	4.12688	1.73e-08	3.21e-07
LY9	-1.3894	3.27905	1.73e-08	3.22e-07
GPD1L	-1.07076	3.54865	1.76e-08	3.26e-07
SLC4A7	-1.28117	5.36627	1.8e-08	3.33e-07
DANT2	-1.19795	2.16711	1.8e-08	3.33e-07
FAM171A1	-1.64502	-0.15114	1.8e-08	3.33e-07
SNX25	-1.33404	2.76009	1.83e-08	3.38e-07
LOC100506178	-2.02153	-0.905784	1.83e-08	3.38e-07
AP3M2	-1.11047	3.08932	1.85e-08	3.41e-07
IFITM1	1.87673	7.62218	1.86e-08	3.41e-07
GFOD1	-0.850102	2.80253	1.88e-08	3.46e-07
SBK1	-1.59622	1.67227	1.89e-08	3.47e-07
RN7SK	2.12284	16.5624	1.9e-08	3.48e-07
TAF3	-0.953175	2.30651	1.9e-08	3.48e-07
NKRF	-1.07801	2.69079	1.91e-08	3.49e-07
ALPK1	1.34474	7.41163	1.91e-08	3.49e-07
KLRF1	-1.76626	3.75298	1.91e-08	3.49e-07
CHD6	-0.834029	5.61553	1.93e-08	3.52e-07
STK16	1.40375	4.80048	1.93e-08	3.52e-07
ZNF507	-1.05968	4.28099	1.94e-08	3.52e-07
PKIA-AS1	-1.86092	-0.628377	1.95e-08	3.55e-07
ZZZ3	-1.18023	4.87102	1.97e-08	3.58e-07
LOXHD1	2.33794	4.12734	1.99e-08	3.61e-07
PIK3AP1	1.31632	8.60948	1.99e-08	3.61e-07
MBTPS2	-1.08908	1.98567	2.04e-08	3.69e-07
TMEM156	-0.918102	2.86614	2.04e-08	3.69e-07
MIPEP	-1.23421	1.49198	2.06e-08	3.71e-07
DDAH2	2.05078	5.18626	2.06e-08	3.71e-07
HSDL2	1.298	6.61457	2.06e-08	3.71e-07
ZNF41	-0.903668	3.3122	2.09e-08	3.75e-07
ZXDA	-1.3875	2.10888	2.09e-08	3.76e-07
LINC00612	-1.97	2.09998	2.1e-08	3.78e-07
CR2	-1.59743	1.6914	2.12e-08	3.8e-07
C19orf38	1.90068	6.0095	2.13e-08	3.81e-07
USP46	-1.03069	2.77529	2.15e-08	3.84e-07
PEX3	-1.26769	2.39957	2.2e-08	3.93e-07
SDR42E1	-1.36372	0.960126	2.21e-08	3.94e-07
PRMT5	1.2493	4.37934	2.21e-08	3.95e-07
C12orf42	-1.54674	0.559678	2.22e-08	3.96e-07
CD83	-1.25454	2.25127	2.22e-08	3.96e-07
PECR	1.62989	4.01509	2.29e-08	4.07e-07
PELO	1.18747	4.09451	2.3e-08	4.08e-07
RNF10	1.63469	7.87085	2.3e-08	4.08e-07
CYSLTR2	-1.47381	2.72132	2.32e-08	4.12e-07
EIF4E3	1.17478	8.12423	2.34e-08	4.14e-07
PRMT6	-1.14748	2.011	2.34e-08	4.14e-07
LOC101929057	-0.852708	1.94333	2.38e-08	4.21e-07
BMPR1A	-1.43006	1.88018	2.42e-08	4.28e-07
SLC24A1	-1.01421	3.08453	2.44e-08	4.3e-07
SORT1	1.98554	7.26999	2.45e-08	4.31e-07
MAPRE2	-0.868632	5.14154	2.46e-08	4.33e-07
AKAP11	-1.09379	5.63668	2.46e-08	4.33e-07
FKBP5	2.30416	8.32075	2.48e-08	4.35e-07
SFMBT2	-0.872326	4.71422	2.48e-08	4.35e-07
ZBTB5	-0.945206	2.83531	2.49e-08	4.37e-07
ZNF37A	-0.985767	4.25754	2.54e-08	4.45e-07
SP4	-0.890908	5.12677	2.55e-08	4.46e-07
RPARP-AS1	-1.07216	1.22877	2.57e-08	4.49e-07
IDI2-AS1	1.17399	2.50197	2.58e-08	4.5e-07
CD59	1.79395	7.06378	2.59e-08	4.52e-07
KIAA0020	-1.11811	3.42629	2.61e-08	4.54e-07
ZFP1	-1.08031	2.15813	2.62e-08	4.55e-07
ITGA6	-1.19097	5.72226	2.63e-08	4.57e-07
ENPP5	-1.65861	0.765958	2.63e-08	4.57e-07
ZNF181	-1.24834	2.80021	2.64e-08	4.58e-07
ZNF280B	-1.1582	0.594003	2.7e-08	4.68e-07
SLC25A32	-0.820735	3.54062	2.72e-08	4.7e-07
TBC1D19	-1.28846	2.29758	2.72e-08	4.7e-07
MFHAS1	-1.04694	3.05562	2.73e-08	4.71e-07
PPM1M	1.56786	6.8789	2.75e-08	4.75e-07
ATP8B1	-0.945588	3.01898	2.77e-08	4.78e-07
RNF149	1.31318	9.4031	2.78e-08	4.78e-07
TDRKH	-1.06477	1.1252	2.81e-08	4.83e-07
BACE1	-0.918886	2.56378	2.84e-08	4.87e-07
DPH6	-1.42653	1.69835	2.84e-08	4.87e-07
MSI2	-0.934825	2.74835	2.89e-08	4.95e-07
XPA	-1.21214	2.80292	2.97e-08	5.08e-07
TRG-AS1	-1.03084	3.26559	3.01e-08	5.14e-07
ZNF233	-1.34964	0.26036	3.01e-08	5.15e-07
GRPEL2	-1.12219	3.3	3.02e-08	5.15e-07
COX11	-1.21622	2.79873	3.04e-08	5.19e-07
ARPC2	1.00019	8.80131	3.07e-08	5.23e-07
ZNF883	-1.76988	-0.876922	3.1e-08	5.27e-07
C5orf42	-1.12753	4.281	3.13e-08	5.31e-07
EPB41L4A	-1.19251	1.86406	3.13e-08	5.32e-07
TTC3	-1.05522	6.20766	3.16e-08	5.36e-07
ABCB4	-1.58835	1.16585	3.17e-08	5.37e-07
CROT	-1.11192	2.4425	3.19e-08	5.4e-07
PDCL3P4	-1.78811	-1.10803	3.21e-08	5.43e-07
C5orf28	-0.869812	2.54815	3.24e-08	5.47e-07
ZFP28	-1.23906	1.69378	3.25e-08	5.49e-07
ZNF841	-0.847889	3.89425	3.29e-08	5.55e-07
NOP58	-1.16749	4.25273	3.32e-08	5.6e-07
BCL6	1.8176	8.72162	3.33e-08	5.61e-07
SAV1	-1.18845	2.96928	3.35e-08	5.63e-07
NME8	1.46347	4.23968	3.36e-08	5.65e-07
PDIK1L	-1.19479	2.98097	3.37e-08	5.65e-07
PLSCR2	2.02602	1.93393	3.37e-08	5.65e-07
MIR8085	2.06202	0.512058	3.38e-08	5.66e-07
CATSPER2	-1.37429	-0.691566	3.41e-08	5.7e-07
PAPD7	-0.75525	3.61363	3.42e-08	5.71e-07
FAM208B	-1.00928	5.81	3.42e-08	5.71e-07
ZNF528	-0.896019	2.66855	3.43e-08	5.71e-07
NAA35	-1.03241	3.50248	3.5e-08	5.84e-07
LIMK2	1.53908	8.51783	3.52e-08	5.84e-07
ZNF331	-0.870969	2.78323	3.52e-08	5.84e-07
GSPT2	-1.33192	1.6906	3.52e-08	5.84e-07
ZNF595	-1.14038	3.0102	3.59e-08	5.95e-07
IQGAP1	1.12336	10.4828	3.66e-08	6.07e-07
FADD	1.2003	4.86865	3.72e-08	6.16e-07
CD160	-1.52215	1.99052	3.77e-08	6.24e-07
DROSHA	-0.80368	3.92249	3.78e-08	6.25e-07
RASL11A	1.53181	0.81131	3.81e-08	6.29e-07
DLG3	-1.38902	1.58846	3.84e-08	6.33e-07
NAA25	-1.02523	4.13626	3.84e-08	6.33e-07
RALGAPA1	-1.05518	4.5578	3.84e-08	6.33e-07
MYO9A	-0.961342	4.85943	3.89e-08	6.39e-07
UBA5	-1.1735	3.09982	3.9e-08	6.41e-07
BAG2	-1.27005	1.21582	3.91e-08	6.41e-07
ARHGEF3	-0.78993	5.98109	3.91e-08	6.41e-07
BACE2	-1.10147	2.68717	3.93e-08	6.43e-07
KLHL32	-1.4358	-0.0794328	3.96e-08	6.49e-07
MAEA	1.21802	6.11356	3.97e-08	6.49e-07
MAN1C1	-0.961261	2.60913	4.05e-08	6.61e-07
LRPPRC	-1.0417	5.52424	4.07e-08	6.64e-07
LOC285847	2.11561	1.67954	4.08e-08	6.64e-07
ADAM12	-1.35115	0.570149	4.17e-08	6.79e-07
FRG1CP	-1.39053	1.47618	4.18e-08	6.79e-07
RHOH	-1.09585	4.57994	4.27e-08	6.95e-07
TULP3	-0.984707	0.752812	4.29e-08	6.96e-07
APLP2	0.99656	8.27539	4.33e-08	7.02e-07
POC1A	1.94555	1.34492	4.44e-08	7.2e-07
ALG10B	-1.22901	3.43095	4.47e-08	7.24e-07
KBTBD7	1.3704	5.4533	4.49e-08	7.26e-07
MBOAT1	0.924442	5.69533	4.51e-08	7.28e-07
CPSF6	-1.01021	5.39208	4.55e-08	7.34e-07
H2AFY	1.0557	7.05807	4.56e-08	7.36e-07
GUSBP4	-1.03063	1.09736	4.58e-08	7.37e-07
MBOAT2	1.51131	7.5927	4.58e-08	7.38e-07
CNTNAP3	1.71976	5.99982	4.77e-08	7.67e-07
TNPO3	1.03785	6.72989	4.8e-08	7.71e-07
JAKMIP2	-0.863413	2.90987	4.83e-08	7.75e-07
RRP1B	-0.982204	3.64576	4.87e-08	7.81e-07
PLAG1	-1.27717	2.70836	4.88e-08	7.82e-07
ZNF420	-1.19064	2.54547	4.89e-08	7.83e-07
EOMES	-1.6726	3.3606	4.91e-08	7.85e-07
QRSL1	-0.778847	3.6212	4.92e-08	7.86e-07
CLEC4E	1.837	7.11579	4.93e-08	7.86e-07
PLCXD2-AS1	-1.49117	-0.705562	4.94e-08	7.87e-07
TALDO1	1.45251	8.71394	4.94e-08	7.87e-07
ZBTB14	-0.98506	3.87761	4.96e-08	7.89e-07
TNFRSF10C	1.15655	8.35508	4.98e-08	7.92e-07
HRH2	1.75514	6.76574	5.04e-08	8.01e-07
LMAN1	-1.15076	4.457	5.15e-08	8.18e-07
PCED1B	-1.43598	2.54118	5.21e-08	8.26e-07
FFAR2	1.35799	7.72029	5.24e-08	8.3e-07
CAAP1	-1.17454	3.00352	5.28e-08	8.35e-07
RABGEF1	1.3351	5.80847	5.29e-08	8.35e-07
LYRM7	-0.794452	4.20221	5.34e-08	8.42e-07
OTUD7B	-1.10001	1.84488	5.35e-08	8.43e-07
FRAT1	1.25677	6.51809	5.4e-08	8.5e-07
IL18R1	2.72729	7.00385	5.43e-08	8.56e-07
RAPGEF5	-1.44113	-0.672328	5.51e-08	8.66e-07
C5orf34	-1.22272	0.309451	5.53e-08	8.69e-07
NPY6R	-1.7745	-0.622588	5.53e-08	8.69e-07
GSTCD	-0.864679	1.91475	5.65e-08	8.86e-07
PABPC4	-0.926162	4.24494	5.68e-08	8.9e-07
BANK1	-1.44551	4.64961	5.69e-08	8.9e-07
FZD6	-1.47251	1.04253	5.72e-08	8.95e-07
NAP1L2	-1.68094	0.898269	5.74e-08	8.96e-07
BLOC1S1	1.75031	3.73857	5.78e-08	9.01e-07
MCPH1	-0.890542	4.21801	5.78e-08	9.01e-07
PCYOX1L	-0.865367	2.50202	5.92e-08	9.23e-07
WDR89	-1.25414	3.37965	6.18e-08	9.61e-07
TTC12	-1.10805	2.42912	6.18e-08	9.61e-07
SFXN5	1.48114	4.57482	6.2e-08	9.63e-07
KLRG1	-1.56818	3.70969	6.24e-08	9.69e-07
ACSS2	1.01954	4.76317	6.26e-08	9.71e-07
ZNF501	-1.3156	0.837439	6.28e-08	9.72e-07
DDX55	-0.796151	2.98621	6.29e-08	9.73e-07
RCAN3	-1.16026	4.31338	6.33e-08	9.78e-07
ZNF3	-0.657156	3.78082	6.33e-08	9.78e-07
ZMAT1	-1.08702	3.51111	6.4e-08	9.88e-07
CRISP3	2.64357	3.93296	6.47e-08	9.98e-07
USP51	-1.55868	-0.0171859	6.58e-08	1.01e-06
UBA6-AS1	-0.962144	1.93629	6.58e-08	1.01e-06
IFNGR1	1.31704	8.51511	6.64e-08	1.02e-06
AKAP6	-1.69683	0.795786	6.64e-08	1.02e-06
LOC399815	-1.17306	-0.213266	6.65e-08	1.02e-06
ZNF23	-1.22213	2.27316	6.68e-08	1.02e-06
MTMR3	1.31607	8.48864	6.7e-08	1.03e-06
WDR3	-1.05304	3.69448	6.73e-08	1.03e-06
DGKE	-1.01363	4.226	6.74e-08	1.03e-06
LAMTOR1	1.24566	6.14731	6.88e-08	1.05e-06
NADK2	-0.969518	2.8927	6.89e-08	1.05e-06
SPATA13-AS1	-1.52403	-0.446557	6.91e-08	1.05e-06
FOLR3	4.49958	6.71998	7e-08	1.07e-06
LPAR5	-1.23928	1.56337	7.12e-08	1.08e-06
SNORA73A	2.23201	11.8654	7.19e-08	1.09e-06
COLGALT2	-1.62043	0.799993	7.19e-08	1.09e-06
RCN1	-0.962554	2.58312	7.24e-08	1.1e-06
ZNF572	-1.44655	0.632564	7.26e-08	1.1e-06
WIPI1	1.18192	5.46749	7.28e-08	1.1e-06
LOC101927027	-0.889662	2.24522	7.31e-08	1.11e-06
GADD45A	2.37578	4.60446	7.31e-08	1.11e-06
KLRB1	-1.79751	4.71237	7.34e-08	1.11e-06
E2F5	-1.61526	0.833515	7.45e-08	1.12e-06
MTMR2	-1.09656	3.43448	7.46e-08	1.13e-06
FAM153B	-1.83196	-1.24231	7.48e-08	1.13e-06
CAP1	1.18456	9.50706	7.48e-08	1.13e-06
NFKBIZ	0.956417	7.4579	7.53e-08	1.13e-06
HIST2H2AC	1.90831	7.28387	7.55e-08	1.13e-06
LARS	-1.03707	5.36054	7.57e-08	1.14e-06
TSL	-1.20664	0.304085	7.6e-08	1.14e-06
RALGAPA2	1.52061	8.01129	7.61e-08	1.14e-06
LRG1	2.14651	6.89614	7.73e-08	1.16e-06
SYDE2	-0.918656	1.66223	7.76e-08	1.16e-06
LOC344887	3.00959	-0.804008	7.79e-08	1.16e-06
TSEN15	-1.17421	2.99502	7.84e-08	1.17e-06
ZNF813	-1.0085	2.36715	7.94e-08	1.19e-06
BCOR	-1.01632	4.17241	8.05e-08	1.2e-06
CCNDBP1	0.980552	7.40862	8.23e-08	1.23e-06
ANKRD61	-0.996199	0.759807	8.26e-08	1.23e-06
CMPK1	-1.18091	5.96705	8.34e-08	1.24e-06
KIAA0825	1.37755	5.94248	8.35e-08	1.24e-06
TDRD9	2.75352	5.49048	8.49e-08	1.26e-06
NSG1	-1.49112	1.08588	8.51e-08	1.26e-06
MBOAT4	-1.24229	0.202076	8.51e-08	1.26e-06
SEPT11	-0.909983	4.62404	8.56e-08	1.27e-06
RCN2	-1.21321	3.06181	8.61e-08	1.27e-06
KLHL42	-0.992181	3.35859	8.62e-08	1.27e-06
TMEM245	-0.916953	5.13008	8.66e-08	1.28e-06
UBL5	1.03582	5.79375	8.68e-08	1.28e-06
PHTF1	1.63118	5.4278	8.76e-08	1.29e-06
TMEM120A	1.92808	5.41019	8.82e-08	1.3e-06
LOC100505549	-0.898695	2.14488	8.97e-08	1.32e-06
GPR183	-1.26698	5.12708	9.05e-08	1.33e-06
ZNF543	-0.746927	2.55246	9.09e-08	1.33e-06
THOC5	1.0607	5.8647	9.16e-08	1.34e-06
RNASE2	1.9517	4.05962	9.22e-08	1.35e-06
ZNF559	-1.11339	3.59129	9.3e-08	1.36e-06
CTSH	1.06067	5.92042	9.32e-08	1.36e-06
ACVR1B	1.51933	4.91424	9.46e-08	1.38e-06
NT5DC1	-0.962423	3.12494	9.47e-08	1.38e-06
EXOSC2	-0.82264	3.24473	9.51e-08	1.39e-06
CHMP7	-0.802238	5.43371	9.56e-08	1.39e-06
HERC6	-1.13851	3.1248	9.65e-08	1.41e-06
ZNF30	-1.44289	1.05043	9.68e-08	1.41e-06
CLEC6A	1.67575	1.67616	9.71e-08	1.41e-06
MS4A6A	1.22655	7.04525	9.72e-08	1.41e-06
PSMD4	1.10519	6.00299	9.73e-08	1.41e-06
CREBL2	-1.05014	4.85129	9.97e-08	1.45e-06
PALLD	-1.10123	2.46609	1e-07	1.46e-06
SLC9B2	-1.25964	1.18397	1.04e-07	1.5e-06
PDCD7	-0.799732	2.89447	1.05e-07	1.52e-06
ANG	1.84116	0.487828	1.05e-07	1.52e-06
ITGA7	4.08661	2.35485	1.06e-07	1.52e-06
TCAF1	-0.923863	2.95205	1.06e-07	1.53e-06
SCPEP1	1.51607	6.6056	1.06e-07	1.53e-06
LPP-AS2	1.08799	2.27358	1.07e-07	1.54e-06
CYP4V2	-0.816146	4.21259	1.07e-07	1.54e-06
ENO1	1.39307	8.69838	1.08e-07	1.56e-06
TRAF1	-1.19277	3.94828	1.09e-07	1.56e-06
TXLNG	-1.05342	3.39659	1.09e-07	1.57e-06
HGF	2.10542	4.18662	1.09e-07	1.57e-06
TMEM182	-1.44835	0.11652	1.09e-07	1.57e-06
ZNF208	-1.5871	2.24169	1.11e-07	1.59e-06
BTBD11	-1.16892	2.73183	1.12e-07	1.6e-06
DACH1	1.89535	3.86108	1.12e-07	1.61e-06
ARHGEF9	-0.799673	2.77474	1.13e-07	1.61e-06
SUMF1	1.08169	5.06558	1.13e-07	1.61e-06
HIST2H2AB	1.96627	6.03954	1.13e-07	1.61e-06
PAXIP1-AS1	-0.902335	0.820992	1.14e-07	1.62e-06
ISM1	-1.93425	-1.03606	1.14e-07	1.62e-06
NID2	-0.951397	1.17226	1.14e-07	1.62e-06
SCRN1	-1.01098	3.88104	1.14e-07	1.62e-06
LINC00540	-1.77816	-0.770558	1.14e-07	1.62e-06
MS4A1	-1.72362	5.46964	1.15e-07	1.62e-06
NAMPT	1.54475	12.2828	1.15e-07	1.63e-06
ZNF585B	-0.719662	3.08875	1.15e-07	1.63e-06
TPI1P2	1.55698	1.07262	1.16e-07	1.64e-06
ATG14	-0.737763	4.3111	1.16e-07	1.64e-06
PRDM5	1.88655	4.8631	1.17e-07	1.65e-06
GDAP1	-1.19304	1.70832	1.17e-07	1.65e-06
CDC25B	-1.52359	4.1357	1.17e-07	1.65e-06
ZNF749	-0.895822	1.79161	1.18e-07	1.66e-06
PRKAB2	-0.965667	3.81069	1.18e-07	1.66e-06
COLGALT1	1.40367	6.53678	1.18e-07	1.67e-06
BUB3	-0.932839	4.90292	1.19e-07	1.67e-06
MRPS27	-0.853555	3.48373	1.19e-07	1.67e-06
RBM4	-0.689404	4.08003	1.21e-07	1.69e-06
LOC101927851	1.32605	1.76914	1.21e-07	1.7e-06
LDLRAD4-AS1	-1.54736	-0.977177	1.21e-07	1.7e-06
MMP8	5.39573	6.64826	1.21e-07	1.7e-06
ZNF570	-1.10788	1.77231	1.22e-07	1.7e-06
SMARCAD1	-1.15348	4.30723	1.23e-07	1.72e-06
ADAM1A	-1.18576	1.87325	1.24e-07	1.73e-06
TRMT11	-1.17016	2.68854	1.25e-07	1.75e-06
MAOA	3.89334	1.33864	1.26e-07	1.75e-06
CAMP	1.71271	4.5218	1.28e-07	1.78e-06
CCDC71L	1.25378	5.52687	1.29e-07	1.79e-06
LINC01336	-1.57606	-0.989949	1.3e-07	1.8e-06
HS3ST1	-1.4585	-1.0709	1.31e-07	1.81e-06
LINC01094	1.44837	3.22316	1.32e-07	1.83e-06
TUBGCP5	-1.05701	2.9065	1.33e-07	1.85e-06
SSBP3	-1.12675	2.93089	1.34e-07	1.85e-06
DOCK10	-1.15221	6.76714	1.36e-07	1.88e-06
ZNF227	-0.927764	3.76785	1.38e-07	1.9e-06
BLMH	-0.892938	3.09006	1.38e-07	1.9e-06
UBAP1	1.35323	6.12441	1.38e-07	1.91e-06
C19orf12	-0.773663	3.12082	1.39e-07	1.92e-06
NOC3L	-1.21017	3.45289	1.4e-07	1.93e-06
DDAH1	-1.76132	-0.984522	1.41e-07	1.94e-06
B3GAT1	-2.05853	0.776788	1.43e-07	1.97e-06
NOM1	-0.701008	3.85655	1.43e-07	1.97e-06
ALG10	-1.09902	1.99695	1.43e-07	1.97e-06
MCOLN2	-1.30854	2.20708	1.43e-07	1.97e-06
MYD88	1.24958	7.53085	1.45e-07	1.98e-06
ENOPH1	-0.974685	3.02102	1.45e-07	1.98e-06
SLC25A36	-1.05997	4.02617	1.45e-07	1.99e-06
PSMD9	1.03597	4.40307	1.46e-07	1.99e-06
MAK16	-1.19046	3.04699	1.48e-07	2.02e-06
LOC100996286	-1.61342	0.668484	1.48e-07	2.03e-06
OSM	2.28851	5.6478	1.49e-07	2.03e-06
CAPRIN2	-0.860739	3.8228	1.49e-07	2.03e-06
UPRT	-0.906756	3.00521	1.49e-07	2.03e-06
NCF4	1.69941	7.82005	1.5e-07	2.04e-06
KLF14	4.97597	-1.0299	1.5e-07	2.05e-06
GMPR2	0.876906	6.204	1.51e-07	2.05e-06
PDE4DIP	-0.789784	5.213	1.51e-07	2.05e-06
TLR3	-1.68941	-0.20008	1.51e-07	2.05e-06
ZNF121	-1.07671	3.23934	1.52e-07	2.06e-06
NUP188	-0.875367	4.19415	1.54e-07	2.09e-06
ACSL6	-1.19543	3.1989	1.54e-07	2.09e-06
LINC00494	-1.65344	-0.152374	1.56e-07	2.1e-06
SMPD3	-2.23018	2.691	1.56e-07	2.11e-06
NLRP12	1.74668	7.94242	1.57e-07	2.12e-06
AIM2	1.63599	4.61825	1.57e-07	2.12e-06
ZAK	1.23381	4.82323	1.57e-07	2.12e-06
MIR548AR	-1.65646	-1.36062	1.58e-07	2.12e-06
ZNF787	1.83971	4.44014	1.58e-07	2.13e-06
LINC00671	1.99221	3.61285	1.59e-07	2.13e-06
CCDC14	-1.04649	3.90359	1.59e-07	2.13e-06
NAA15	-1.06087	4.81157	1.61e-07	2.16e-06
TSHZ2	-1.10273	3.10269	1.61e-07	2.16e-06
HNRNPR	-1.07915	5.57712	1.64e-07	2.2e-06
HEATR1	-1.04145	5.05109	1.65e-07	2.21e-06
SLC25A4	-1.16241	1.10004	1.65e-07	2.21e-06
EIF5A2	-0.810738	2.73372	1.66e-07	2.22e-06
ZNF639	-1.04228	3.55044	1.67e-07	2.23e-06
HK2	1.3362	7.27713	1.69e-07	2.25e-06
LOC102724323	1.60175	2.97007	1.69e-07	2.25e-06
GNA15	1.68681	4.37177	1.69e-07	2.26e-06
PTCD3	-0.919983	5.42009	1.7e-07	2.27e-06
ZNF527	-0.745771	3.16238	1.71e-07	2.27e-06
EIF5B	-1.13034	3.82434	1.71e-07	2.27e-06
ZNF711	-1.68621	0.138652	1.71e-07	2.27e-06
BNC2	-1.56157	1.52757	1.73e-07	2.3e-06
EFTUD1	-0.898126	3.29432	1.73e-07	2.3e-06
PDZK1	-1.29153	-0.317316	1.75e-07	2.32e-06
CTAGE7P	-1.36443	-0.306615	1.75e-07	2.32e-06
SIRPD	1.19267	2.92682	1.76e-07	2.33e-06
TTC39B	-1.1365	3.74116	1.77e-07	2.35e-06
ARMCX2	-1.1885	0.423781	1.78e-07	2.36e-06
ICA1L	-0.812825	3.72719	1.79e-07	2.37e-06
TMEM71	1.05863	7.94729	1.79e-07	2.37e-06
CTSZ	1.00255	7.00651	1.8e-07	2.37e-06
EBAG9	-1.14925	2.48367	1.8e-07	2.37e-06
USP24	-0.856763	6.9037	1.82e-07	2.39e-06
POR	2.23457	6.47054	1.82e-07	2.39e-06
ENAM	-1.97865	-0.422783	1.83e-07	2.4e-06
KCNAB1	-1.25912	1.51958	1.84e-07	2.42e-06
PTTG1IP	0.802172	7.15094	1.84e-07	2.42e-06
DUS4L	-1.25146	0.901798	1.85e-07	2.42e-06
ZNF717	-1.00059	2.40251	1.85e-07	2.42e-06
PRKCDBP	3.16496	-0.578615	1.86e-07	2.44e-06
PNPLA1	1.40984	2.78385	1.87e-07	2.45e-06
SLC5A3	-1.16051	5.99356	1.88e-07	2.46e-06
IL12RB2	-1.12132	1.69532	1.88e-07	2.46e-06
STAP1	-1.57949	2.09965	1.89e-07	2.47e-06
NCBP1	-0.840862	5.16478	1.91e-07	2.49e-06
SIGLEC9	1.48259	6.50103	1.92e-07	2.5e-06
ZFP37	-1.49772	0.454875	1.92e-07	2.5e-06
PCMTD2	-0.928273	5.24708	1.92e-07	2.5e-06
EXTL2	-1.31492	0.523681	1.93e-07	2.51e-06
CARS2	1.07838	5.7987	1.95e-07	2.53e-06
IPO5	-1.01404	5.03877	1.96e-07	2.54e-06
PIK3IP1-AS1	-1.50651	-0.962892	1.97e-07	2.55e-06
USP13	-0.761129	3.09518	1.98e-07	2.57e-06
AKT3	-1.20449	5.58259	1.98e-07	2.57e-06
CSRP2BP	-1.01306	2.6127	1.99e-07	2.57e-06
TDP1	-0.875879	3.4191	1.99e-07	2.57e-06
ZSCAN23	-1.76147	-1.17677	2.03e-07	2.62e-06
CDC14A	-0.901813	5.18122	2.03e-07	2.62e-06
TRIM59	-0.817887	3.07023	2.06e-07	2.66e-06
URI1	-1.10085	4.90899	2.08e-07	2.68e-06
ADGRG5	-1.79133	2.76354	2.09e-07	2.69e-06
AHNAK2	-1.8557	0.519768	2.1e-07	2.7e-06
NUP160	-0.839231	5.09948	2.1e-07	2.7e-06
ABCA11P	-1.01072	0.763278	2.11e-07	2.7e-06
ZNF268	-1.06812	3.93906	2.11e-07	2.7e-06
PADI4	2.21149	7.40314	2.15e-07	2.76e-06
MMP9	3.83084	9.11527	2.16e-07	2.77e-06
CHST15	1.13331	8.80965	2.18e-07	2.79e-06
GUCY2C	1.56821	2.59704	2.18e-07	2.79e-06
KDELC2	-0.822382	2.31868	2.2e-07	2.82e-06
AMICA1	0.994374	9.21762	2.21e-07	2.82e-06
TUBA4A	1.57828	6.90792	2.24e-07	2.86e-06
KLHL11	-0.847179	4.0644	2.27e-07	2.9e-06
GOLGA7B	-1.26858	1.41204	2.27e-07	2.9e-06
ZFP69	-0.974227	1.61963	2.28e-07	2.91e-06
THEM4	-0.812899	3.6854	2.31e-07	2.93e-06
SNRPA1	-0.982963	2.78774	2.31e-07	2.93e-06
DHTKD1	0.858464	5.98137	2.31e-07	2.93e-06
FAM111B	-1.20723	1.39012	2.31e-07	2.93e-06
CAPG	2.21008	6.45373	2.33e-07	2.96e-06
TRIM21	0.9438	5.77885	2.34e-07	2.96e-06
KATNAL2	-1.17084	0.997506	2.39e-07	3.03e-06
ZHX3	-0.832982	3.42103	2.41e-07	3.05e-06
PRKCA	-0.796468	4.69683	2.43e-07	3.08e-06
SRA1	0.987657	4.91191	2.44e-07	3.09e-06
OR52W1	2.20779	-0.238228	2.45e-07	3.1e-06
ARPC4	1.13366	7.31168	2.46e-07	3.1e-06
SNORD12C	2.07181	4.2182	2.49e-07	3.14e-06
ZNF577	-0.742255	2.57026	2.51e-07	3.16e-06
KCNH8	-1.72911	0.341759	2.51e-07	3.16e-06
FGF13	2.54929	2.08281	2.52e-07	3.17e-06
FBXL16	-1.55437	0.169849	2.53e-07	3.18e-06
KIF13A	1.00925	7.0538	2.54e-07	3.19e-06
KLRC1	-1.79318	2.2975	2.54e-07	3.19e-06
TSPYL5	-1.29323	0.522961	2.55e-07	3.19e-06
DGKK	-1.89401	0.314191	2.56e-07	3.21e-06
ELMO2	1.07122	6.22436	2.57e-07	3.21e-06
PRH2	-1.45853	1.35557	2.57e-07	3.21e-06
TTC19	-0.95402	4.08877	2.57e-07	3.21e-06
RASSF2	1.00562	10.0351	2.57e-07	3.21e-06
CREB3L2	-0.824222	4.03517	2.57e-07	3.21e-06
LGALS8-AS1	2.05841	0.640601	2.58e-07	3.22e-06
PARD6B	-0.879707	2.08371	2.59e-07	3.23e-06
PIGL	-1.07117	1.15112	2.6e-07	3.24e-06
DIMT1	-1.2081	3.45069	2.61e-07	3.25e-06
SET	-1.08734	6.573	2.61e-07	3.25e-06
PACSIN2	1.09853	7.46311	2.64e-07	3.28e-06
IDI1	1.8361	6.75926	2.64e-07	3.28e-06
GFI1	-1.06086	2.34641	2.72e-07	3.38e-06
ORM1	2.75811	4.13395	2.73e-07	3.39e-06
PTGFR	2.53033	0.642259	2.76e-07	3.42e-06
DDX31	-1.05011	2.26726	2.76e-07	3.42e-06
RAD54B	-1.32078	0.831739	2.77e-07	3.43e-06
SMARCD3	1.39432	4.00711	2.79e-07	3.45e-06
EVL	-1.21893	5.18677	2.8e-07	3.46e-06
ZNF19	-1.12103	0.278099	2.81e-07	3.46e-06
OR2B11	2.35107	0.235266	2.82e-07	3.48e-06
TBC1D32	-0.955352	3.41293	2.85e-07	3.51e-06
ZKSCAN2	-0.826234	1.7807	2.87e-07	3.53e-06
LOC100996579	-1.58313	0.724542	2.87e-07	3.53e-06
SPTLC3	-1.68508	-1.35125	2.87e-07	3.53e-06
BIK	1.72028	1.38381	2.89e-07	3.56e-06
TRIM44	-1.02828	4.98286	2.9e-07	3.56e-06
DISP1	-0.895738	1.04205	2.93e-07	3.59e-06
ZNF618	-1.22654	0.472079	2.94e-07	3.61e-06
TNFSF13B	1.52049	7.29489	2.95e-07	3.62e-06
CPQ	0.909767	6.63881	2.98e-07	3.64e-06
PMEPA1	-1.11653	0.294016	2.99e-07	3.65e-06
ZNF354B	-1.19736	2.07916	2.99e-07	3.65e-06
LETMD1	-0.71324	3.67649	3.02e-07	3.69e-06
SORL1	1.16609	12.1406	3.04e-07	3.71e-06
ZNF300	-1.48188	1.00908	3.05e-07	3.72e-06
POLR1E	-1.04657	2.50541	3.06e-07	3.73e-06
ZNF106	1.0868	8.74117	3.07e-07	3.74e-06
ZNF737	-0.830184	5.05963	3.1e-07	3.78e-06
NFIL3	1.32373	6.96968	3.12e-07	3.8e-06
ACVR1C	-1.79413	1.20924	3.13e-07	3.81e-06
DIRC3	-1.36454	-0.295141	3.13e-07	3.81e-06
DPY19L4	-0.715429	3.96301	3.14e-07	3.81e-06
INPP4B	-1.34165	4.97199	3.15e-07	3.82e-06
LOC101929231	1.34088	1.62869	3.17e-07	3.84e-06
PDGFD	-1.27935	2.10064	3.17e-07	3.84e-06
HLA-DOA	-1.07016	3.79549	3.21e-07	3.88e-06
TAS2R13	-1.50908	0.269045	3.22e-07	3.89e-06
SLC5A9	1.45279	1.21601	3.22e-07	3.89e-06
ZNF234	-0.709461	3.31233	3.31e-07	4e-06
RECK	-1.00596	2.25709	3.32e-07	4e-06
APBB1IP	1.10626	7.92237	3.33e-07	4.01e-06
SLC28A3	1.77882	0.684895	3.33e-07	4.02e-06
PTGR1	2.05341	-0.506373	3.34e-07	4.02e-06
KLRC4	-1.70965	0.958091	3.35e-07	4.03e-06
LGR6	-2.11039	0.485752	3.37e-07	4.05e-06
ATG7	0.862937	5.91321	3.37e-07	4.05e-06
AGFG1	1.73953	8.11076	3.38e-07	4.05e-06
GNG5	1.2127	5.43057	3.38e-07	4.05e-06
FAM136A	-0.928989	2.76335	3.38e-07	4.05e-06
MID2	-1.45772	1.7145	3.39e-07	4.06e-06
SIRPG	-1.48867	0.796459	3.4e-07	4.07e-06
DENND5A	0.99233	8.34902	3.41e-07	4.08e-06
LAMTOR5	1.42278	5.17529	3.44e-07	4.12e-06
F2R	-0.895127	4.13778	3.45e-07	4.12e-06
SARM1	-1.24372	1.17784	3.46e-07	4.13e-06
CCDC64	-1.25667	2.01361	3.47e-07	4.14e-06
PERP	-1.36587	0.326648	3.48e-07	4.14e-06
OMG	1.56667	3.68523	3.51e-07	4.18e-06
LOC101927204	-1.03701	0.935466	3.52e-07	4.19e-06
RBMX	-0.908246	5.66437	3.54e-07	4.21e-06
IFT80	-1.09552	3.57498	3.56e-07	4.23e-06
PFKFB4	1.54464	7.11582	3.56e-07	4.23e-06
PHF14	-1.03554	4.58494	3.63e-07	4.31e-06
THBS4	-1.12246	0.251721	3.64e-07	4.32e-06
TPP2	-0.928846	6.16198	3.7e-07	4.39e-06
ALG9	-0.740063	3.25806	3.73e-07	4.42e-06
DIS3L	-0.739746	3.94909	3.78e-07	4.48e-06
DIS3L2	-0.779351	3.36622	3.79e-07	4.48e-06
AGK	-0.918231	3.61961	3.79e-07	4.48e-06
KCNIP4	-1.41717	0.370459	3.8e-07	4.48e-06
CD14	1.81639	8.42745	3.84e-07	4.53e-06
GABRR2	1.97048	1.59753	3.85e-07	4.54e-06
C14orf28	-1.09297	1.48083	3.86e-07	4.55e-06
EPB41L2	-1.05939	2.15592	3.87e-07	4.55e-06
JAG1	1.01889	3.30665	3.89e-07	4.58e-06
TRPC1	-1.43577	1.03484	3.9e-07	4.59e-06
USPL1	-0.964125	4.36634	3.93e-07	4.62e-06
BTBD18	-1.07987	0.90829	3.98e-07	4.67e-06
ZDHHC23	-1.10084	1.55556	3.98e-07	4.67e-06
ZNF678	-1.21068	3.54738	4.01e-07	4.71e-06
C2orf44	-0.990624	2.38324	4.02e-07	4.71e-06
IL1RN	1.19161	5.30474	4.03e-07	4.72e-06
LRIG2	-0.669841	4.09517	4.04e-07	4.73e-06
LCMT1-AS2	-0.884617	0.676752	4.08e-07	4.77e-06
LOC102723439	-1.09716	0.225999	4.08e-07	4.77e-06
NOLC1	-0.876867	3.95428	4.09e-07	4.78e-06
ZDHHC19	4.47621	1.80704	4.12e-07	4.81e-06
TACR1	-1.19254	-0.227125	4.12e-07	4.81e-06
ALDH2	1.34037	5.76098	4.14e-07	4.83e-06
LDHB	-1.24	6.19433	4.2e-07	4.89e-06
NVL	-0.894679	3.34428	4.21e-07	4.9e-06
SUPV3L1	-0.905834	2.88869	4.24e-07	4.93e-06
MORC2-AS1	-0.927105	1.60487	4.27e-07	4.96e-06
AAK1	-0.921677	6.4774	4.31e-07	5e-06
SRGAP3	-1.48653	0.645328	4.33e-07	5.02e-06
C1orf109	-0.94248	1.78288	4.34e-07	5.03e-06
ACAA1	1.36949	6.21864	4.35e-07	5.04e-06
ZNF83	-1.01722	4.36689	4.35e-07	5.04e-06
PRR3	-0.869113	1.00981	4.41e-07	5.1e-06
CCL28	-0.865695	2.57481	4.43e-07	5.12e-06
LOC101927190	-1.34655	0.63714	4.45e-07	5.14e-06
ZNF367	-1.28436	2.11972	4.47e-07	5.16e-06
ZNF709	-0.821888	2.55043	4.47e-07	5.16e-06
GBA	1.67226	4.55228	4.48e-07	5.17e-06
TRAT1	-1.51714	4.43053	4.49e-07	5.17e-06
MGA	-0.888788	6.54116	4.5e-07	5.18e-06
KIAA1328	-1.01622	2.1759	4.52e-07	5.2e-06
LILRA6	1.63768	6.22132	4.58e-07	5.27e-06
NCBP2	-0.966272	3.72652	4.59e-07	5.27e-06
MSRB2	1.16137	3.47284	4.61e-07	5.3e-06
RAB31	1.27839	8.52269	4.63e-07	5.32e-06
CA6	-1.71058	-0.0692223	4.64e-07	5.32e-06
USP45	-1.0952	3.36101	4.66e-07	5.34e-06
COL4A3	-1.49143	0.886958	4.68e-07	5.36e-06
BCKDHB	-0.753464	2.83381	4.78e-07	5.48e-06
PSEN1	0.897218	7.64686	4.79e-07	5.48e-06
CD53	0.871661	8.57257	4.81e-07	5.5e-06
EXOSC4	2.78221	3.24158	4.85e-07	5.55e-06
NEU1	1.05151	4.93601	4.92e-07	5.61e-06
DEPDC7	-1.65932	-0.931187	4.92e-07	5.62e-06
UBC	0.974937	9.07358	4.93e-07	5.62e-06
AGBL3	-1.36115	0.187205	4.94e-07	5.63e-06
SAMD4A	-1.04882	1.17841	4.96e-07	5.65e-06
EPHA4	-1.33388	3.1857	4.97e-07	5.66e-06
UNG	-1.08862	1.77699	4.98e-07	5.67e-06
RAB24	1.40733	6.77434	4.99e-07	5.67e-06
TMEM67	-1.10928	1.22589	4.99e-07	5.67e-06
PHEX	-1.38387	0.203231	5.03e-07	5.71e-06
GPR180	-1.14527	2.98545	5.05e-07	5.72e-06
ZNF789	-0.875806	2.11037	5.05e-07	5.72e-06
ZNF229	-1.50418	-0.246375	5.06e-07	5.73e-06
ZNF790-AS1	-1.31795	-0.93746	5.07e-07	5.74e-06
SLC35A3	-0.753143	4.31008	5.1e-07	5.76e-06
BCORP1	-2.10684	1.2728	5.11e-07	5.77e-06
NUMB	1.12198	7.87819	5.14e-07	5.8e-06
ZNF566	-0.71726	3.42861	5.16e-07	5.83e-06
HMG20A	-0.753875	3.81931	5.18e-07	5.84e-06
ICK	-0.857219	3.71659	5.19e-07	5.85e-06
ANXA2	1.00689	6.99836	5.21e-07	5.87e-06
ATP6V0B	1.56613	7.57446	5.23e-07	5.89e-06
KLHL14	-1.39344	1.20339	5.27e-07	5.92e-06
STX3	1.13847	7.90607	5.29e-07	5.95e-06
MDC1	-0.992995	2.71423	5.29e-07	5.95e-06
ZNF146	-1.07996	4.86447	5.33e-07	5.98e-06
SYNCRIP	-0.948431	5.98566	5.34e-07	5.99e-06
TTC21B-AS1	-1.33277	-0.802559	5.35e-07	5.99e-06
SLC11A1	1.90904	9.03365	5.38e-07	6.02e-06
SLC35G2	-1.35959	-0.44685	5.39e-07	6.03e-06
FGGY	1.44263	4.27616	5.39e-07	6.03e-06
ARHGDIB	0.859185	8.90867	5.41e-07	6.04e-06
NDUFB3	1.3046	5.2601	5.43e-07	6.06e-06
TEX10	-0.937586	3.53268	5.45e-07	6.09e-06
ANK3	-1.34839	4.0076	5.46e-07	6.09e-06
CNGA4	2.30783	-0.973075	5.47e-07	6.1e-06
LGALS1	2.18146	6.85697	5.49e-07	6.11e-06
CASK	-0.90142	3.78834	5.51e-07	6.13e-06
DHRS12	1.06183	4.64574	5.52e-07	6.14e-06
MCM3AP-AS1	-0.788598	2.77972	5.69e-07	6.33e-06
SYK	0.919834	8.21312	5.7e-07	6.33e-06
AGBL2	-1.09145	-0.107962	5.73e-07	6.36e-06
ZNRF2P1	-1.05095	0.294391	5.74e-07	6.37e-06
CENPV	-1.34203	-0.0272956	5.76e-07	6.39e-06
FCN1	1.57866	9.38436	5.82e-07	6.45e-06
NARS2	-1.00224	2.47823	5.84e-07	6.47e-06
FCRL3	-1.24693	3.70674	5.88e-07	6.51e-06
GTPBP8	-0.924985	2.10327	5.99e-07	6.62e-06
SACS	-1.18095	5.19213	6.07e-07	6.71e-06
PARP15	-0.941791	5.64224	6.1e-07	6.73e-06
CDNF	-1.5157	-1.17361	6.1e-07	6.74e-06
CECR6	1.30565	3.89461	6.2e-07	6.84e-06
ARL10	-1.24717	0.597924	6.22e-07	6.86e-06
SP140L	-0.720488	4.33218	6.24e-07	6.87e-06
ZNF395	-1.05915	3.35609	6.28e-07	6.92e-06
SLCO4C1	1.28455	6.01943	6.31e-07	6.94e-06
LOC100131564	-0.77271	4.67735	6.32e-07	6.95e-06
FAM210A	-0.674329	2.81872	6.35e-07	6.97e-06
PRPF39	-1.09659	4.07273	6.38e-07	7.01e-06
LOC728743	-1.34833	1.20175	6.4e-07	7.02e-06
C1RL-AS1	1.21534	4.81108	6.44e-07	7.06e-06
ELAC1	-1.13353	1.11303	6.46e-07	7.08e-06
BICD1	-1.0654	0.966824	6.47e-07	7.08e-06
ABCD2	-1.51621	3.7987	6.48e-07	7.09e-06
GATM	-1.68082	0.227574	6.6e-07	7.22e-06
PRKACB	-1.28272	6.20819	6.66e-07	7.28e-06
RGS20	-1.45735	-0.474398	6.67e-07	7.29e-06
SETD6	-0.838417	2.25274	6.68e-07	7.29e-06
TRMT44	-0.821328	2.00167	6.71e-07	7.31e-06
WHAMMP2	-1.05598	3.27551	6.74e-07	7.34e-06
PARM1	-1.6056	0.220987	6.75e-07	7.35e-06
RBAK	-1.03162	4.26191	6.75e-07	7.35e-06
PAX5	-1.47714	3.04347	6.78e-07	7.37e-06
PRR29	-1.26663	0.654057	6.81e-07	7.4e-06
TMEM50B	-0.815856	4.17641	6.85e-07	7.44e-06
SLC12A2	-0.918888	3.49621	6.85e-07	7.44e-06
GUF1	-0.852378	3.76158	6.88e-07	7.47e-06
ACE2	2.4724	-0.656683	6.89e-07	7.47e-06
PPAPDC1B	-0.797381	3.41012	6.91e-07	7.48e-06
TWISTNB	-1.17717	2.68604	6.98e-07	7.55e-06
NLRP3	1.45476	6.22703	6.99e-07	7.56e-06
RELL1	1.39074	6.85842	7e-07	7.56e-06
CXCR6	-0.97567	2.7095	7.06e-07	7.63e-06
BTNL8	1.33805	4.95199	7.07e-07	7.64e-06
MIR646HG	1.37305	2.89201	7.18e-07	7.75e-06
PRPF40B	-1.44241	-0.112531	7.19e-07	7.75e-06
HSF2	-1.05823	3.11012	7.19e-07	7.75e-06
TP53RK	-0.910048	3.63565	7.2e-07	7.75e-06
TCF4	-0.884714	4.06752	7.21e-07	7.76e-06
EBF1	-1.25436	1.33818	7.23e-07	7.78e-06
ZFP2	-1.49516	-1.01964	7.24e-07	7.78e-06
MIR155HG	-1.49606	0.346838	7.26e-07	7.8e-06
ZC3H8	-1.1159	1.82459	7.35e-07	7.89e-06
LIMD1	-0.867586	4.18941	7.36e-07	7.89e-06
SLCO4A1	2.81841	-0.804915	7.38e-07	7.91e-06
ADO	-0.931876	3.25372	7.39e-07	7.92e-06
ELAVL1	-0.657251	3.93416	7.46e-07	7.99e-06
METAP1	-0.785022	3.55517	7.47e-07	8e-06
FBXL2	-1.02478	0.460244	7.49e-07	8.01e-06
AGAP4	-0.805501	1.06613	7.51e-07	8.02e-06
BTLA	-1.21743	3.82858	7.52e-07	8.03e-06
STAT3	1.18922	8.6747	7.57e-07	8.08e-06
RSRP1	0.958262	7.42112	7.65e-07	8.16e-06
BEND4	-1.49857	0.833769	7.72e-07	8.23e-06
TTC28-AS1	-0.842435	2.23215	7.73e-07	8.23e-06
PTPDC1	-1.05345	1.46057	7.76e-07	8.26e-06
NFATC3	-0.762823	6.77527	7.77e-07	8.26e-06
MTX1	1.52861	5.5126	7.78e-07	8.27e-06
STXBP1	-1.27032	-0.85077	7.79e-07	8.27e-06
LIPM	3.38243	-1.14928	7.81e-07	8.3e-06
ARHGAP32	-0.839754	3.00441	7.92e-07	8.4e-06
CCDC25	-1.05911	2.96655	7.95e-07	8.43e-06
DNTTIP1	1.26896	4.95072	7.98e-07	8.46e-06
RPAIN	-0.804746	3.12201	7.99e-07	8.46e-06
MMAA	-1.05388	2.09167	8.02e-07	8.49e-06
ZNF195	-0.807734	3.37646	8.05e-07	8.51e-06
CYP4F29P	-2.32626	-0.729987	8.06e-07	8.52e-06
FAM65B	1.09771	10.4032	8.08e-07	8.54e-06
PCNXL2	-1.02652	3.82513	8.09e-07	8.54e-06
COLQ	-1.14431	1.04861	8.1e-07	8.54e-06
SLC35F2	-1.08001	1.05674	8.17e-07	8.62e-06
TOMM40L	1.18221	3.87078	8.18e-07	8.62e-06
TAS2R43	-1.39573	0.346681	8.32e-07	8.77e-06
MPP1	1.1085	7.07014	8.33e-07	8.77e-06
ATP2C2	2.42276	1.8654	8.34e-07	8.77e-06
UAP1	-0.904906	2.7202	8.35e-07	8.77e-06
COL5A2	-1.33296	-1.28643	8.38e-07	8.8e-06
CD2	-1.27377	4.4833	8.46e-07	8.88e-06
PCTP	0.989698	4.79747	8.61e-07	9.04e-06
ABCE1	-1.17158	4.75209	8.7e-07	9.12e-06
ALAS1	0.89089	4.75933	8.7e-07	9.12e-06
PPP1R13B	-1.09545	1.28034	8.73e-07	9.14e-06
LINC01588	-0.821108	3.05352	8.77e-07	9.18e-06
ZNF606	-0.862389	2.30033	8.8e-07	9.2e-06
ZNF567	-1.04465	2.64584	8.81e-07	9.21e-06
GLB1	0.8058	5.69311	8.81e-07	9.21e-06
EMC1	-0.777519	4.06949	8.83e-07	9.21e-06
ANXA1	1.47889	8.89266	8.93e-07	9.31e-06
ZNF589	-0.774622	3.44386	8.95e-07	9.33e-06
NCAPD3	-0.77983	3.60449	8.99e-07	9.36e-06
HNRNPDL	-0.975312	6.08163	9.07e-07	9.44e-06
C5orf67	1.76441	-0.00386039	9.15e-07	9.52e-06
GNPDA2	-1.19225	2.61064	9.15e-07	9.52e-06
HSP90B2P	-1.07767	0.066992	9.19e-07	9.56e-06
CCDC152	-1.39567	0.0489086	9.24e-07	9.6e-06
SNORA80B	2.29467	4.71619	9.34e-07	9.69e-06
MRPS9	-1.07039	2.25018	9.37e-07	9.72e-06
SEPHS2	1.07267	5.12607	9.38e-07	9.72e-06
RBBP7	-0.92391	4.32104	9.38e-07	9.72e-06
KIF3C	1.82795	3.94147	9.42e-07	9.76e-06
SLC16A10	-1.64012	0.670103	9.48e-07	9.81e-06
ZNF605	-1.06493	2.95964	9.5e-07	9.82e-06
ICE2	-0.908684	4.87021	9.5e-07	9.82e-06
COL13A1	-1.78184	-1.08931	9.51e-07	9.82e-06
RNF144B	1.06132	7.21297	9.52e-07	9.83e-06
MERTK	2.07628	3.66165	9.59e-07	9.89e-06
CCR1	1.12981	6.76761	9.61e-07	9.91e-06
BCL9L	-2.03664	3.67516	9.71e-07	9.99e-06
HADHB	0.812067	6.25597	9.71e-07	9.99e-06
HTATSF1	-1.02887	3.81453	9.71e-07	9.99e-06
ADAMTS3	4.57878	0.945682	9.78e-07	1.01e-05
AK3	-0.829021	4.05394	9.81e-07	1.01e-05
CREBZF	-0.829998	5.77348	9.87e-07	1.01e-05
MSRB1	1.72743	8.14928	9.88e-07	1.01e-05
ZNF542P	-0.953747	3.71396	9.97e-07	1.02e-05
USP36	-1.1534	3.1291	1e-06	1.03e-05
ADGRG3	2.13471	7.87079	1e-06	1.03e-05
LOC100507053	-1.03774	0.571808	1.01e-06	1.03e-05
GOPC	-0.96386	4.70075	1.01e-06	1.04e-05
LOC101929526	-1.14814	-0.00377459	1.01e-06	1.04e-05
PGAM1	1.18342	6.22738	1.02e-06	1.04e-05
CDC42EP3	1.30334	7.89205	1.02e-06	1.04e-05
SLC41A1	-1.22713	1.41347	1.02e-06	1.05e-05
GLS2	-1.17577	0.550893	1.02e-06	1.05e-05
ASGR2	1.59753	2.94697	1.03e-06	1.05e-05
PRR5L	-1.18007	4.44121	1.03e-06	1.05e-05
RPL22	-1.08336	6.82581	1.03e-06	1.05e-05
UBE2J1	1.37991	7.72802	1.03e-06	1.05e-05
MARCO	2.06543	2.96753	1.04e-06	1.06e-05
PRCP	1.00677	6.64705	1.04e-06	1.06e-05
RBM43	-0.709948	3.2951	1.05e-06	1.07e-05
ARHGAP26	0.969038	8.79164	1.05e-06	1.07e-05
CTD-2201I18.1	-1.15711	0.468692	1.05e-06	1.07e-05
RBP7	1.21952	4.02148	1.06e-06	1.07e-05
TRUB1	-1.18719	2.99754	1.06e-06	1.07e-05
TMIGD3	2.31174	0.694547	1.06e-06	1.07e-05
MGST1	1.41927	2.65414	1.07e-06	1.08e-05
IGSF6	1.00259	7.4052	1.07e-06	1.09e-05
MAGOH2P	-1.40213	-1.09402	1.08e-06	1.09e-05
TMEM14A	-1.41766	0.463619	1.08e-06	1.09e-05
LOC101928834	-2.11119	0.489536	1.08e-06	1.09e-05
SERINC5	-0.718339	5.66126	1.08e-06	1.09e-05
EP400	-1.05251	4.70937	1.08e-06	1.09e-05
LOC100507424	-1.24845	-0.502661	1.09e-06	1.1e-05
ST8SIA1	-0.792388	2.6738	1.1e-06	1.1e-05
TSPO	3.06888	8.15487	1.1e-06	1.11e-05
RNF181	1.14973	4.67425	1.1e-06	1.11e-05
ACOX1	0.959482	8.01081	1.12e-06	1.13e-05
MAFG	1.58685	4.57609	1.13e-06	1.13e-05
GEN1	-0.873385	3.01434	1.15e-06	1.15e-05
TNFSF10	1.07299	7.76108	1.16e-06	1.16e-05
MIR3945	1.8231	2.68235	1.16e-06	1.17e-05
UGCG	2.02842	7.31645	1.16e-06	1.17e-05
POLR2C	0.691845	5.11826	1.17e-06	1.17e-05
IL11RA	-1.36423	1.74687	1.18e-06	1.18e-05
ATP6V1C1	1.41589	6.71795	1.18e-06	1.18e-05
EDEM2	1.00665	5.33357	1.18e-06	1.18e-05
ZNF555	-0.672813	3.25579	1.19e-06	1.19e-05
MXD3	1.64219	5.37794	1.2e-06	1.2e-05
RNF135	0.854574	4.53984	1.2e-06	1.2e-05
ATP5S	-0.744241	2.0609	1.2e-06	1.2e-05
PLCG2	0.785499	8.09917	1.21e-06	1.21e-05
C1RL	1.18246	6.00242	1.21e-06	1.21e-05
SGMS2	1.29307	4.97366	1.22e-06	1.21e-05
BLNK	-1.27736	1.28774	1.23e-06	1.22e-05
LRRC39	-1.48577	-0.224425	1.23e-06	1.23e-05
THEMIS	-1.31104	4.76095	1.24e-06	1.24e-05
ETAA1	-1.11118	2.96256	1.25e-06	1.24e-05
FAM20B	-0.718245	4.50237	1.25e-06	1.24e-05
IPO9	-0.617697	5.0548	1.26e-06	1.25e-05
HIST1H2AB	2.6389	2.78967	1.27e-06	1.26e-05
HPS4	-0.61407	3.65798	1.27e-06	1.26e-05
ECHDC2	-1.1292	1.34883	1.28e-06	1.27e-05
MB21D1	1.03771	4.26122	1.29e-06	1.27e-05
RSAD1	-0.796234	3.178	1.29e-06	1.28e-05
MDFIC	-1.1082	4.88504	1.3e-06	1.28e-05
NOL9	-0.723881	4.79	1.3e-06	1.28e-05
NSMCE4A	-0.910338	3.30134	1.3e-06	1.29e-05
TUBE1	-1.15656	2.20265	1.31e-06	1.29e-05
FBXO9	1.04663	6.18363	1.31e-06	1.29e-05
MIR4435-2HG	0.898381	4.25739	1.32e-06	1.3e-05
ALKBH8	-1.14399	2.77334	1.32e-06	1.3e-05
CNOT6L	-0.917622	7.12269	1.33e-06	1.31e-05
DSE	1.08853	6.10411	1.33e-06	1.31e-05
RYR3	-1.22864	0.387796	1.33e-06	1.31e-05
ADGB	2.01143	-0.431846	1.33e-06	1.31e-05
C15orf41	-0.986011	0.689846	1.35e-06	1.32e-05
WRN	-0.938261	3.71674	1.35e-06	1.32e-05
HAUS3	-1.04835	3.69674	1.35e-06	1.33e-05
FZD5	0.965845	1.74523	1.36e-06	1.33e-05
CROCCP2	-0.958183	2.38853	1.36e-06	1.34e-05
C9orf117	-1.78832	-1.08293	1.38e-06	1.35e-05
EPM2A	-1.08429	1.22829	1.39e-06	1.36e-05
MIR6781	2.46728	-1.11301	1.4e-06	1.37e-05
ALOX12P2	-1.22114	-0.278921	1.41e-06	1.37e-05
TMEM43	0.789114	7.04225	1.41e-06	1.38e-05
HKR1	-0.890891	2.89394	1.41e-06	1.38e-05
TMEM144	1.24823	3.11522	1.42e-06	1.39e-05
SCN3A	-1.54141	1.52864	1.44e-06	1.4e-05
GGCT	-1.08371	1.58222	1.45e-06	1.41e-05
SH3D19	-1.43876	0.151484	1.45e-06	1.41e-05
NFX1	-0.618282	4.81302	1.46e-06	1.42e-05
SPDYE3	-1.53535	-1.12281	1.47e-06	1.43e-05
C9orf91	-0.83069	3.32214	1.48e-06	1.44e-05
PLP2	1.45591	4.97167	1.5e-06	1.46e-05
LDHA	1.70286	7.64994	1.53e-06	1.48e-05
FUT7	2.87207	6.03999	1.53e-06	1.48e-05
LINC00426	-1.16346	0.59174	1.56e-06	1.52e-05
MTF1	1.1779	6.35902	1.58e-06	1.53e-05
PPAPDC2	-0.93754	2.57229	1.58e-06	1.54e-05
ZNF230	1.07375	4.65737	1.59e-06	1.54e-05
SLC35D1	-0.824365	4.16791	1.59e-06	1.54e-05
ATP6V0A2	-0.649318	4.59517	1.59e-06	1.54e-05
ARPC3	1.00353	8.26274	1.6e-06	1.55e-05
BCL7A	-1.20756	0.94236	1.61e-06	1.56e-05
SCARNA20	1.49943	0.971174	1.62e-06	1.56e-05
XKRX	-1.36492	-0.402469	1.62e-06	1.57e-05
SMCR5	-1.46738	-0.400245	1.63e-06	1.57e-05
FNDC3B	1.20581	8.06286	1.68e-06	1.62e-05
RUFY3	-0.950858	4.19674	1.68e-06	1.62e-05
DDX10	-0.999662	3.24728	1.68e-06	1.62e-05
ENTPD3	-1.48392	-0.929741	1.68e-06	1.62e-05
ZFP36L2	-1.02784	6.75522	1.69e-06	1.63e-05
NAE1	-1.02415	3.58576	1.7e-06	1.64e-05
CCDC84	-0.727093	2.62411	1.72e-06	1.65e-05
KIF24	1.15537	3.84181	1.72e-06	1.65e-05
KDM1B	0.88199	5.95998	1.72e-06	1.65e-05
RASA3	-0.812251	5.7574	1.73e-06	1.66e-05
LY96	1.43825	5.77146	1.73e-06	1.66e-05
KREMEN1	1.72334	6.3442	1.74e-06	1.67e-05
CPD	1.39201	9.26332	1.76e-06	1.69e-05
B3GNT5	1.76512	5.79888	1.79e-06	1.71e-05
WDR75	-1.03347	4.30159	1.79e-06	1.71e-05
DYSF	2.19733	9.75847	1.83e-06	1.75e-05
LEF1-AS1	-1.59328	0.023006	1.84e-06	1.76e-05
CETN3	-1.15573	1.66804	1.85e-06	1.76e-05
MCTS2P	-0.926796	1.21887	1.85e-06	1.76e-05
SPTSSB	-1.70338	-0.63052	1.85e-06	1.76e-05
SPTLC2	1.14282	7.57635	1.85e-06	1.76e-05
TAF5L	-0.656266	3.5366	1.85e-06	1.76e-05
C2CD2	-0.700286	2.26616	1.85e-06	1.76e-05
NUAK1	-1.77756	-0.48364	1.86e-06	1.77e-05
TMEM260	1.27503	5.64606	1.87e-06	1.78e-05
ZSWIM6	0.890778	6.27042	1.88e-06	1.79e-05
RPL23AP53	-0.880042	3.79405	1.88e-06	1.79e-05
ZNF32-AS2	-1.22265	-0.961866	1.89e-06	1.79e-05
PMS2P9	-1.06253	2.95489	1.89e-06	1.79e-05
TPST1	1.99649	5.06828	1.89e-06	1.79e-05
WDFY3-AS2	1.58664	-0.22561	1.9e-06	1.8e-05
MYO1B	-1.4039	0.0886349	1.91e-06	1.81e-05
CHAC2	-1.14634	0.877956	1.92e-06	1.81e-05
RASGRP3	-1.26743	2.37175	1.92e-06	1.81e-05
FBN2	1.47936	5.14309	1.92e-06	1.81e-05
RSC1A1	-1.02422	1.64693	1.93e-06	1.82e-05
UMPS	-0.739303	3.31345	1.93e-06	1.82e-05
TMEM18	-0.781153	2.53024	1.94e-06	1.83e-05
TCTN1	-1.04832	1.5498	1.97e-06	1.85e-05
ELL3	-0.829165	0.870234	1.98e-06	1.87e-05
WSB1	1.31161	7.81599	1.99e-06	1.87e-05
ZNF280C	-0.753595	2.12911	1.99e-06	1.88e-05
ZNF391	-1.63642	-1.3501	2.01e-06	1.89e-05
VAV1	1.20847	7.7497	2.01e-06	1.89e-05
BPI	2.33424	4.05541	2.02e-06	1.89e-05
COX10	-0.785572	2.01242	2.02e-06	1.9e-05
SLC22A23	-0.935466	2.40853	2.02e-06	1.9e-05
RAD50	-0.974984	4.46221	2.03e-06	1.9e-05
COX5B	1.11916	5.10309	2.06e-06	1.93e-05
ARSK	-0.775058	1.84995	2.06e-06	1.93e-05
WDR43	-0.961982	4.33153	2.06e-06	1.93e-05
MLK7-AS1	1.24648	0.960768	2.07e-06	1.94e-05
NOXRED1	1.31291	1.0593	2.09e-06	1.95e-05
SERTAD3	1.14929	4.16037	2.09e-06	1.95e-05
PLEKHB1	-1.0424	1.11776	2.09e-06	1.95e-05
NCL	-0.990831	5.7643	2.09e-06	1.95e-05
DNAJC9	-0.892078	3.45827	2.09e-06	1.95e-05
N4BP2L1	-0.973179	3.85059	2.1e-06	1.96e-05
RAB40B	-1.35525	-1.0468	2.11e-06	1.97e-05
ZNF419	-1.02809	1.92211	2.11e-06	1.97e-05
ZNF525	-1.06152	3.53115	2.11e-06	1.97e-05
MNDA	1.18307	10.4785	2.12e-06	1.97e-05
TBX21	-1.41974	3.46634	2.12e-06	1.97e-05
HIST2H2BF	1.58341	5.63521	2.13e-06	1.98e-05
SMA5	1.68964	4.49493	2.13e-06	1.98e-05
UQCRBP1	-1.49242	-0.83908	2.13e-06	1.98e-05
SNORA73B	2.0045	11.3232	2.13e-06	1.98e-05
TTN-AS1	1.03944	4.14171	2.14e-06	1.98e-05
TAF1A	-0.766554	2.31872	2.14e-06	1.99e-05
OAZ1	1.28596	9.64307	2.16e-06	2.01e-05
S1PR5	-1.42127	3.16733	2.17e-06	2.01e-05
TXNDC17	0.969782	3.75398	2.17e-06	2.01e-05
SNX9	-0.784478	3.48483	2.17e-06	2.01e-05
BEX2	-1.27505	0.757525	2.17e-06	2.01e-05
FAM153A	-1.80298	-1.29843	2.18e-06	2.01e-05
ARHGAP5	-1.09025	5.65825	2.19e-06	2.02e-05
CDC16	-0.806942	4.46359	2.23e-06	2.06e-05
OPLAH	3.63715	4.73896	2.23e-06	2.06e-05
CARS	0.855578	5.40627	2.26e-06	2.08e-05
NIPAL3	-0.789846	4.37179	2.27e-06	2.09e-05
WFDC1	4.93948	0.0344885	2.27e-06	2.1e-05
GRB2	0.919986	8.00582	2.28e-06	2.1e-05
SERPINA1	1.47439	9.02639	2.28e-06	2.1e-05
SYNJ2	-0.914292	3.19399	2.29e-06	2.11e-05
HCLS1	1.1159	8.73981	2.3e-06	2.12e-05
PRKRA	-0.921551	2.77984	2.31e-06	2.12e-05
GADD45B	1.3148	5.24191	2.32e-06	2.13e-05
NRIP2	-1.0315	1.99259	2.32e-06	2.13e-05
MIS12	-0.846198	3.24809	2.32e-06	2.13e-05
AGAP1	-1.56673	1.35797	2.33e-06	2.14e-05
MSRA	1.30205	3.72156	2.33e-06	2.14e-05
LINC00674	-0.717171	5.70933	2.34e-06	2.14e-05
USP14	-0.868389	4.18466	2.35e-06	2.15e-05
ST3GAL5	-0.926929	3.28992	2.35e-06	2.15e-05
TRAFD1	0.833828	6.18716	2.36e-06	2.15e-05
ZNF483	-0.768703	3.43427	2.37e-06	2.16e-05
DUSP13	3.38716	1.24305	2.37e-06	2.17e-05
ZNF829	-0.69528	2.85824	2.37e-06	2.17e-05
BLM	-0.936635	2.84421	2.37e-06	2.17e-05
SKP2	-0.579637	3.69013	2.38e-06	2.17e-05
TADA1	-0.904529	2.78242	2.38e-06	2.17e-05
FAM186B	-1.43511	-0.633297	2.39e-06	2.17e-05
ASF1A	-0.964947	4.05294	2.39e-06	2.18e-05
IKBKAP	-0.740663	4.91918	2.41e-06	2.2e-05
THUMPD3	-0.802453	3.93613	2.42e-06	2.2e-05
C9orf84	1.96633	6.54044	2.42e-06	2.2e-05
CD47	-0.877326	6.6684	2.42e-06	2.2e-05
PXK	1.14011	5.79652	2.42e-06	2.2e-05
TMEM117	-1.21963	0.422584	2.43e-06	2.2e-05
GPHN	-0.819376	1.14898	2.44e-06	2.21e-05
RRAGD	1.01863	5.5079	2.45e-06	2.22e-05
NDUFAF4	-1.2553	1.58546	2.45e-06	2.22e-05
ZNF506	-0.768958	4.77945	2.49e-06	2.25e-05
BTG3	-0.916126	1.02116	2.49e-06	2.26e-05
DDX18	-0.919154	5.1558	2.49e-06	2.26e-05
LITAF	1.14623	9.62284	2.5e-06	2.26e-05
STK3	1.19053	4.70784	2.51e-06	2.26e-05
CTSO	-1.08555	3.2715	2.51e-06	2.26e-05
LSMEM1	1.28257	3.59499	2.52e-06	2.27e-05
ZNF805	-0.673328	4.61541	2.54e-06	2.29e-05
HDAC4	1.26201	6.6692	2.55e-06	2.3e-05
C12orf45	-1.14411	1.14685	2.55e-06	2.3e-05
PHLPP2	-0.840963	3.3418	2.56e-06	2.31e-05
LOC101930452	-1.75087	-0.335299	2.57e-06	2.31e-05
TREML2	1.2984	6.63187	2.58e-06	2.32e-05
KLF8	-0.875537	1.6578	2.59e-06	2.33e-05
EID2	-1.10338	1.53289	2.6e-06	2.34e-05
FFAR3	2.27534	1.61775	2.6e-06	2.34e-05
SCARNA22	2.10411	4.73318	2.61e-06	2.34e-05
LPCAT2	1.23601	7.24339	2.67e-06	2.4e-05
IPO11	-0.991099	3.1937	2.68e-06	2.4e-05
GAN	-0.769146	2.59248	2.68e-06	2.4e-05
NPM1	-1.06405	6.85206	2.7e-06	2.42e-05
C12orf75	-1.39878	2.94343	2.7e-06	2.42e-05
RASSF6	-1.0891	0.0855113	2.7e-06	2.42e-05
CDC25C	1.84324	1.38271	2.72e-06	2.43e-05
DNAH11	-1.09608	-0.0208289	2.72e-06	2.43e-05
VASP	1.2563	8.5464	2.73e-06	2.44e-05
ZNF649	-0.887811	2.55033	2.74e-06	2.44e-05
SLED1	1.86345	5.16456	2.74e-06	2.44e-05
FYN	-0.801306	5.99945	2.75e-06	2.45e-05
ZNF284	-0.897362	1.16252	2.78e-06	2.48e-05
TRPA1	-1.89958	-0.853859	2.78e-06	2.48e-05
POGLUT1	-0.978062	3.49354	2.8e-06	2.49e-05
SPAG16	-1.33195	1.12154	2.81e-06	2.5e-05
PPP1R27	2.05162	-0.474151	2.82e-06	2.5e-05
ZNF57	-0.973804	0.493256	2.84e-06	2.53e-05
OGFOD1	-0.673686	3.28797	2.85e-06	2.53e-05
FAM86DP	-1.08807	-0.269361	2.86e-06	2.54e-05
COL23A1	1.76098	-0.52515	2.87e-06	2.54e-05
SLC26A2	-0.748602	4.11853	2.87e-06	2.54e-05
WDR37	0.837818	6.13491	2.9e-06	2.57e-05
UPF3B	-0.875143	1.93638	2.92e-06	2.59e-05
FAM45A	0.893483	4.96489	2.92e-06	2.59e-05
BRI3	1.19756	5.29194	2.94e-06	2.6e-05
TUBB4B	1.63173	6.11204	2.94e-06	2.6e-05
PDZD8	1.21935	6.997	2.95e-06	2.61e-05
TECPR2	1.2596	7.80194	2.96e-06	2.61e-05
SUCLG2	-0.825111	4.65105	2.96e-06	2.61e-05
TAS2R30	-1.19731	1.6038	2.97e-06	2.62e-05
IFT172	-0.739231	2.38428	2.99e-06	2.64e-05
RIT1	0.918078	6.89106	3e-06	2.64e-05
LOC101928075	1.78543	2.51237	3e-06	2.64e-05
MAD2L2	1.36713	3.67047	3.01e-06	2.65e-05
ITM2A	-1.27877	4.08351	3.01e-06	2.65e-05
PRSS23	-0.893109	3.59071	3.01e-06	2.65e-05
EIF4B	-0.855888	8.15728	3.03e-06	2.66e-05
CCSER2	-0.79102	6.13288	3.04e-06	2.67e-05
EID2B	-1.03856	-0.201428	3.05e-06	2.68e-05
CHRFAM7A	1.38641	0.0598409	3.05e-06	2.68e-05
LOC200772	-1.83165	0.241632	3.06e-06	2.68e-05
TAS2R4	-1.47652	-0.912347	3.07e-06	2.69e-05
GZMA	-1.49185	4.76308	3.09e-06	2.71e-05
S100A4	1.25542	8.54461	3.09e-06	2.71e-05
PDE6H	1.9356	-0.44719	3.1e-06	2.71e-05
WNK3	-0.860443	0.792964	3.11e-06	2.72e-05
LAMA2	-1.27771	0.75158	3.12e-06	2.73e-05
ELOVL3	1.96617	-0.959565	3.12e-06	2.73e-05
C1orf162	1.06405	5.63863	3.13e-06	2.73e-05
CAPZA1	1.0017	8.72826	3.16e-06	2.76e-05
AGTPBP1	1.15061	8.95354	3.17e-06	2.77e-05
KDSR	-0.758402	3.49391	3.18e-06	2.77e-05
QSOX1	1.94374	6.13022	3.19e-06	2.78e-05
FGFBP2	-1.58777	3.84241	3.2e-06	2.79e-05
MALT1	-0.945494	5.6815	3.22e-06	2.8e-05
C17orf100	-1.21717	0.343873	3.22e-06	2.8e-05
OPTN	-1.16332	4.19548	3.22e-06	2.81e-05
SGCD	-1.80339	-0.202531	3.24e-06	2.82e-05
RFX5	-0.784184	4.74771	3.24e-06	2.82e-05
ARPC1A	0.721422	4.94963	3.28e-06	2.85e-05
HECW2	1.59261	4.21134	3.28e-06	2.85e-05
ABHD16A	1.19184	5.91093	3.28e-06	2.85e-05
SLC26A6	1.72735	3.96681	3.3e-06	2.86e-05
PSMG4	-0.846513	1.27289	3.32e-06	2.87e-05
ATP10A	-1.06068	3.20391	3.32e-06	2.88e-05
CLVS1	1.86299	-0.294538	3.33e-06	2.88e-05
LOC645513	1.08625	3.08431	3.33e-06	2.89e-05
CEMIP	-1.03858	1.30502	3.34e-06	2.89e-05
MORC2	-0.88128	3.47334	3.36e-06	2.9e-05
ZNF782	-0.897244	3.09093	3.37e-06	2.91e-05
MYO10	1.20248	3.20613	3.41e-06	2.95e-05
SLC51A	1.99308	2.95932	3.42e-06	2.95e-05
OS9	0.963001	7.24328	3.42e-06	2.95e-05
OSTCP1	-1.40454	-0.807489	3.42e-06	2.95e-05
SDK1	2.73129	2.26539	3.43e-06	2.96e-05
ANAPC15	1.08694	1.90357	3.44e-06	2.96e-05
TESC	1.69564	3.66193	3.46e-06	2.98e-05
TMEM64	-1.0989	3.78872	3.46e-06	2.98e-05
PRPS1	-0.706291	3.66241	3.47e-06	2.99e-05
LSM11	-0.687586	2.95942	3.49e-06	3e-05
MSANTD3	-1.02861	1.93173	3.5e-06	3.01e-05
ZNF610	-1.23636	-1.00888	3.5e-06	3.01e-05
RBM28	-0.709046	3.01135	3.52e-06	3.02e-05
RBBP9	-0.694475	2.87543	3.52e-06	3.02e-05
TARP	-1.21502	4.63294	3.53e-06	3.02e-05
BEND5	-1.32461	-0.679477	3.53e-06	3.02e-05
ZNF77	-0.883741	0.879239	3.53e-06	3.03e-05
EXD2	-0.860482	1.88879	3.58e-06	3.06e-05
MLKL	1.02457	6.17152	3.59e-06	3.07e-05
NSFL1C	0.928888	5.9052	3.59e-06	3.07e-05
PLN	-1.13905	1.42906	3.64e-06	3.11e-05
RNMT	-0.86037	4.49801	3.64e-06	3.11e-05
FANCM	-0.921002	3.31117	3.66e-06	3.12e-05
LOC101928977	1.50789	0.745797	3.67e-06	3.13e-05
WARS2	-0.961242	1.64965	3.67e-06	3.13e-05
LINC00565	-1.51655	-0.449257	3.7e-06	3.15e-05
ANGEL2	-0.717229	4.79019	3.71e-06	3.16e-05
CRTAM	-0.825248	2.45389	3.72e-06	3.17e-05
NFASC	1.67824	-0.00612314	3.73e-06	3.18e-05
PLCG1	-1.19142	5.02688	3.75e-06	3.19e-05
RASGEF1A	1.1646	3.10206	3.76e-06	3.2e-05
LNX1	-1.25473	1.38318	3.77e-06	3.2e-05
CDK5R1	1.35783	4.2658	3.77e-06	3.21e-05
DPY19L3	1.35193	5.72454	3.78e-06	3.21e-05
MTERF3	-1.00862	1.99442	3.79e-06	3.22e-05
ARL8A	1.17291	4.58715	3.79e-06	3.22e-05
MAGIX	1.55789	2.53423	3.79e-06	3.22e-05
TNRC6A	-0.762242	5.20418	3.83e-06	3.25e-05
ZNF532	-0.969819	2.55698	3.86e-06	3.27e-05
THUMPD1	-0.929834	5.37425	3.87e-06	3.28e-05
TMEM45B	1.02482	3.83019	3.88e-06	3.28e-05
TNFSF14	1.06327	5.76914	3.89e-06	3.29e-05
ASB14	-1.11341	1.34873	3.89e-06	3.29e-05
BHLHB9	-1.08102	0.238525	3.89e-06	3.29e-05
PGBD1	-1.17667	-0.4215	3.94e-06	3.33e-05
ZNF302	-0.827574	4.26077	3.97e-06	3.35e-05
ZNF516	1.08253	7.21699	3.99e-06	3.36e-05
SPDL1	-0.940336	1.42578	3.99e-06	3.36e-05
LUC7L3	-0.875319	5.75738	4e-06	3.37e-05
LBH	-1.15864	5.24237	4.06e-06	3.42e-05
OSCAR	1.46851	4.86074	4.1e-06	3.45e-05
GFM1	-0.86829	4.22587	4.11e-06	3.46e-05
SEPHS1	-0.78465	3.14763	4.11e-06	3.46e-05
GAR1	-1.04714	0.524902	4.12e-06	3.46e-05
TAS2R3	-1.22934	-0.845869	4.12e-06	3.46e-05
PEG10	-1.44871	-0.548612	4.12e-06	3.46e-05
SAMD3	-1.33996	4.47525	4.13e-06	3.46e-05
PAPPA	-1.31878	-1.06097	4.14e-06	3.48e-05
LAMB3	1.92433	1.06584	4.15e-06	3.48e-05
ARMC1	-0.972238	3.73646	4.16e-06	3.48e-05
SLC46A1	-0.963328	0.768942	4.18e-06	3.5e-05
NUP205	-0.769927	5.38966	4.18e-06	3.5e-05
DIRC2	1.20975	5.32433	4.19e-06	3.5e-05
PSTK	-0.966862	0.0781923	4.2e-06	3.51e-05
SENP8	-0.877537	-0.408484	4.3e-06	3.59e-05
LOC101927156	-1.26429	1.41264	4.3e-06	3.59e-05
CCDC88C	-0.974604	5.58533	4.3e-06	3.59e-05
VPRBP	-0.717974	4.08811	4.32e-06	3.61e-05
SLC25A53	-0.79102	2.19986	4.34e-06	3.62e-05
ZNF225	-0.929043	2.04341	4.34e-06	3.62e-05
REPS2	1.09215	6.91457	4.35e-06	3.62e-05
NCSTN	1.00678	6.23217	4.37e-06	3.64e-05
RBM26	-0.818503	5.34567	4.37e-06	3.64e-05
ZNF623	-0.658951	3.56766	4.39e-06	3.65e-05
NOD1	-0.718043	3.29655	4.4e-06	3.66e-05
MTPAP	-0.62128	3.99175	4.42e-06	3.67e-05
[truncated: 4,950 more rows]
