# Supplementary material for: Identification of genes associated with disulfidptosis in the subacute phase of spinal cord injury and analysis of potential therapeutic targets
Source: Front Immunol. 2025 Oct 20;16:1642757. doi: 10.3389/fimmu.2025.1642757 (PMC12580332; doi:10.3389/fimmu.2025.1642757)
Supplement: Supplementary file 2 [file Table2.xlsx]

## Sheet: Sheet2
Supplementary Table 2. Intersection of the 8 DE-DRGs with DEGs in the GSE45006 Dataset
id	logFC	AveExpr	t	P.Value	Adj.P-value	Changes
Cyfip1	1.12767	11.5962	12.494	2.84806e-09	3.30341e-07	up
Iqgap1	4.12724	7.44858	9.40644	1.22457e-07	4.02481e-06	up
Tln1	1.36479	10.5074	8.3719	5.32368e-07	1.11365e-05	up
Abi2	-0.602335	10.8265	-3.72743	0.00205847	0.00722148	down
Rpn1	0.23604	11.295	3.31312	0.00479312	0.0148433	down
