# Supplementary material for: Identification of genes associated with disulfidptosis in the subacute phase of spinal cord injury and analysis of potential therapeutic targets
Source: Front Immunol. 2025 Oct 20;16:1642757. doi: 10.3389/fimmu.2025.1642757 (PMC12580332; doi:10.3389/fimmu.2025.1642757)
Supplement: Supplementary file 3 [file Table3.xlsx]

## Sheet: Sheet1
Supplementary Table 3. Significantly enriched biological process (BP) terms in GO analysis
ID	Description	GeneRatio	BgRatio	pvalue	p.adjust	qvalue	geneID	Count
GO:0046486	glycerolipid metabolic process	45/1057	392/18723	4.86037e-06	0.0168092	0.0157009	ACSL4/LPCAT2/FAM126B/ACSL3/PTEN/GK/PCK2/IPMK/PLCH2/PITPNM2/PCYT2/PLSCR1/BMX/PLA2G15/PNPLA7/ACSL1/PGAP3/SLC27A5/GPAT2/PLCG1/LMF1/TNXB/SLC27A1/DAGLA/ABHD12B/PEMT/PI4KAP2/FITM2/DGKZ/SOCS1/SREBF1/PIP5K1C/MGLL/PDGFRB/PIGZ/OSBPL5/PIP5KL1/ABHD16B/DPM3/PIGQ/THEM5/LIPE/PITPNM1/DGKQ/GPX1	45
GO:0031346	positive regulation of cell projection organization	41/1057	353/18723	9.56899e-06	0.0168092	0.0157009	FBXO31/PLXNA1/SRC/APBB1/ZMYND10/NCKIPSD/HGF/SF3A2/C15orf62/ITGA3/NTRK1/PLXNA3/HRAS/KCTD17/CRTC1/CROCC/PLXND1/ANAPC2/EPS8L1/PTK7/CCR7/CDC42EP1/AMIGO1/WNT1/MEGF8/FSCN1/CLRN1/METRN/EPS8L2/CORO1B/FLNA/DVL1/PLXNB2/AGRN/NEURL1/NTN1/LTK/TENM1/NEFL/PLXNB3/VIL1	41
GO:0050863	regulation of T cell activation	39/1057	329/18723	9.74258e-06	0.0168092	0.0157009	CD55/PAG1/CD6/SRC/EFNB1/CARD11/LAT/CD27/LCK/ADA/CD81/ZAP70/CD5/CD3E/ARG1/SIT1/PRDX2/SOX13/LAG3/ERBB2/TBX21/FOXP3/DTX1/SIRPG/SOCS1/VNN1/CCR7/IL4I1/TMIGD2/LRRC32/TNFRSF13C/MAPK8IP1/SCRIB/ZNF683/IFNG/BAD/CEACAM1/MIR27A/CORO1A	39
GO:0042110	T cell activation	51/1057	487/18723	1.57844e-05	0.0204251	0.0190784	PATZ1/CD55/PAG1/CD6/SRC/EFNB1/CARD11/LAT/CD27/IL18R1/LCK/TNFRSF4/ADA/CD81/ZAP70/CD5/ZFPM1/CD3E/ARG1/SIT1/PRDX2/SOX13/LAG3/ERBB2/LFNG/TBX21/FOXP3/LY9/DTX1/SIRPG/SOCS1/VNN1/CCR7/WNT1/IL4I1/TMIGD2/CD7/LRRC32/TNFRSF13C/MAPK8IP1/RORC/CD3D/SCRIB/PSMB10/ZNF683/IFNG/BAD/CEACAM1/MIR27A/CORO1A/ENTPD7	51
GO:0006639	acylglycerol metabolic process	20/1057	128/18723	3.21713e-05	0.0251366	0.0234793	ACSL4/GK/PCK2/PLA2G15/ACSL1/SLC27A5/GPAT2/LMF1/TNXB/SLC27A1/DAGLA/ABHD12B/FITM2/DGKZ/SREBF1/MGLL/ABHD16B/LIPE/DGKQ/GPX1	20
GO:0006638	neutral lipid metabolic process	20/1057	129/18723	3.60894e-05	0.0251366	0.0234793	ACSL4/GK/PCK2/PLA2G15/ACSL1/SLC27A5/GPAT2/LMF1/TNXB/SLC27A1/DAGLA/ABHD12B/FITM2/DGKZ/SREBF1/MGLL/ABHD16B/LIPE/DGKQ/GPX1	20
GO:0031294	lymphocyte costimulation	11/1057	46/18723	3.78409e-05	0.0251366	0.0234793	CD320/SRC/EFNB1/CARD11/LCK/CD81/CD5/CD3E/CCR7/TMIGD2/TNFRSF13C	11
GO:1902285	semaphorin-plexin signaling pathway involved in neuron projection guidance	6/1057	13/18723	3.88511e-05	0.0251366	0.0234793	PLXNA1/PLXNA3/PLXND1/NRP2/PLXNB2/PLXNB3	6
GO:0050878	regulation of body fluid levels	41/1057	379/18723	5.07681e-05	0.0291973	0.0272723	JAK2/GNAQ/AQP3/CAD/SRC/UGCG/VWF/LCK/PLSCR1/VTN/ADA/WFS1/PEAR1/MYL9/ADAMTS13/CD59/PRDX2/DDR1/LSR/DGKZ/KDF1/HSPB1/NCOR2/TSPAN32/HPS6/DMTN/APRT/FLNA/SERPINF2/DCANP1/GATA1/AVPR2/NEURL1/ADRA2A/AQP1/ITGA2B/DGKQ/CEACAM1/GP9/NLRP6/CYBA	41
GO:0071526	semaphorin-plexin signaling pathway	10/1057	40/18723	5.64858e-05	0.0292371	0.0273094	PLXNA1/PLXNA3/SEMA4C/PLXND1/NRP2/FLNA/PLXNB2/ARHGDIA/PLXNB3/SEMA3B	10
GO:0061180	mammary gland epithelium development	13/1057	67/18723	8.07932e-05	0.0380169	0.0355104	JAK2/SRC/LBH/MGMT/DDR1/ZNF703/LRP5/ATP2C2/SCRIB/DEAF1/NTN1/AREG/GPX1	13
GO:0045017	glycerolipid biosynthetic process	30/1057	252/18723	9.27032e-05	0.0387313	0.0361776	ACSL4/LPCAT2/FAM126B/ACSL3/PTEN/GK/PCK2/IPMK/PITPNM2/PCYT2/PLSCR1/BMX/PLA2G15/ACSL1/PGAP3/GPAT2/SLC27A1/PEMT/PI4KAP2/FITM2/DGKZ/SOCS1/SREBF1/PIP5K1C/PIGZ/PIP5KL1/DPM3/PIGQ/PITPNM1/DGKQ	30
GO:0046394	carboxylic acid biosynthetic process	35/1057	314/18723	9.72771e-05	0.0387313	0.0361776	CARNS1/ACSL3/CAD/TRIB3/GGT7/ACSF3/FASN/SLC27A5/NR1D1/SDS/DHRS9/OSBPL7/ACOT7/LTC4S/ERLIN1/PTGES2/HAAO/ILVBL/GLS2/MGLL/BCAT1/GSTP1/SLC45A3/BCAT2/GPX4/FADS3/CYP27A1/SLC1A3/GSTM4/TECRL/PHGDH/ABCD1/OLAH/CEACAM1/PTGDS	35
GO:0016053	organic acid biosynthetic process	35/1057	316/18723	0.000110403	0.0408176	0.0381265	CARNS1/ACSL3/CAD/TRIB3/GGT7/ACSF3/FASN/SLC27A5/NR1D1/SDS/DHRS9/OSBPL7/ACOT7/LTC4S/ERLIN1/PTGES2/HAAO/ILVBL/GLS2/MGLL/BCAT1/GSTP1/SLC45A3/BCAT2/GPX4/FADS3/CYP27A1/SLC1A3/GSTM4/TECRL/PHGDH/ABCD1/OLAH/CEACAM1/PTGDS	35
GO:0006644	phospholipid metabolic process	40/1057	383/18723	0.000134167	0.0435422	0.0406714	LPCAT2/FAM126B/ACSL3/PTEN/IDI1/IPMK/PLCH2/PITPNM2/PCYT2/PLSCR1/BMX/PLA2G15/PNPLA7/PGAP3/GPAT2/PLCG1/SLC27A1/ABHD12B/PEMT/PI4KAP2/FITM2/DGKZ/SOCS1/SPHK2/PIP5K1C/PDGFRB/PIGZ/OSBPL5/PIP5KL1/ABHD16B/GPX4/ISYNA1/DPM3/PLBD2/PIGQ/SMPD3/THEM5/MVD/PITPNM1/DGKQ	40
GO:0031295	T cell costimulation	10/1057	44/18723	0.000134597	0.0435422	0.0406714	SRC/EFNB1/CARD11/LCK/CD81/CD5/CD3E/CCR7/TMIGD2/TNFRSF13C	10
GO:0030168	platelet activation	18/1057	123/18723	0.000185355	0.0564351	0.0527142	JAK2/SRC/VWF/LCK/PLSCR1/PEAR1/MYL9/ADAMTS13/DGKZ/HSPB1/TSPAN32/DMTN/FLNA/GATA1/ADRA2A/ITGA2B/DGKQ/CEACAM1	18
GO:0030879	mammary gland development	19/1057	137/18723	0.000253902	0.0697598	0.0651604	JAK2/CAD/SRC/FASN/LBH/MGMT/ARG1/DDR1/ZNF703/NCOR2/LRP5/APRT/ATP2C2/SCRIB/DEAF1/NEURL1/NTN1/AREG/GPX1	19
GO:0045055	regulated exocytosis	27/1057	230/18723	0.000256073	0.0697598	0.0651604	SNPH/CACNA1I/LAT/RAB11FIP5/PPFIA3/WNT7A/ANXA3/GIT1/HYAL3/SYNGR1/CACNA1H/GIPC1/SPHK2/PIP5K1C/STX1A/RAB26/DMTN/SCAMP5/DVL1/SCRIB/ADRA2A/BAIAP3/RAB11B/CEACAM1/PTGDS/CD177/CORO1A	27
GO:0007159	leukocyte cell-cell adhesion	38/1057	371/18723	0.000288824	0.0738938	0.0690218	CD55/PAG1/CD6/SRC/EFNB1/CARD11/CD27/LCK/ITGB7/ADA/CD81/ZAP70/CD5/CD3E/ARG1/PRDX2/SOX13/LAG3/ERBB2/TBX21/FOXP3/DTX1/SIRPG/SOCS1/VNN1/CCR7/IL4I1/TMIGD2/LRRC32/TNFRSF13C/CERCAM/SCRIB/IFNG/BAD/CEACAM1/MIR27A/CD177/CORO1A	38
GO:0030217	T cell differentiation	29/1057	257/18723	0.000303279	0.0738938	0.0690218	PATZ1/CARD11/CD27/IL18R1/LCK/ADA/ZAP70/ZFPM1/CD3E/PRDX2/SOX13/LAG3/ERBB2/LFNG/TBX21/FOXP3/LY9/DTX1/SOCS1/VNN1/CCR7/WNT1/IL4I1/RORC/CD3D/ZNF683/IFNG/BAD/ENTPD7	29
GO:1902287	semaphorin-plexin signaling pathway involved in axon guidance	5/1057	12/18723	0.000322207	0.0738938	0.0690218	PLXNA1/PLXNA3/PLXND1/PLXNB2/PLXNB3	5
GO:0030098	lymphocyte differentiation	38/1057	374/18723	0.000338738	0.0738938	0.0690218	PATZ1/CARD11/MFNG/CD27/TCF3/IL18R1/LCK/ADA/ZAP70/NTRK1/ZFPM1/CD3E/PRDX2/SOX13/LAG3/ERBB2/TLR9/LFNG/TBX21/FOXP3/CD79A/LY9/CD79B/DTX1/SOCS1/VNN1/CCR7/DLL1/WNT1/IL4I1/RORC/CD3D/LYL1/CD19/ZNF683/IFNG/BAD/ENTPD7	38
GO:0007599	hemostasis	26/1057	222/18723	0.00034263	0.0738938	0.0690218	JAK2/GNAQ/SRC/VWF/LCK/PLSCR1/VTN/PEAR1/MYL9/ADAMTS13/CD59/PRDX2/DGKZ/HSPB1/TSPAN32/HPS6/DMTN/FLNA/SERPINF2/GATA1/AVPR2/ADRA2A/ITGA2B/DGKQ/CEACAM1/GP9	26
GO:1903037	regulation of leukocyte cell-cell adhesion	35/1057	336/18723	0.000360569	0.0746522	0.0697302	CD55/PAG1/CD6/SRC/EFNB1/CARD11/CD27/LCK/ADA/CD81/ZAP70/CD5/CD3E/ARG1/PRDX2/SOX13/LAG3/ERBB2/TBX21/FOXP3/DTX1/SIRPG/SOCS1/VNN1/CCR7/IL4I1/TMIGD2/LRRC32/TNFRSF13C/SCRIB/IFNG/BAD/CEACAM1/MIR27A/CORO1A	35
GO:0050856	regulation of T cell receptor signaling pathway	9/1057	41/18723	0.000382992	0.076245	0.071218	CARD11/LCK/UBASH3A/ADA/CD81/PHPT1/DGKZ/CCR7/CEACAM1	9
GO:0006790	sulfur compound metabolic process	35/1057	339/18723	0.000425395	0.0815497	0.076173	ACSL4/ABHD14B/SPOCK2/ACSL3/PDK2/CSGALNACT2/ST3GAL3/B4GAT1/GGT7/CHST14/ACSF3/FASN/XYLT2/SLC26A1/ACSL1/CHST12/PEMT/ACOT7/PTGES2/CHPF/FITM2/CLIC3/COMT/GSTP1/NUBP2/NDOR1/GPX4/GSTM4/THEM5/MVD/TPST1/PHGDH/ABCD1/IDUA/GPX1	35
GO:0046330	positive regulation of JNK cascade	14/1057	89/18723	0.000442907	0.0818449	0.0764487	TRAF4/CD27/WNT7A/HRAS/TLR9/TRAF2/CCR7/MAPK8IP1/GADD45A/MAP3K11/SERPINF2/CARD9/MAP3K10/MMP8	14
GO:0072330	monocarboxylic acid biosynthetic process	25/1057	214/18723	0.000458559	0.0818449	0.0764487	ACSL3/TRIB3/ACSF3/FASN/SLC27A5/NR1D1/SDS/DHRS9/OSBPL7/ACOT7/LTC4S/ERLIN1/PTGES2/MGLL/GSTP1/SLC45A3/GPX4/FADS3/CYP27A1/GSTM4/TECRL/ABCD1/OLAH/CEACAM1/PTGDS	25
GO:0022407	regulation of cell-cell adhesion	43/1057	448/18723	0.00048373	0.0819739	0.0765692	JAK2/CD55/PAG1/CD6/SRC/EFNB1/CARD11/CD27/LCK/ADA/CD81/ZAP70/CD5/CD3E/ARG1/PRDX2/SOX13/LAG3/ERBB2/TBX21/FOXP3/DTX1/SIRPG/PIEZO1/SOCS1/VNN1/CCR7/ZNF703/WNT1/IL4I1/TMIGD2/DMTN/LRRC32/TNFRSF13C/LRFN3/SERPINF2/SCRIB/EPHB3/IFNG/BAD/CEACAM1/MIR27A/CORO1A	43
GO:0042060	wound healing	41/1057	422/18723	0.000507769	0.0819739	0.0765692	JAK2/GNAQ/PTEN/SRC/VWF/LCK/PLSCR1/WNT7A/VTN/PEAR1/MYL9/ADAMTS13/CD59/HRAS/PRDX2/ERBB2/DDR1/DGKZ/PTK7/ARHGEF19/HSPB1/PDGFRB/TSPAN32/HPS6/DMTN/CORO1B/FLNA/SERPINF2/SCRIB/EPB41L4B/IL24/SPARC/GATA1/ADRA2A/ITGA2B/DGKQ/GPX1/CEACAM1/GP9/VIL1/NLRP6	41
GO:0048732	gland development	42/1057	436/18723	0.000519878	0.0819739	0.0765692	JAK2/PTEN/PLXNA1/CAD/LAMA5/SRC/PCK2/RARG/HNF1A/HGF/FASN/ADA/GFER/PKD1/LBH/MGMT/CRIP1/ARG1/HRAS/PRDX2/DDR1/PLXND1/DBP/LSR/ZNF703/FPGS/WNT1/NCOR2/LRP5/WNT10A/APRT/RPS15/ATP2C2/SCRIB/EPHB3/DEAF1/LY6E/NEURL1/NTN1/AREG/GPX1/CEACAM1	42
GO:0008654	phospholipid biosynthetic process	28/1057	253/18723	0.000522631	0.0819739	0.0765692	LPCAT2/FAM126B/ACSL3/PTEN/IDI1/IPMK/PITPNM2/PCYT2/PLSCR1/BMX/PGAP3/GPAT2/SLC27A1/PEMT/PI4KAP2/FITM2/DGKZ/SOCS1/SPHK2/PIP5K1C/PIGZ/PIP5KL1/ISYNA1/DPM3/PIGQ/MVD/PITPNM1/DGKQ	28
GO:0001676	long-chain fatty acid metabolic process	16/1057	112/18723	0.000544542	0.0828985	0.0774328	ACSL4/ACSL3/ACSL1/SLC27A5/SLC27A1/DAGLA/ACOT7/LTC4S/PTGES2/MGLL/GSTP1/GPX4/GSTM4/ABCD1/GPX1/PTGDS	16
GO:0007596	blood coagulation	25/1057	217/18723	0.000564565	0.0834911	0.0779864	JAK2/GNAQ/SRC/VWF/LCK/PLSCR1/VTN/PEAR1/MYL9/ADAMTS13/CD59/PRDX2/DGKZ/HSPB1/TSPAN32/HPS6/DMTN/FLNA/SERPINF2/GATA1/ADRA2A/ITGA2B/DGKQ/CEACAM1/GP9	25
GO:0006650	glycerophospholipid metabolic process	32/1057	306/18723	0.000590832	0.0840804	0.0785369	LPCAT2/FAM126B/ACSL3/PTEN/IPMK/PLCH2/PITPNM2/PCYT2/PLSCR1/BMX/PLA2G15/PNPLA7/PGAP3/GPAT2/PLCG1/SLC27A1/ABHD12B/PEMT/PI4KAP2/DGKZ/SOCS1/PIP5K1C/PDGFRB/PIGZ/OSBPL5/PIP5KL1/ABHD16B/DPM3/PIGQ/THEM5/PITPNM1/DGKQ	32
GO:1903131	mononuclear cell differentiation	41/1057	426/18723	0.000613349	0.0840804	0.0785369	PATZ1/CARD11/MFNG/CD27/TCF3/IL18R1/LCK/FASN/JUN/ADA/ZAP70/NTRK1/ZFPM1/CD3E/PRDX2/SOX13/LAG3/ERBB2/TLR9/LFNG/TBX21/FOXP3/CD79A/LY9/CD79B/DTX1/SOCS1/VNN1/CCR7/DLL1/WNT1/IL4I1/RORC/CD3D/LYL1/GATA1/CD19/ZNF683/IFNG/BAD/ENTPD7	41
GO:0033674	positive regulation of kinase activity	44/1057	467/18723	0.000617283	0.0840804	0.0785369	JAK2/CAB39/TRAF4/TAB1/SRC/CDC25B/RPTOR/AFAP1L2/LAT/ACSL1/CD81/ACE/NTRK1/PKD1/PFKFB2/SLC27A1/HRAS/ERBB2/DDR1/TLR9/MLST8/DGKZ/TELO2/SOCS1/TRAF2/CCR7/PDGFRB/SPDYA/CARD14/MAP3K11/RPLP1/EPHB3/NEURL1/LTK/ADRA2A/TENM1/CD19/AREG/DGKQ/IFNG/BAD/S100A12/TCL1A/MAP3K10	44
GO:0062012	regulation of small molecule metabolic process	34/1057	334/18723	0.000656986	0.0871938	0.081445	PDK2/MST1/LDLRAP1/SRC/TRIB3/SLC2A6/GIT1/NR1D1/SEC14L2/GAPDHS/EPHX2/JMJD8/PFKFB2/ERLIN1/SPHK2/SREBF1/GPT/NCOR2/KHK/COMT/SLC45A3/POMC/SIRT4/RORC/IGFBP4/ARL2/FAM3A/PHLDA2/ABCD1/DGKQ/IFNG/BAD/CEACAM1/SNAI1	34
GO:0006006	glucose metabolic process	23/1057	196/18723	0.000714241	0.0924228	0.0863292	PDK2/MST1/PFKP/SRC/PCK2/GAPDHS/PFKFB2/SDS/DCXR/PC/GPT/LRP5/KHK/SLC45A3/POMC/RORC/IGFBP4/FAM3A/PHLDA2/PFKL/DGKQ/BAD/BRAT1	23
GO:0006631	fatty acid metabolic process	38/1057	390/18723	0.00075845	0.0956645	0.0893572	ACSL4/ACSL3/PDK2/PCK2/TRIB3/ACSF3/FASN/PLA2G15/ACSL1/SLC27A5/GPAT2/TNXB/SLC27A1/DAGLA/ACOT7/LTC4S/ERLIN1/PTGES2/ILVBL/ECI1/ACADS/SREBF1/ALKBH7/MGLL/GSTP1/SLC45A3/SIRT4/GPX4/FADS3/GSTM4/TECRL/HPGD/THEM5/ABCD1/OLAH/GPX1/CEACAM1/PTGDS	38
GO:0050817	coagulation	25/1057	222/18723	0.000789161	0.0956645	0.0893572	JAK2/GNAQ/SRC/VWF/LCK/PLSCR1/VTN/PEAR1/MYL9/ADAMTS13/CD59/PRDX2/DGKZ/HSPB1/TSPAN32/HPS6/DMTN/FLNA/SERPINF2/GATA1/ADRA2A/ITGA2B/DGKQ/CEACAM1/GP9	25
GO:0120034	positive regulation of plasma membrane bounded cell projection assembly	15/1057	105/18723	0.000801956	0.0956645	0.0893572	ZMYND10/C15orf62/HRAS/KCTD17/CROCC/EPS8L1/CCR7/CDC42EP1/WNT1/FSCN1/CLRN1/EPS8L2/AGRN/NEURL1/TENM1	15
GO:0051767	nitric-oxide synthase biosynthetic process	6/1057	21/18723	0.000831705	0.0956645	0.0893572	JAK2/NAMPT/TLR2/TLR9/GSTP1/IFNG	6
GO:0051769	regulation of nitric-oxide synthase biosynthetic process	6/1057	21/18723	0.000831705	0.0956645	0.0893572	JAK2/NAMPT/TLR2/TLR9/GSTP1/IFNG	6
GO:0006090	pyruvate metabolic process	15/1057	106/18723	0.000886416	0.0965121	0.0901489	PDK2/PFKP/PCK2/SLC2A6/GIT1/GAPDHS/JMJD8/PFKFB2/SDS/ME3/PC/ARL2/PFKL/IFNG/GALK1	15
GO:0002369	T cell cytokine production	8/1057	37/18723	0.000895012	0.0965121	0.0901489	CD55/IL18R1/CD81/IL1R1/ARG1/TBX21/FOXP3/TRAF2	8
GO:0002724	regulation of T cell cytokine production	8/1057	37/18723	0.000895012	0.0965121	0.0901489	CD55/IL18R1/CD81/IL1R1/ARG1/TBX21/FOXP3/TRAF2	8
GO:0060491	regulation of cell projection assembly	22/1057	188/18723	0.000957413	0.099286	0.0927399	IFT140/SRC/ZMYND10/PPP1R16B/C15orf62/HRAS/KCTD17/CROCC/EPS8L1/CCR7/CDC42EP1/WNT1/RABEP2/FSCN1/CLRN1/DMTN/EPS8L2/EVI5L/AGRN/NEURL1/TENM1/PLXNB3	22
GO:0030203	glycosaminoglycan metabolic process	16/1057	118/18723	0.000971603	0.099286	0.0927399	SPOCK2/CSGALNACT2/ST3GAL3/B4GAT1/CHST14/HGF/XYLT2/HYAL3/CHST12/CHPF/B4GALT7/PDGFRB/SGSH/NAGLU/SMPD3/IDUA	16
GO:0007229	integrin-mediated signaling pathway	15/1057	107/18723	0.000978282	0.099286	0.0927399	LAMA5/SRC/LAT/ITGB7/ITGA3/ADAMTS13/TSPAN32/DMTN/FLNA/ITGB4/ISG15/ADAM15/ITGA2B/CEACAM1/CD177	15
GO:0035337	fatty-acyl-CoA metabolic process	8/1057	38/18723	0.00107833	0.107336	0.100259	ACSL4/ACSL3/ACSF3/ACSL1/ACOT7/FITM2/THEM5/ABCD1	8
GO:0006109	regulation of carbohydrate metabolic process	21/1057	178/18723	0.00111359	0.108753	0.101583	PDK2/MST1/SRC/SLC2A6/GIT1/GAPDHS/JMJD8/PFKFB2/GPT/KHK/SLC45A3/POMC/RORC/IGFBP4/SMPD3/ARL2/FAM3A/PHLDA2/DGKQ/IFNG/BAD	21
GO:0051090	regulation of DNA-binding transcription factor activity	41/1057	440/18723	0.00115247	0.110466	0.103183	JAK2/IRAK3/PTEN/LRRC14/TLR2/LPAR5/TRIM32/CARD11/IL1RAP/TCF3/IL18R1/ANXA3/TNFRSF4/WFS1/NTRK1/PKD1/RPS6KA4/PRDX2/NLRC4/TLR9/CRTC1/IKBKE/FOXP3/CACTIN/TMIGD3/TRAF2/WNT1/ID3/SIGIRR/IL18RAP/LRP5/PIDD1/CCDC22/FLNA/TICAM1/CARD14/SPHK1/CARD9/S100A12/MAP3K10/MIR27A	41
GO:0050870	positive regulation of T cell activation	24/1057	216/18723	0.00119885	0.112114	0.104722	CD55/CD6/SRC/EFNB1/CARD11/CD27/LCK/ADA/CD81/ZAP70/CD5/CD3E/SOX13/FOXP3/SIRPG/SOCS1/VNN1/CCR7/IL4I1/TMIGD2/TNFRSF13C/IFNG/BAD/CORO1A	24
GO:0006753	nucleoside phosphate metabolic process	45/1057	497/18723	0.00122429	0.112114	0.104722	ACSL4/NAMPT/ABHD14B/ACSL3/PDK2/PFKP/CAD/CARD11/PDE9A/ACSF3/FASN/SLC26A1/ACSL1/ADA/SLC2A6/GIT1/NTHL1/DNPH1/GAPDHS/JMJD8/PFKFB2/GUCY2C/FHIT/NME3/ACOT7/HAAO/FITM2/SPHK2/ASPDH/APRT/ARL2/PFKL/THEM5/NUDT14/GUK1/MVD/TPST1/ABCD1/IFNG/BAD/GMPR/GALK1/NT5M/NAPRT/ENTPD7	45
GO:1901888	regulation of cell junction assembly	23/1057	204/18723	0.00123464	0.112114	0.104722	PTEN/TLR2/SRC/MYO1C/IL1RAP/WNT7A/ACE/NTRK1/AMIGO3/GPBAR1/ADGRB1/AMIGO1/LRFN4/LRRN1/DMTN/CLDN5/LRFN3/EPHB3/AGRN/ACE2/NTN1/DAPK3/SNAI1	23
GO:0072521	purine-containing compound metabolic process	39/1057	416/18723	0.00134367	0.119911	0.112005	ACSL4/ABHD14B/ACSL3/PDK2/PFKP/CARD11/PDE9A/ACSF3/FASN/SLC26A1/ACSL1/ADA/SLC2A6/GIT1/DNPH1/GAPDHS/JMJD8/PFKFB2/GUCY2C/FHIT/PEMT/NME3/ACOT7/MACROD1/FITM2/SPHK2/APRT/ARL2/PFKL/THEM5/GUK1/MVD/TPST1/ABCD1/IFNG/BAD/GMPR/GALK1/ENTPD7	39
GO:0006641	triglyceride metabolic process	14/1057	100/18723	0.00144322	0.124753	0.116528	ACSL4/GK/PCK2/ACSL1/SLC27A5/GPAT2/LMF1/TNXB/SLC27A1/FITM2/SREBF1/MGLL/LIPE/GPX1	14
GO:0050862	positive regulation of T cell receptor signaling pathway	5/1057	16/18723	0.00147024	0.124753	0.116528	CARD11/LCK/ADA/CD81/CCR7	5
GO:0051770	positive regulation of nitric-oxide synthase biosynthetic process	5/1057	16/18723	0.00147024	0.124753	0.116528	JAK2/NAMPT/TLR2/TLR9/IFNG	5
GO:0050852	T cell receptor signaling pathway	16/1057	123/18723	0.00151841	0.126763	0.118405	CARD11/LCK/UBASH3A/ADA/CD81/ZAP70/PLCG1/CD247/CD3E/HRAS/PHPT1/FOXP3/DGKZ/CCR7/LIME1/CEACAM1	16
GO:0009117	nucleotide metabolic process	44/1057	489/18723	0.00155889	0.128077	0.119632	ACSL4/NAMPT/ABHD14B/ACSL3/PDK2/PFKP/CAD/CARD11/PDE9A/ACSF3/FASN/SLC26A1/ACSL1/ADA/SLC2A6/GIT1/NTHL1/DNPH1/GAPDHS/JMJD8/PFKFB2/GUCY2C/FHIT/NME3/ACOT7/HAAO/FITM2/SPHK2/ASPDH/APRT/ARL2/PFKL/THEM5/GUK1/MVD/TPST1/ABCD1/IFNG/BAD/GMPR/GALK1/NT5M/NAPRT/ENTPD7	44
GO:0051091	positive regulation of DNA-binding transcription factor activity	27/1057	260/18723	0.00168992	0.134164	0.125318	JAK2/IRAK3/PTEN/TLR2/LPAR5/TRIM32/CARD11/IL1RAP/TCF3/IL18R1/ANXA3/NTRK1/RPS6KA4/NLRC4/TLR9/CRTC1/IKBKE/TRAF2/WNT1/IL18RAP/LRP5/PIDD1/TICAM1/CARD14/SPHK1/CARD9/S100A12	27
GO:0045058	T cell selection	9/1057	50/18723	0.00173666	0.134164	0.125318	CARD11/ZAP70/ZFPM1/CD3E/TBX21/FOXP3/LY9/CCR7/CD3D	9
GO:0046460	neutral lipid biosynthetic process	9/1057	50/18723	0.00173666	0.134164	0.125318	ACSL4/GK/PCK2/PLA2G15/ACSL1/GPAT2/SLC27A1/FITM2/SREBF1	9
GO:0046463	acylglycerol biosynthetic process	9/1057	50/18723	0.00173666	0.134164	0.125318	ACSL4/GK/PCK2/PLA2G15/ACSL1/GPAT2/SLC27A1/FITM2/SREBF1	9
GO:0042886	amide transport	30/1057	301/18723	0.00184051	0.140079	0.130843	JAK2/ACSL4/AQP3/PCK2/HNF1A/RAB11FIP5/LTBP4/TFR2/NR1D1/PFKFB2/SLC27A1/SLC38A5/PHPT1/ABCB9/SREBF1/UPK3A/STX1A/LRP5/SIRT4/CPTP/SMPD3/ADRA2A/BAIAP3/RAB11B/PFKL/CAPN10/ABCD1/IFNG/BAD/CA2	30
GO:0006163	purine nucleotide metabolic process	37/1057	396/18723	0.00186736	0.140079	0.130843	ACSL4/ABHD14B/ACSL3/PDK2/PFKP/CARD11/PDE9A/ACSF3/FASN/SLC26A1/ACSL1/ADA/SLC2A6/GIT1/DNPH1/GAPDHS/JMJD8/PFKFB2/GUCY2C/FHIT/NME3/ACOT7/FITM2/SPHK2/APRT/ARL2/PFKL/THEM5/GUK1/MVD/TPST1/ABCD1/IFNG/BAD/GMPR/GALK1/ENTPD7	37
GO:0046474	glycerophospholipid biosynthetic process	23/1057	211/18723	0.00193007	0.140645	0.131372	LPCAT2/FAM126B/ACSL3/PTEN/IPMK/PITPNM2/PCYT2/PLSCR1/BMX/PGAP3/GPAT2/SLC27A1/PEMT/PI4KAP2/DGKZ/SOCS1/PIP5K1C/PIGZ/PIP5KL1/DPM3/PIGQ/PITPNM1/DGKQ	23
GO:0120032	regulation of plasma membrane bounded cell projection assembly	21/1057	186/18723	0.00193523	0.140645	0.131372	IFT140/ZMYND10/PPP1R16B/C15orf62/HRAS/KCTD17/CROCC/EPS8L1/CCR7/CDC42EP1/WNT1/RABEP2/FSCN1/CLRN1/DMTN/EPS8L2/EVI5L/AGRN/NEURL1/TENM1/PLXNB3	21
GO:0032874	positive regulation of stress-activated MAPK cascade	16/1057	126/18723	0.00195643	0.140645	0.131372	TRAF4/CD27/WNT7A/SEMA4C/HRAS/TLR9/TRAF2/CCR7/MAPK8IP1/GADD45A/MAP3K11/SERPINF2/SPHK1/CARD9/MAP3K10/MMP8	16
GO:0019318	hexose metabolic process	25/1057	237/18723	0.00198681	0.140755	0.131475	PDK2/MST1/PFKP/SRC/PCK2/GAPDHS/PFKFB2/SDS/DCXR/FUOM/PC/GPT/LRP5/KHK/SLC45A3/POMC/RORC/IGFBP4/FAM3A/PHLDA2/PFKL/DGKQ/BAD/GALK1/BRAT1	25
GO:0050670	regulation of lymphocyte proliferation	24/1057	225/18723	0.00208573	0.140755	0.131475	CD320/CD55/CD6/EFNB1/CARD11/TNFRSF4/ADA/CD81/ZAP70/CD3E/ARG1/ERBB2/TLR9/FOXP3/PKN1/IL4I1/TMIGD2/LRRC32/TNFRSF13C/MAPK8IP1/TICAM1/MZB1/SCRIB/CORO1A	24
GO:0032963	collagen metabolic process	14/1057	104/18723	0.00210858	0.140755	0.131475	CIITA/SERPINH1/TNS2/ENG/TNXB/ARG1/P3H3/PDGFRB/SERPINF2/SMPD3/MRC2/ADAM15/MMP17/MMP8	14
GO:0019432	triglyceride biosynthetic process	8/1057	42/18723	0.00213125	0.140755	0.131475	ACSL4/GK/PCK2/ACSL1/GPAT2/SLC27A1/FITM2/SREBF1	8
GO:0030890	positive regulation of B cell proliferation	8/1057	42/18723	0.00213125	0.140755	0.131475	CD320/CARD11/TNFRSF4/ADA/CD81/TLR9/TNFRSF13C/TICAM1	8
GO:0071902	positive regulation of protein serine/threonine kinase activity	22/1057	200/18723	0.00213387	0.140755	0.131475	CAB39/TAB1/SRC/RPTOR/ACSL1/PKD1/SLC27A1/HRAS/ERBB2/TLR9/MLST8/TELO2/TRAF2/PDGFRB/SPDYA/MAP3K11/ADRA2A/TENM1/IFNG/S100A12/TCL1A/MAP3K10	22
GO:0006633	fatty acid biosynthetic process	19/1057	163/18723	0.00215652	0.140755	0.131475	ACSL3/TRIB3/ACSF3/FASN/ACOT7/LTC4S/ERLIN1/PTGES2/MGLL/GSTP1/SLC45A3/GPX4/FADS3/GSTM4/TECRL/ABCD1/OLAH/CEACAM1/PTGDS	19
GO:0032943	mononuclear cell proliferation	29/1057	291/18723	0.0021755	0.140755	0.131475	CD320/CD55/CD6/EFNB1/CARD11/TNFRSF4/ADA/CD81/ACE/ZAP70/CD3E/ARG1/PRDX2/ERBB2/TLR9/FOXP3/CD79A/PKN1/IL4I1/TMIGD2/LRRC32/TNFRSF13C/MAPK8IP1/TICAM1/MZB1/SCRIB/PSMB10/CD19/CORO1A	29
GO:0006658	phosphatidylserine metabolic process	6/1057	25/18723	0.00223647	0.14117	0.131863	PLSCR1/PLA2G15/SLC27A1/ABHD12B/OSBPL5/ABHD16B	6
GO:0035336	long-chain fatty-acyl-CoA metabolic process	6/1057	25/18723	0.00223647	0.14117	0.131863	ACSL4/ACSL3/ACSF3/ACSL1/ACOT7/THEM5	6
GO:0070304	positive regulation of stress-activated protein kinase signaling cascade	16/1057	128/18723	0.00230348	0.142805	0.13339	TRAF4/CD27/WNT7A/SEMA4C/HRAS/TLR9/TRAF2/CCR7/MAPK8IP1/GADD45A/MAP3K11/SERPINF2/SPHK1/CARD9/MAP3K10/MMP8	16
GO:0051092	positive regulation of NF-kappaB transcription factor activity	18/1057	152/18723	0.00233843	0.142805	0.13339	IRAK3/TLR2/TRIM32/CARD11/IL1RAP/IL18R1/NTRK1/RPS6KA4/NLRC4/TLR9/TRAF2/IL18RAP/PIDD1/TICAM1/CARD14/SPHK1/CARD9/S100A12	18
GO:0032944	regulation of mononuclear cell proliferation	24/1057	227/18723	0.00234514	0.142805	0.13339	CD320/CD55/CD6/EFNB1/CARD11/TNFRSF4/ADA/CD81/ZAP70/CD3E/ARG1/ERBB2/TLR9/FOXP3/PKN1/IL4I1/TMIGD2/LRRC32/TNFRSF13C/MAPK8IP1/TICAM1/MZB1/SCRIB/CORO1A	24
GO:0006022	aminoglycan metabolic process	16/1057	129/18723	0.00249535	0.146151	0.136515	SPOCK2/CSGALNACT2/ST3GAL3/B4GAT1/CHST14/HGF/XYLT2/HYAL3/CHST12/CHPF/B4GALT7/PDGFRB/SGSH/NAGLU/SMPD3/IDUA	16
GO:0032355	response to estradiol	17/1057	141/18723	0.00252157	0.146151	0.136515	PTEN/GGT7/WNT7A/RGS9/EEF2/ZNF703/NCOR2/PDGFRB/GSTP1/MBD3/GPX4/RUVBL2/HPGD/RAMP3/AREG/BAD/CYP19A1	17
GO:0009185	ribonucleoside diphosphate metabolic process	14/1057	106/18723	0.00252618	0.146151	0.136515	PFKP/CARD11/SLC2A6/GIT1/GAPDHS/JMJD8/PFKFB2/ARL2/PFKL/GUK1/IFNG/BAD/GALK1/ENTPD7	14
GO:0001522	pseudouridine synthesis	5/1057	18/18723	0.00262437	0.146151	0.136515	RPUSD2/PUS1/RPUSD1/TSR3/PUSL1	5
GO:0006595	polyamine metabolic process	5/1057	18/18723	0.00262437	0.146151	0.136515	AZIN2/PAOX/HDAC10/SMOX/SRM	5
GO:0035743	CD4-positive, alpha-beta T cell cytokine production	5/1057	18/18723	0.00262437	0.146151	0.136515	IL18R1/CD81/IL1R1/ARG1/TBX21	5
GO:0045956	positive regulation of calcium ion-dependent exocytosis	5/1057	18/18723	0.00262437	0.146151	0.136515	CACNA1I/HYAL3/CACNA1H/STX1A/SCAMP5	5
GO:0050854	regulation of antigen receptor-mediated signaling pathway	10/1057	63/18723	0.00262598	0.146151	0.136515	CARD11/LCK/UBASH3A/ADA/CD81/PHPT1/DGKZ/CCR7/CD19/CEACAM1	10
GO:0050770	regulation of axonogenesis	18/1057	154/18723	0.00270068	0.14871	0.138905	PTEN/PLXNA1/WNT7A/SYNGAP1/PLXNA3/SEMA4C/PLXND1/ANAPC2/AMIGO1/MEGF8/METRN/DRAXIN/EPHB3/PLXNB2/NTN1/NEFL/PLXNB3/SEMA3B	18
GO:1901568	fatty acid derivative metabolic process	11/1057	74/18723	0.00280041	0.151524	0.141534	ACSL4/ACSL3/GGT7/ACSF3/ACSL1/SLC27A5/ACOT7/FITM2/HPGD/THEM5/ABCD1	11
GO:0018212	peptidyl-tyrosine modification	35/1057	378/18723	0.00283059	0.151524	0.141534	JAK2/SAMSN1/SRC/AFAP1L2/HGF/LCK/BMX/VTN/CD81/ACE/ZAP70/NTRK1/CD3E/TNFRSF18/MATK/ERBB2/DDR1/MLST8/CSPG4/SOCS1/TMEM102/PDGFRB/DMTN/TNK1/EPHB3/IL24/GATA1/NEURL1/LTK/ADRA2A/TPST1/TNK2/AREG/DGKQ/IFNG	35
GO:0002718	regulation of cytokine production involved in immune response	13/1057	96/18723	0.00283961	0.151524	0.141534	CD55/IRAK3/IL18R1/CD81/IL1R1/ARG1/TBX21/FOXP3/TRAF2/SPHK2/TICAM1/SPON2/SLC7A5	13
GO:0046434	organophosphate catabolic process	18/1057	155/18723	0.00289867	0.151994	0.141973	PTEN/PDE9A/PLA2G15/PNPLA7/ADA/NTHL1/DNPH1/PLCG1/ABHD12B/FHIT/ACOT7/FITM2/ABHD16B/PLBD2/SMPD3/ABCD1/NT5M/ENTPD7	18
GO:0050803	regulation of synapse structure or activity	23/1057	218/18723	0.00293464	0.151994	0.141973	PTEN/TLR2/IL1RAP/WNT7A/SYNGAP1/NTRK1/ADGRL1/NEDD4/AMIGO3/ANAPC2/NRP2/ADGRB1/AMIGO1/LRFN4/LRRN1/LRFN3/EPHB3/AGRN/SPARC/NEURL1/ABHD17C/NTN1/ABHD17A	23
GO:0030888	regulation of B cell proliferation	10/1057	64/18723	0.00295818	0.151994	0.141973	CD320/CARD11/TNFRSF4/ADA/CD81/TLR9/PKN1/TNFRSF13C/TICAM1/MZB1	10
GO:0022409	positive regulation of cell-cell adhesion	28/1057	284/18723	0.00299333	0.151994	0.141973	JAK2/CD55/CD6/SRC/EFNB1/CARD11/CD27/LCK/ADA/CD81/ZAP70/CD5/CD3E/SOX13/FOXP3/SIRPG/PIEZO1/SOCS1/VNN1/CCR7/IL4I1/TMIGD2/DMTN/TNFRSF13C/SERPINF2/IFNG/BAD/CORO1A	28
GO:0050654	chondroitin sulfate proteoglycan metabolic process	7/1057	35/18723	0.00299525	0.151994	0.141973	SPOCK2/CSGALNACT2/XYLT2/CHST12/CHPF/IDUA/B3GAT1	7
GO:0006887	exocytosis	33/1057	352/18723	0.00302894	0.152212	0.142176	SNPH/CACNA1I/LAT/RAB11FIP5/PPFIA3/WNT7A/ANXA3/LLGL2/GIT1/HYAL3/SYNGR1/CACNA1H/GIPC1/SPHK2/PIP5K1C/STX1A/ATP13A2/RAB26/DMTN/SCAMP5/DVL1/SCRIB/ANK1/SMPD3/ADRA2A/BAIAP3/RAB11B/SLC17A9/IFNG/CEACAM1/PTGDS/CD177/CORO1A	33
GO:0070663	regulation of leukocyte proliferation	25/1057	245/18723	0.00310573	0.15457	0.144379	CD320/CD55/CD6/EFNB1/CARD11/TNFRSF4/ADA/CD81/ZAP70/CD3E/ARG1/ERBB2/TLR9/FOXP3/PKN1/IL4I1/TMIGD2/GSTP1/LRRC32/TNFRSF13C/MAPK8IP1/TICAM1/MZB1/SCRIB/CORO1A	25
GO:1903510	mucopolysaccharide metabolic process	12/1057	86/18723	0.00315885	0.155716	0.14545	SPOCK2/CSGALNACT2/ST3GAL3/B4GAT1/CHST14/HGF/XYLT2/HYAL3/CHST12/CHPF/SMPD3/IDUA	12
GO:0045785	positive regulation of cell adhesion	39/1057	437/18723	0.00322114	0.157289	0.146918	JAK2/SPOCK2/CD55/CD6/SRC/EFNB1/CARD11/CD27/LCK/ADA/CD81/ITGA3/ZAP70/CD5/CD3E/TNFRSF18/SOX13/ERBB2/FOXP3/SIRPG/PIEZO1/SOCS1/VNN1/CCR7/TMEM102/IL4I1/TMIGD2/DMTN/TNFRSF13C/NID1/RRAS/FLNA/SERPINF2/EPB41L4B/ARL2/IFNG/BAD/CORO1A/OLFM4	39
GO:0009150	purine ribonucleotide metabolic process	34/1057	368/18723	0.00333667	0.160413	0.149837	ACSL4/ABHD14B/ACSL3/PDK2/PFKP/CARD11/PDE9A/ACSF3/FASN/SLC26A1/ACSL1/ADA/SLC2A6/GIT1/GAPDHS/JMJD8/PFKFB2/GUCY2C/NME3/ACOT7/FITM2/SPHK2/APRT/ARL2/PFKL/THEM5/GUK1/MVD/TPST1/ABCD1/IFNG/BAD/GALK1/ENTPD7	34
GO:0019693	ribose phosphate metabolic process	36/1057	396/18723	0.00336533	0.160413	0.149837	ACSL4/ABHD14B/ACSL3/PDK2/PFKP/CAD/CARD11/PDE9A/ACSF3/FASN/SLC26A1/ACSL1/ADA/SLC2A6/GIT1/GAPDHS/JMJD8/PFKFB2/GUCY2C/NME3/ACOT7/FITM2/SPHK2/APRT/ARL2/PFKL/THEM5/NUDT14/GUK1/MVD/TPST1/ABCD1/IFNG/BAD/GALK1/ENTPD7	36
GO:0006007	glucose catabolic process	5/1057	19/18723	0.00339796	0.160413	0.149837	PFKP/PFKFB2/LRP5/PFKL/BAD	5
GO:0002367	cytokine production involved in immune response	13/1057	98/18723	0.00340909	0.160413	0.149837	CD55/IRAK3/IL18R1/CD81/IL1R1/ARG1/TBX21/FOXP3/TRAF2/SPHK2/TICAM1/SPON2/SLC7A5	13
GO:0032536	regulation of cell projection size	4/1057	12/18723	0.00346909	0.161766	0.1511	WNT7A/CDHR5/NEFL/VIL1	4
GO:0045580	regulation of T cell differentiation	17/1057	146/18723	0.00363441	0.166956	0.155949	CARD11/CD27/ADA/ZAP70/PRDX2/SOX13/LAG3/ERBB2/TBX21/FOXP3/DTX1/SOCS1/VNN1/IL4I1/ZNF683/IFNG/BAD	17
GO:0046651	lymphocyte proliferation	28/1057	288/18723	0.00364491	0.166956	0.155949	CD320/CD55/CD6/EFNB1/CARD11/TNFRSF4/ADA/CD81/ZAP70/CD3E/ARG1/PRDX2/ERBB2/TLR9/FOXP3/CD79A/PKN1/IL4I1/TMIGD2/LRRC32/TNFRSF13C/MAPK8IP1/TICAM1/MZB1/SCRIB/PSMB10/CD19/CORO1A	28
GO:0009259	ribonucleotide metabolic process	35/1057	385/18723	0.00380163	0.171372	0.160073	ACSL4/ABHD14B/ACSL3/PDK2/PFKP/CAD/CARD11/PDE9A/ACSF3/FASN/SLC26A1/ACSL1/ADA/SLC2A6/GIT1/GAPDHS/JMJD8/PFKFB2/GUCY2C/NME3/ACOT7/FITM2/SPHK2/APRT/ARL2/PFKL/THEM5/GUK1/MVD/TPST1/ABCD1/IFNG/BAD/GALK1/ENTPD7	35
GO:0046488	phosphatidylinositol metabolic process	18/1057	159/18723	0.00381561	0.171372	0.160073	FAM126B/PTEN/IPMK/PLCH2/PITPNM2/BMX/PGAP3/PLCG1/SLC27A1/PI4KAP2/SOCS1/PIP5K1C/PDGFRB/PIGZ/PIP5KL1/DPM3/PIGQ/PITPNM1	18
GO:0043122	regulation of I-kappaB kinase/NF-kappaB signaling	25/1057	249/18723	0.00384063	0.171372	0.160073	TRAF4/TRIM32/CARD11/CC2D1A/NR1D1/JMJD8/CXXC5/TLR9/IKBKE/CACTIN/TRAF2/CCR7/SPHK2/LIME1/HSPB1/PIDD1/GSTP1/CCDC22/FLNA/TICAM1/EEF1D/CARD9/MIB2/S100A12/NLRP6	25
GO:0034660	ncRNA metabolic process	42/1057	485/18723	0.00394211	0.172518	0.161144	NOL6/DHX37/NSUN5P1/RPUSD2/MRM1/GEMIN4/RRP1/TUT1/CTU2/ERCC2/DDX54/SARS2/VARS2/LAGE3/TARBP2/GPAT2/BOP1/FARSA/PPAN/TSEN54/WDR4/TRMT61A/HRAS/QTRT1/NOC4L/PUS1/PARS2/RPL35/DUS1L/TBL3/RRP9/EXOSC5/WDR18/DUS3L/RPS28/RPS15/RPUSD1/INTS1/TSR3/PUSL1/RMRP/TDRD9	42
GO:0045860	positive regulation of protein kinase activity	35/1057	386/18723	0.00396118	0.172518	0.161144	JAK2/CAB39/TRAF4/TAB1/SRC/CDC25B/RPTOR/AFAP1L2/LAT/ACSL1/ACE/PKD1/SLC27A1/HRAS/ERBB2/TLR9/MLST8/TELO2/SOCS1/TRAF2/CCR7/PDGFRB/SPDYA/CARD14/MAP3K11/RPLP1/NEURL1/ADRA2A/TENM1/AREG/DGKQ/IFNG/S100A12/TCL1A/MAP3K10	35
GO:0019216	regulation of lipid metabolic process	31/1057	331/18723	0.00403604	0.172518	0.161144	ACSL3/PDK2/LDLRAP1/SRC/TRIB3/CD81/NR1D1/SEC14L2/EPHX2/SLC27A1/ERLIN1/FITM2/DGKZ/CCR7/SPHK2/SREBF1/PDGFRB/STUB1/SLC45A3/SIRT4/RORC/SPHK1/ADRA2A/FAM3A/CD19/ABCD1/DGKQ/IFNG/CEACAM1/MIR27A/SNAI1	31
GO:0071900	regulation of protein serine/threonine kinase activity	33/1057	359/18723	0.00410466	0.172518	0.161144	CAB39/IRAK3/PTEN/MST1/TAB1/SRC/TRIB3/RPTOR/ACSL1/PKD1/TNXB/SLC27A1/HRAS/ERBB2/TLR9/MLST8/TELO2/TRAF2/LIME1/PDGFRB/LRP5/SPDYA/GSTP1/MAPK8IP1/GADD45A/MAP3K11/ADRA2A/TENM1/PRKAR1B/IFNG/S100A12/TCL1A/MAP3K10	33
GO:0050807	regulation of synapse organization	22/1057	211/18723	0.00412026	0.172518	0.161144	PTEN/TLR2/IL1RAP/WNT7A/NTRK1/ADGRL1/NEDD4/AMIGO3/ANAPC2/NRP2/ADGRB1/AMIGO1/LRFN4/LRRN1/LRFN3/EPHB3/AGRN/SPARC/NEURL1/ABHD17C/NTN1/ABHD17A	22
GO:0019221	cytokine-mediated signaling pathway	41/1057	472/18723	0.00413603	0.172518	0.161144	JAK2/IRAK3/IL11RA/SRC/TRIM32/IL1RAP/UGCG/IL18R1/ACSL1/TNFRSF4/IL1R1/IL9R/IL1R2/SLC27A1/RPS6KA4/TNFRSF18/ARG1/CXCR5/TNFRSF25/IKBKE/CACTIN/GPR35/SOCS1/CXCR3/TRAF2/CCR7/SIGIRR/IL18RAP/IL17RC/GSTP1/IL2RB/TNFRSF13C/CARD14/SPPL2B/PLVAP/SPHK1/ISG15/IFNG/BAD/CEACAM1/MIR27A	41
GO:0043368	positive T cell selection	7/1057	37/18723	0.00415743	0.172518	0.161144	ZAP70/ZFPM1/CD3E/TBX21/FOXP3/LY9/CD3D	7
GO:0070527	platelet aggregation	10/1057	67/18723	0.00415968	0.172518	0.161144	JAK2/PEAR1/MYL9/HSPB1/TSPAN32/DMTN/FLNA/GATA1/ITGA2B/CEACAM1	10
GO:0070661	leukocyte proliferation	30/1057	318/18723	0.0041663	0.172518	0.161144	CD320/CD55/CD6/EFNB1/CARD11/TNFRSF4/ADA/CD81/ACE/ZAP70/CD3E/ARG1/PRDX2/ERBB2/TLR9/FOXP3/CD79A/PKN1/IL4I1/TMIGD2/GSTP1/LRRC32/TNFRSF13C/MAPK8IP1/TICAM1/MZB1/SCRIB/PSMB10/CD19/CORO1A	30
GO:0009132	nucleoside diphosphate metabolic process	15/1057	124/18723	0.00425688	0.17487	0.16334	PFKP/CARD11/SLC2A6/GIT1/GAPDHS/JMJD8/PFKFB2/NME3/ARL2/PFKL/GUK1/IFNG/BAD/GALK1/ENTPD7	15
GO:0051963	regulation of synapse assembly	13/1057	101/18723	0.00443399	0.179582	0.167741	TLR2/IL1RAP/WNT7A/NTRK1/AMIGO3/ADGRB1/AMIGO1/LRFN4/LRRN1/LRFN3/EPHB3/AGRN/NTN1	13
GO:0031667	response to nutrient levels	41/1057	474/18723	0.00444866	0.179582	0.167741	SLC38A2/ACSL4/NAMPT/BNIP2/SH3GLB1/ACSL3/PDK2/PTEN/AQP3/CAD/SRC/PCK2/RPTOR/CPEB4/EHMT2/MYBBP1A/JUN/ACSL1/ADA/EEF2/NTRK1/MGMT/CD3E/PEMT/ARG1/SLC39A4/EIF4EBP1/BHLHA15/SREBF1/GPT/COMT/GSTP1/POMC/MBD3/NDOR1/NPRL3/GAS2L1/SPARC/WDR24/SIRT6/CYBA	41
GO:0018108	peptidyl-tyrosine phosphorylation	34/1057	375/18723	0.00447566	0.179582	0.167741	JAK2/SAMSN1/SRC/AFAP1L2/HGF/LCK/BMX/VTN/CD81/ACE/ZAP70/NTRK1/CD3E/TNFRSF18/MATK/ERBB2/DDR1/MLST8/CSPG4/SOCS1/TMEM102/PDGFRB/DMTN/TNK1/EPHB3/IL24/GATA1/NEURL1/LTK/ADRA2A/TNK2/AREG/DGKQ/IFNG	34
GO:1903039	positive regulation of leukocyte cell-cell adhesion	24/1057	239/18723	0.00454651	0.18019	0.16831	CD55/CD6/SRC/EFNB1/CARD11/CD27/LCK/ADA/CD81/ZAP70/CD5/CD3E/SOX13/FOXP3/SIRPG/SOCS1/VNN1/CCR7/IL4I1/TMIGD2/TNFRSF13C/IFNG/BAD/CORO1A	24
GO:0050671	positive regulation of lymphocyte proliferation	16/1057	137/18723	0.00456046	0.18019	0.16831	CD320/CD55/CD6/EFNB1/CARD11/TNFRSF4/ADA/CD81/ZAP70/CD3E/TLR9/FOXP3/TMIGD2/TNFRSF13C/TICAM1/CORO1A	16
GO:0006029	proteoglycan metabolic process	11/1057	79/18723	0.00469003	0.182523	0.170489	SPOCK2/CSGALNACT2/GPC1/CHST14/XYLT2/CHST12/CHPF/B4GALT7/SGSH/IDUA/B3GAT1	11
GO:0050772	positive regulation of axonogenesis	11/1057	79/18723	0.00469003	0.182523	0.170489	PLXNA1/PLXNA3/PLXND1/ANAPC2/AMIGO1/MEGF8/METRN/PLXNB2/NTN1/NEFL/PLXNB3	11
GO:0019755	one-carbon compound transport	4/1057	13/18723	0.00478899	0.183614	0.171508	AQP3/UPK3A/AQP1/CA2	4
GO:0051709	regulation of killing of cells of other organism	4/1057	13/18723	0.00478899	0.183614	0.171508	PRF1/ARG1/BCL2L1/IFNG	4
GO:0032946	positive regulation of mononuclear cell proliferation	16/1057	138/18723	0.00489596	0.184356	0.172201	CD320/CD55/CD6/EFNB1/CARD11/TNFRSF4/ADA/CD81/ZAP70/CD3E/TLR9/FOXP3/TMIGD2/TNFRSF13C/TICAM1/CORO1A	16
GO:0010043	response to zinc ion	9/1057	58/18723	0.00493564	0.184356	0.172201	PTEN/CRIP1/ARG1/HAAO/KHK/ATP13A2/D2HGDH/SLC39A13/CA2	9
GO:0002683	negative regulation of immune system process	38/1057	434/18723	0.00494528	0.184356	0.172201	CD55/IRAK3/PAG1/RNF26/SAMSN1/SRC/UBASH3A/ADA/TARBP2/NR1D1/PLCG1/ZFPM1/CD59/ARG1/PRDX2/LAG3/PHPT1/ERBB2/TBX21/FOXP3/CACTIN/DGKZ/DTX1/SOCS1/PKN1/IL4I1/TSPAN32/PDCD1/LRRC32/CNR2/SCRIB/ISG15/FAM3A/GPX1/CEACAM1/MIR27A/NLRP6/CLEC12B	38
GO:0007249	I-kappaB kinase/NF-kappaB signaling	27/1057	281/18723	0.00497825	0.184356	0.172201	TRAF4/TLR2/TRIM32/CARD11/CC2D1A/NR1D1/JMJD8/CXXC5/TLR9/IKBKE/CACTIN/TRAF2/CCR7/SPHK2/LIME1/HSPB1/PIDD1/GSTP1/CCDC22/FLNA/TICAM1/EEF1D/AVPR2/CARD9/MIB2/S100A12/NLRP6	27
GO:0034329	cell junction assembly	37/1057	420/18723	0.00498644	0.184356	0.172201	SPOCK2/PTEN/TLR2/SRC/MYO1C/ARVCF/IL1RAP/WNT7A/DCHS1/ACE/NTRK1/AMIGO3/PLXND1/LSR/GPBAR1/ZNF703/ADGRB1/AMIGO1/PIP5K1C/LRFN4/FSCN1/LRRN1/DMTN/CLDN5/LRFN3/DVL1/EPHB3/PLXNB2/SDK2/AGRN/ACE2/ITGB4/NTN1/ARL2/ESAM/DAPK3/SNAI1	37
GO:0009135	purine nucleoside diphosphate metabolic process	13/1057	103/18723	0.0052455	0.191202	0.178596	PFKP/CARD11/SLC2A6/GIT1/GAPDHS/JMJD8/PFKFB2/ARL2/PFKL/GUK1/IFNG/BAD/GALK1	13
GO:0009179	purine ribonucleoside diphosphate metabolic process	13/1057	103/18723	0.0052455	0.191202	0.178596	PFKP/CARD11/SLC2A6/GIT1/GAPDHS/JMJD8/PFKFB2/ARL2/PFKL/GUK1/IFNG/BAD/GALK1	13
GO:0038083	peptidyl-tyrosine autophosphorylation	5/1057	21/18723	0.00541368	0.195953	0.183033	SRC/BMX/ACE/NTRK1/DDR1	5
GO:0008643	carbohydrate transport	17/1057	152/18723	0.00547536	0.196809	0.183833	MEF2A/AQP3/TRIB3/HNF1A/SLC2A6/ASPSCR1/SLC27A1/SLC2A8/SORT1/SLC45A3/MFSD12/SMPD3/CAPN10/MFSD2B/GRB10/AQP1/VIL1	17
GO:0034470	ncRNA processing	35/1057	395/18723	0.00567132	0.202447	0.189099	NOL6/DHX37/NSUN5P1/RPUSD2/MRM1/GEMIN4/RRP1/TUT1/CTU2/ERCC2/DDX54/LAGE3/TARBP2/BOP1/PPAN/TSEN54/WDR4/TRMT61A/QTRT1/NOC4L/PUS1/RPL35/DUS1L/TBL3/RRP9/EXOSC5/WDR18/DUS3L/RPS28/RPS15/RPUSD1/INTS1/TSR3/PUSL1/RMRP	35
GO:0050832	defense response to fungus	8/1057	49/18723	0.00575008	0.202571	0.189215	CLEC4E/ARG1/CLEC4D/GNLY/CARD9/FAM3A/SPON2/S100A12	8
GO:0005996	monosaccharide metabolic process	25/1057	257/18723	0.00575308	0.202571	0.189215	PDK2/MST1/PFKP/SRC/PCK2/GAPDHS/PFKFB2/SDS/DCXR/FUOM/PC/GPT/LRP5/KHK/SLC45A3/POMC/RORC/IGFBP4/FAM3A/PHLDA2/PFKL/DGKQ/BAD/GALK1/BRAT1	25
GO:0001819	positive regulation of cytokine production	40/1057	467/18723	0.00579311	0.202602	0.189244	JAK2/CD55/IRAK3/TLR2/CD6/HMGB2/SRC/TRIM32/AFAP1L2/CARD11/IL1RAP/IL18R1/HGF/CD81/IL1R1/ZFPM1/CD3E/HRAS/NLRC4/TLR9/FOXP3/LY9/TRAF2/CCR7/SPHK2/HSPB1/TMIGD2/TICAM1/SCAMP5/SERPINF2/SCRIB/SPHK1/CARD9/ADRA2A/ISG15/SPON2/IFNG/SLC7A5/MMP8/CYBA	40
GO:0030204	chondroitin sulfate metabolic process	6/1057	30/18723	0.00589412	0.203387	0.189977	SPOCK2/CSGALNACT2/XYLT2/CHST12/CHPF/IDUA	6
GO:0060603	mammary gland duct morphogenesis	6/1057	30/18723	0.00589412	0.203387	0.189977	SRC/DDR1/LRP5/SCRIB/NTN1/AREG	6
GO:0007416	synapse assembly	19/1057	179/18723	0.00607674	0.2083	0.194566	SPOCK2/PTEN/TLR2/IL1RAP/WNT7A/NTRK1/AMIGO3/PLXND1/ADGRB1/AMIGO1/LRFN4/LRRN1/LRFN3/DVL1/EPHB3/PLXNB2/SDK2/AGRN/NTN1	19
GO:0051962	positive regulation of nervous system development	26/1057	272/18723	0.00617446	0.209691	0.195866	FBXO31/TLR2/PLXNA1/TRIM32/IL1RAP/WNT7A/GJC2/NTRK1/BIN1/PLXNA3/AMIGO3/PLXND1/ANAPC2/ADGRB1/AMIGO1/MEGF8/METRN/LRRN1/EPHB3/PLXNB2/AGRN/NEURL1/NTN1/NEFL/IFNG/PLXNB3	26
GO:0051965	positive regulation of synapse assembly	9/1057	60/18723	0.00619836	0.209691	0.195866	IL1RAP/WNT7A/NTRK1/AMIGO3/ADGRB1/AMIGO1/LRRN1/EPHB3/AGRN	9
GO:0001771	immunological synapse formation	4/1057	14/18723	0.0064083	0.212624	0.198605	CD6/CD81/PRF1/CCR7	4
GO:0006596	polyamine biosynthetic process	4/1057	14/18723	0.0064083	0.212624	0.198605	AZIN2/PAOX/SMOX/SRM	4
GO:0098734	macromolecule depalmitoylation	4/1057	14/18723	0.0064083	0.212624	0.198605	ABHD12B/ABHD16B/ABHD17C/ABHD17A	4
GO:0098742	cell-cell adhesion via plasma-membrane adhesion molecules	26/1057	273/18723	0.00646995	0.213302	0.199239	CD6/ARVCF/IL1RAP/SCARF2/CELSR1/DCHS1/PKD1/CELSR3/ADGRL1/AMIGO3/CDHR1/AMIGO1/LRFN4/PTPRF/CLDN5/CDHR5/LRFN3/PLXNB2/SDK2/BSG/TENM1/PCDH1/ESAM/CEACAM1/PLXNB3/CD177	26
GO:0045061	thymic T cell selection	5/1057	22/18723	0.00668552	0.217802	0.203442	CARD11/ZAP70/CD3E/CCR7/CD3D	5
GO:0022612	gland morphogenesis	14/1057	118/18723	0.0066906	0.217802	0.203442	PLXNA1/LAMA5/SRC/RARG/HGF/CRIP1/ARG1/DDR1/PLXND1/LRP5/SCRIB/NTN1/AREG/CEACAM1	14
GO:0043434	response to peptide hormone	36/1057	414/18723	0.00679579	0.219553	0.205078	JAK2/PDK2/PTEN/TLR2/CAD/SRC/PCK2/TRIB3/MYO1C/TNS2/SLC27A1/ARG1/RANGAP1/SLC2A8/SORT1/SOCS1/SREBF1/GPT/WNT1/LRP5/KHK/GSTP1/POMC/APRT/AGRP/MZB1/KL/SPARC/BSG/CAPN10/NEFL/GRB10/AREG/CEACAM1/CA2/CYBA	36
GO:0050777	negative regulation of immune response	20/1057	194/18723	0.00683839	0.219553	0.205078	CD55/IRAK3/RNF26/SAMSN1/SRC/TARBP2/PLCG1/CD59/ARG1/TBX21/FOXP3/CACTIN/IL4I1/PDCD1/ISG15/FAM3A/GPX1/CEACAM1/NLRP6/CLEC12B	20
GO:0051960	regulation of nervous system development	38/1057	443/18723	0.00687165	0.219553	0.205078	FBXO31/PTEN/TLR2/PLXNA1/HMGB2/TRIM32/MYRF/RARG/IL1RAP/HGF/WNT7A/NR1D1/NR2E1/SYNGAP1/GJC2/NTRK1/BIN1/PLXNA3/SEMA4C/AMIGO3/PLXND1/ANAPC2/DLL1/ADGRB1/AMIGO1/MEGF8/METRN/LRRN1/DRAXIN/EPHB3/PLXNB2/AGRN/NEURL1/NTN1/NEFL/IFNG/PLXNB3/SEMA3B	38
GO:0006661	phosphatidylinositol biosynthetic process	15/1057	131/18723	0.00707953	0.224808	0.209986	FAM126B/PTEN/IPMK/PITPNM2/BMX/PGAP3/SLC27A1/PI4KAP2/SOCS1/PIP5K1C/PIGZ/PIP5KL1/DPM3/PIGQ/PITPNM1	15
GO:0010906	regulation of glucose metabolic process	14/1057	119/18723	0.00720046	0.227254	0.21227	PDK2/MST1/SRC/PFKFB2/GPT/KHK/SLC45A3/POMC/RORC/IGFBP4/FAM3A/PHLDA2/DGKQ/BAD	14
GO:0009166	nucleotide catabolic process	10/1057	73/18723	0.00769483	0.241385	0.22547	PDE9A/ADA/NTHL1/DNPH1/FHIT/ACOT7/FITM2/ABCD1/NT5M/ENTPD7	10
GO:0002832	negative regulation of response to biotic stimulus	13/1057	108/18723	0.00780054	0.243226	0.22719	IRAK3/RNF26/TARBP2/ARG1/PRDX2/FOXP3/CACTIN/IL4I1/SIGIRR/ISG15/FAM3A/CEACAM1/CLEC12B	13
GO:0071560	cellular response to transforming growth factor beta stimulus	24/1057	250/18723	0.00787415	0.244051	0.227961	TAB1/SRC/NRROS/LTBP4/WNT7A/BCL9L/JUN/ENG/ITGA3/ARG1/GIPC1/ZNF703/WNT1/WFIKKN1/STUB1/CLDN5/LRRC32/WNT10A/VASN/LTBP3/TGFB1I1/HPGD/CLEC3B/MIR27A	24
GO:0046890	regulation of lipid biosynthetic process	18/1057	171/18723	0.00809494	0.248221	0.231855	ACSL3/TRIB3/NR1D1/SEC14L2/SLC27A1/ERLIN1/FITM2/SPHK2/SREBF1/SLC45A3/SIRT4/SPHK1/FAM3A/ABCD1/DGKQ/IFNG/CEACAM1/SNAI1	18
GO:0046328	regulation of JNK cascade	15/1057	133/18723	0.0081147	0.248221	0.231855	TRAF4/CD27/WNT7A/HRAS/TLR9/TRAF2/CCR7/GSTP1/MAPK8IP1/GADD45A/MAP3K11/SERPINF2/CARD9/MAP3K10/MMP8	15
GO:0050650	chondroitin sulfate proteoglycan biosynthetic process	5/1057	23/18723	0.00815254	0.248221	0.231855	CSGALNACT2/XYLT2/CHST12/CHPF/B3GAT1	5
GO:0046007	negative regulation of activated T cell proliferation	4/1057	15/18723	0.00835324	0.249921	0.233443	ARG1/FOXP3/LRRC32/SCRIB	4
GO:0046834	lipid phosphorylation	4/1057	15/18723	0.00835324	0.249921	0.233443	DGKZ/SPHK2/SPHK1/DGKQ	4
GO:0060026	convergent extension	4/1057	15/18723	0.00835324	0.249921	0.233443	TRIM28/LBX2/PTK7/DVL1	4
GO:0002456	T cell mediated immunity	13/1057	109/18723	0.00841293	0.249928	0.23345	CD55/IL18R1/CD81/IL1R1/GZMM/PRF1/ARG1/TBX21/FOXP3/TRAF2/SCART1/IL4I1/CEACAM1	13
GO:0050867	positive regulation of cell activation	36/1057	420/18723	0.00845004	0.249928	0.23345	JAK2/CD320/CD55/CD6/SRC/EFNB1/CARD11/CD27/LCK/TNFRSF4/ADA/CD81/ZAP70/CD5/CD3E/SOX13/CLEC4D/TLR9/TBX21/FOXP3/SIRPG/SOCS1/VNN1/CCR7/SPHK2/IL4I1/PDGFRB/TMIGD2/TNFRSF13C/TICAM1/IGLL5/IFNG/BAD/MMP8/CD177/CORO1A	36
GO:0006364	rRNA processing	22/1057	225/18723	0.00867376	0.255087	0.238269	NOL6/DHX37/NSUN5P1/RPUSD2/MRM1/GEMIN4/RRP1/ERCC2/DDX54/BOP1/PPAN/NOC4L/RPL35/TBL3/RRP9/EXOSC5/WDR18/RPS28/RPS15/RPUSD1/TSR3/RMRP	22
GO:0050868	negative regulation of T cell activation	14/1057	122/18723	0.0089176	0.260777	0.243583	PAG1/ARG1/PRDX2/LAG3/ERBB2/TBX21/FOXP3/DTX1/SOCS1/IL4I1/LRRC32/SCRIB/CEACAM1/MIR27A	14
GO:0042098	T cell proliferation	20/1057	199/18723	0.00897429	0.26096	0.243755	CD55/CD6/EFNB1/CARD11/TNFRSF4/CD81/ZAP70/CD3E/ARG1/PRDX2/ERBB2/FOXP3/IL4I1/TMIGD2/LRRC32/TNFRSF13C/MAPK8IP1/SCRIB/PSMB10/CORO1A	20
GO:2001243	negative regulation of intrinsic apoptotic signaling pathway	12/1057	98/18723	0.00907084	0.262294	0.245001	SRC/TRIM32/IVNS1ABP/WFS1/VNN1/HSPB1/TMEM161A/MAPK8IP1/ZNF385A/BCL2L1/GPX1/SNAI1	12
GO:0043113	receptor clustering	8/1057	53/18723	0.00927231	0.263958	0.246554	ITGB7/CD81/SYNGAP1/FLNA/DVL1/SCRIB/AGRN/SSNA1	8
GO:0006024	glycosaminoglycan biosynthetic process	10/1057	75/18723	0.00928135	0.263958	0.246554	CSGALNACT2/ST3GAL3/B4GAT1/CHST14/XYLT2/CHST12/CHPF/B4GALT7/PDGFRB/SMPD3	10
GO:0033077	T cell differentiation in thymus	10/1057	75/18723	0.00928135	0.263958	0.246554	CARD11/ADA/ZAP70/CD3E/ERBB2/FOXP3/VNN1/CCR7/WNT1/CD3D	10
GO:0002695	negative regulation of leukocyte activation	19/1057	187/18723	0.00956828	0.27057	0.252731	PAG1/SAMSN1/NR1D1/ARG1/PRDX2/LAG3/ERBB2/TBX21/FOXP3/DTX1/SOCS1/PKN1/IL4I1/TSPAN32/LRRC32/CNR2/SCRIB/CEACAM1/MIR27A	19
GO:0045619	regulation of lymphocyte differentiation	18/1057	174/18723	0.00961841	0.27057	0.252731	CARD11/CD27/ADA/ZAP70/PRDX2/SOX13/LAG3/ERBB2/TLR9/TBX21/FOXP3/DTX1/SOCS1/VNN1/IL4I1/ZNF683/IFNG/BAD	18
GO:0060443	mammary gland morphogenesis	7/1057	43/18723	0.00970807	0.270597	0.252756	SRC/ARG1/DDR1/LRP5/SCRIB/NTN1/AREG	7
GO:0033209	tumor necrosis factor-mediated signaling pathway	12/1057	99/18723	0.00980796	0.270597	0.252756	JAK2/TRIM32/TNFRSF4/TNFRSF18/TNFRSF25/TRAF2/GSTP1/TNFRSF13C/CARD14/SPPL2B/PLVAP/SPHK1	12
GO:0042100	B cell proliferation	12/1057	99/18723	0.00980796	0.270597	0.252756	CD320/CARD11/TNFRSF4/ADA/CD81/TLR9/CD79A/PKN1/TNFRSF13C/TICAM1/MZB1/CD19	12
GO:0002726	positive regulation of T cell cytokine production	5/1057	24/18723	0.0098285	0.270597	0.252756	CD55/IL18R1/CD81/IL1R1/TRAF2	5
GO:0045834	positive regulation of lipid metabolic process	16/1057	149/18723	0.0100881	0.274266	0.256183	ACSL3/LDLRAP1/SRC/CD81/NR1D1/SLC27A1/DGKZ/CCR7/SPHK2/SREBF1/PDGFRB/SLC45A3/SIRT4/CD19/ABCD1/IFNG	16
GO:0006575	cellular modified amino acid metabolic process	19/1057	188/18723	0.0100996	0.274266	0.256183	GGT7/PLSCR1/PLA2G15/SLC27A1/ABHD12B/PEMT/PTGES2/SLC6A8/VNN1/SARDH/FPGS/CLIC3/GSTP1/OSBPL5/ABHD16B/GPX4/GSTM4/CKB/GPX1	19
GO:0044262	cellular carbohydrate metabolic process	26/1057	283/18723	0.0101207	0.274266	0.256183	PDK2/PTEN/GK/CSGALNACT2/MST1/SRC/PCK2/PHKG1/GIT1/NR1D1/PFKFB2/PYGB/GPT/KHK/SLC45A3/POMC/RORC/GYG1/IGFBP4/ISYNA1/FAM3A/PHLDA2/IDUA/DGKQ/BAD/GALK1	26
GO:0060759	regulation of response to cytokine stimulus	17/1057	162/18723	0.0101762	0.274335	0.256247	IRAK3/TLR2/TRIM32/IL1R1/IL1R2/ARG1/IKBKE/CACTIN/SOCS1/TRAF2/SIGIRR/GSTP1/SPPL2B/SPHK1/ISG15/LRRC70/MIR27A	17
GO:0072698	protein localization to microtubule cytoskeleton	8/1057	54/18723	0.0103608	0.275697	0.25752	UBXN2B/CEP72/CEP131/DVL1/GAS2L1/ABHD17C/ABHD17A/PARD6A	8
GO:1902743	regulation of lamellipodium organization	8/1057	54/18723	0.0103608	0.275697	0.25752	SRC/WNT1/FSCN1/CLRN1/DMTN/CORO1B/PLXNB3/VIL1	8
GO:0071559	response to transforming growth factor beta	24/1057	256/18723	0.0104009	0.275697	0.25752	TAB1/SRC/NRROS/LTBP4/WNT7A/BCL9L/JUN/ENG/ITGA3/ARG1/GIPC1/ZNF703/WNT1/WFIKKN1/STUB1/CLDN5/LRRC32/WNT10A/VASN/LTBP3/TGFB1I1/HPGD/CLEC3B/MIR27A	24
GO:0002720	positive regulation of cytokine production involved in immune response	9/1057	65/18723	0.0104398	0.275697	0.25752	CD55/IL18R1/CD81/IL1R1/TRAF2/SPHK2/TICAM1/SPON2/SLC7A5	9
GO:0019218	regulation of steroid metabolic process	12/1057	100/18723	0.0105907	0.278261	0.259915	LDLRAP1/NR1D1/SEC14L2/EPHX2/ERLIN1/SREBF1/STUB1/RORC/DGKQ/IFNG/MIR27A/SNAI1	12
GO:0097202	activation of cysteine-type endopeptidase activity	4/1057	16/18723	0.0106476	0.278343	0.259991	ASPH/NLRC4/BAD/NLRP6	4
GO:0070665	positive regulation of leukocyte proliferation	16/1057	150/18723	0.0107205	0.27884	0.260455	CD320/CD55/CD6/EFNB1/CARD11/TNFRSF4/ADA/CD81/ZAP70/CD3E/TLR9/FOXP3/TMIGD2/TNFRSF13C/TICAM1/CORO1A	16
GO:0002446	neutrophil mediated immunity	6/1057	34/18723	0.0110242	0.283887	0.26517	ANXA3/ACE/ARG1/CARD9/NLRP6/CD177	6
GO:0019320	hexose catabolic process	6/1057	34/18723	0.0110242	0.283887	0.26517	PFKP/PFKFB2/LRP5/PFKL/BAD/GALK1	6
GO:0043405	regulation of MAP kinase activity	18/1057	177/18723	0.0113629	0.289775	0.270669	IRAK3/TAB1/SRC/TRIB3/TNXB/HRAS/ERBB2/TLR9/TRAF2/LIME1/PDGFRB/GSTP1/MAPK8IP1/MAP3K11/ADRA2A/TENM1/S100A12/MAP3K10	18
GO:0002700	regulation of production of molecular mediator of immune response	17/1057	164/18723	0.0114193	0.289775	0.270669	CD55/IRAK3/IL18R1/TNFRSF4/CD81/IL1R1/ARG1/TLR9/TBX21/FOXP3/TRAF2/SPHK2/PKN1/TICAM1/MZB1/SPON2/SLC7A5	17
GO:0046939	nucleotide phosphorylation	12/1057	101/18723	0.0114208	0.289775	0.270669	PFKP/SLC2A6/GIT1/GAPDHS/JMJD8/PFKFB2/NME3/ARL2/PFKL/GUK1/IFNG/GALK1	12
GO:0046339	diacylglycerol metabolic process	5/1057	25/18723	0.0117265	0.294643	0.275216	PLA2G15/DAGLA/DGKZ/LIPE/DGKQ	5
GO:0060074	synapse maturation	5/1057	25/18723	0.0117265	0.294643	0.275216	PTEN/ADGRL1/ANAPC2/NEURL1/NEFL	5
GO:0048015	phosphatidylinositol-mediated signaling	18/1057	178/18723	0.0119971	0.297681	0.278055	JAK2/PTEN/SRC/PLCH2/PITPNM2/PRR5/HGF/PPP1R16B/PEAR1/NTRK1/NEDD4/ERBB2/PI4KAP2/PIP5K1C/LIME1/PDGFRB/LTK/CEACAM1	18
GO:0010975	regulation of neuron projection development	37/1057	445/18723	0.0120985	0.297681	0.278055	FBXO31/PTEN/PLXNA1/APBB1/NCKIPSD/HGF/WNT7A/NSMF/SF3A2/ITGA3/NR2E1/SYNGAP1/NTRK1/PLXNA3/ITM2C/SEMA4C/HECW2/NEDD4/CRTC1/PLXND1/ANAPC2/PTK7/AMIGO1/MEGF8/PTPRF/METRN/DRAXIN/FLNA/DVL1/EPHB3/PLXNB2/NTN1/LTK/ACAP3/NEFL/PLXNB3/SEMA3B	37
GO:0034109	homotypic cell-cell adhesion	11/1057	90/18723	0.012345	0.297681	0.278055	JAK2/PEAR1/MYL9/ZNF703/HSPB1/TSPAN32/DMTN/FLNA/GATA1/ITGA2B/CEACAM1	11
GO:0046031	ADP metabolic process	11/1057	90/18723	0.012345	0.297681	0.278055	PFKP/SLC2A6/GIT1/GAPDHS/JMJD8/PFKFB2/ARL2/PFKL/IFNG/BAD/GALK1	11
GO:0097581	lamellipodium organization	11/1057	90/18723	0.012345	0.297681	0.278055	SRC/ABLIM3/WNT1/FSCN1/CLRN1/DMTN/CORO1B/PARVB/ABLIM2/PLXNB3/VIL1	11
GO:0010498	proteasomal protein catabolic process	40/1057	490/18723	0.0124397	0.297681	0.278055	UBXN2B/FEM1C/RNF175/FBXO31/UBE2J1/TRIB3/RAD23A/WFS1/NR1D1/PKD1/OSBPL7/HECW2/FHIT/NEDD4/KCTD17/ERLIN1/HSPBP1/AGAP3/SGTA/TBX21/FBXL8/RNF126/GIPC1/ZNF598/STUB1/UBXN11/FBXL15/DVL1/TMEM129/ASB2/PSMB10/FBXL14/SDF2L1/UBXN6/GPX1/UBE2S/FBXL6/FBXW5/SIRT6/TMUB1	40
GO:0097193	intrinsic apoptotic signaling pathway	26/1057	288/18723	0.0124933	0.297681	0.278055	JAK2/PDK2/SRC/TRIM32/TRIB3/BCL2A1/MYBBP1A/LCK/IVNS1ABP/WFS1/PLEKHF1/FHIT/CRIP1/HRAS/IKBKE/VNN1/TRAF2/HSPB1/TMEM161A/MAPK8IP1/ZNF385A/BCL2L1/BBC3/BAD/GPX1/SNAI1	26
GO:0097191	extrinsic apoptotic signaling pathway	21/1057	219/18723	0.0125094	0.297681	0.278055	JAK2/PTEN/HMGB2/SRC/BCL2A1/CD27/HGF/ITM2C/PRDX2/SORT1/TRAF2/PIDD1/GSTP1/SIVA1/GATA1/BCL2L1/IFNG/BAD/GPX1/DAPK3/LMNA	21
GO:0090181	regulation of cholesterol metabolic process	6/1057	35/18723	0.0126854	0.297681	0.278055	LDLRAP1/SEC14L2/EPHX2/ERLIN1/SREBF1/DGKQ	6
GO:0090504	epiboly	6/1057	35/18723	0.0126854	0.297681	0.278055	PTEN/WNT7A/DDR1/MEGF8/FLNA/CEACAM1	6
GO:0071214	cellular response to abiotic stimulus	29/1057	331/18723	0.0128003	0.297681	0.278055	CAB39/SLC38A2/NAMPT/PTEN/ST20/RAB11FIP5/RGS9/NSMF/ENG/HYAL3/MGMT/SLC25A23/CRIP1/HRAS/NEDD4/PIEZO1/CASP5/ADIRF/TMEM161A/RUVBL2/GADD45A/POLD1/ARHGDIA/EEF1D/RAB11B/BCL2L1/AQP1/BAD/CYBA	29
GO:0104004	cellular response to environmental stimulus	29/1057	331/18723	0.0128003	0.297681	0.278055	CAB39/SLC38A2/NAMPT/PTEN/ST20/RAB11FIP5/RGS9/NSMF/ENG/HYAL3/MGMT/SLC25A23/CRIP1/HRAS/NEDD4/PIEZO1/CASP5/ADIRF/TMEM161A/RUVBL2/GADD45A/POLD1/ARHGDIA/EEF1D/RAB11B/BCL2L1/AQP1/BAD/CYBA	29
GO:0120254	olefinic compound metabolic process	16/1057	153/18723	0.0128068	0.297681	0.278055	DHRS3/RDH13/EPHX2/DHRS9/DAGLA/PTGES2/CACNA1H/MGLL/GSTP1/GPX4/LIPE/ABCD1/DGKQ/GPX1/PTGDS/HSD17B3	16
GO:0045599	negative regulation of fat cell differentiation	8/1057	56/18723	0.0128177	0.297681	0.278055	TRIB3/ZFPM1/SORT1/WNT1/CCDC85B/TGFB1I1/LRP3/MIR27A	8
GO:0007162	negative regulation of cell adhesion	27/1057	303/18723	0.0129775	0.297681	0.278055	JAK2/PTEN/PAG1/PLXNA1/SRC/PLXNA3/ARG1/PRDX2/LAG3/ERBB2/PLXND1/TBX21/FOXP3/DTX1/SOCS1/ZNF703/WNT1/IL4I1/DMTN/LRRC32/SCRIB/PLXNB2/ARHGDIA/ADAM15/CEACAM1/PLXNB3/MIR27A	27
GO:0050731	positive regulation of peptidyl-tyrosine phosphorylation	19/1057	193/18723	0.0131207	0.297681	0.278055	JAK2/SRC/AFAP1L2/HGF/VTN/CD81/ACE/CD3E/TNFRSF18/MLST8/CSPG4/IL24/GATA1/NEURL1/ADRA2A/TNK2/AREG/DGKQ/IFNG	19
GO:0006023	aminoglycan biosynthetic process	10/1057	79/18723	0.013191	0.297681	0.278055	CSGALNACT2/ST3GAL3/B4GAT1/CHST14/XYLT2/CHST12/CHPF/B4GALT7/PDGFRB/SMPD3	10
GO:0033865	nucleoside bisphosphate metabolic process	14/1057	128/18723	0.0133097	0.297681	0.278055	ACSL4/ABHD14B/ACSL3/PDK2/ACSF3/FASN/SLC26A1/ACSL1/ACOT7/FITM2/THEM5/MVD/TPST1/ABCD1	14
GO:0033875	ribonucleoside bisphosphate metabolic process	14/1057	128/18723	0.0133097	0.297681	0.278055	ACSL4/ABHD14B/ACSL3/PDK2/ACSF3/FASN/SLC26A1/ACSL1/ACOT7/FITM2/THEM5/MVD/TPST1/ABCD1	14
GO:0034032	purine nucleoside bisphosphate metabolic process	14/1057	128/18723	0.0133097	0.297681	0.278055	ACSL4/ABHD14B/ACSL3/PDK2/ACSF3/FASN/SLC26A1/ACSL1/ACOT7/FITM2/THEM5/MVD/TPST1/ABCD1	14
GO:0015867	ATP transport	4/1057	17/18723	0.0133124	0.297681	0.278055	SLC25A42/SLC25A23/SLC25A6/SLC17A9	4
GO:0044539	long-chain fatty acid import into cell	4/1057	17/18723	0.0133124	0.297681	0.278055	ACSL3/ACSL1/SLC27A5/SLC27A1	4
GO:0045591	positive regulation of regulatory T cell differentiation	4/1057	17/18723	0.0133124	0.297681	0.278055	FOXP3/SOCS1/IL4I1/IFNG	4
GO:0140354	lipid import into cell	4/1057	17/18723	0.0133124	0.297681	0.278055	ACSL3/ACSL1/SLC27A5/SLC27A1	4
GO:1901569	fatty acid derivative catabolic process	4/1057	17/18723	0.0133124	0.297681	0.278055	ACOT7/FITM2/HPGD/ABCD1	4
GO:0007254	JNK cascade	17/1057	167/18723	0.0135055	0.297681	0.278055	TRAF4/CD27/WNT7A/HRAS/TLR9/GPS1/TRAF2/CCR7/SH2D3A/GSTP1/MAPK8IP1/GADD45A/MAP3K11/SERPINF2/CARD9/MAP3K10/MMP8	17
GO:0030183	B cell differentiation	15/1057	141/18723	0.0135136	0.297681	0.278055	CARD11/MFNG/CD27/TCF3/ADA/NTRK1/TLR9/LFNG/CD79A/CD79B/DLL1/IL4I1/LYL1/CD19/BAD	15
GO:0008360	regulation of cell shape	16/1057	154/18723	0.0135686	0.297681	0.278055	PLXNA1/RHOF/RHOBTB2/C15orf62/PLXNA3/PLXND1/CDC42EP1/DMTN/PARVB/FAM171A1/PLXNB2/ARHGDIA/PLXNB3/DAPK3/VIL1/CORO1A	16
GO:0021782	glial cell development	13/1057	116/18723	0.0138239	0.297681	0.278055	PTEN/MXRA8/TLR2/MYRF/NRROS/ERCC2/NR1D1/DLL1/HDAC10/GSTP1/ITGB4/PHGDH/IFNG	13
GO:0043200	response to amino acid	13/1057	116/18723	0.0138239	0.297681	0.278055	RPTOR/CPEB4/NSMF/PEMT/ARG1/SOCS1/AMIGO1/COL6A1/GSTP1/NEURL1/BCL2L1/BAD/CYBA	13
GO:0098732	macromolecule deacylation	13/1057	116/18723	0.0138239	0.297681	0.278055	ABHD12B/FOXP3/MIER2/SPHK2/SREBF1/HDAC10/SIRT4/ABHD16B/FLNA/ABHD17C/ABHD17A/IFNG/SIRT6	13
GO:0002710	negative regulation of T cell mediated immunity	5/1057	26/18723	0.0138589	0.297681	0.278055	ARG1/TBX21/FOXP3/IL4I1/CEACAM1	5
GO:0050857	positive regulation of antigen receptor-mediated signaling pathway	5/1057	26/18723	0.0138589	0.297681	0.278055	CARD11/LCK/ADA/CD81/CCR7	5
GO:1904861	excitatory synapse assembly	5/1057	26/18723	0.0138589	0.297681	0.278055	PTEN/IL1RAP/WNT7A/LRFN4/PLXNB2	5
GO:0009247	glycolipid biosynthetic process	9/1057	68/18723	0.0138604	0.297681	0.278055	B3GNT5/ST3GAL3/ST6GALNAC4/ST6GALNAC3/UGCG/PGAP3/PIGZ/DPM3/PIGQ	9
GO:0007157	heterophilic cell-cell adhesion via plasma membrane cell adhesion molecules	7/1057	46/18723	0.0139384	0.298121	0.278466	CD6/SCARF2/DCHS1/ADGRL1/AMIGO3/AMIGO1/TENM1	7
GO:0032640	tumor necrosis factor production	18/1057	181/18723	0.014069	0.298237	0.278574	JAK2/IRAK3/UBE2J1/TLR2/TLR9/FOXP3/CACTIN/SPHK2/ACP5/HSPB1/GSTP1/POMC/TICAM1/CARD9/SPON2/IFNG/MMP8/CYBA	18
GO:0032680	regulation of tumor necrosis factor production	18/1057	181/18723	0.014069	0.298237	0.278574	JAK2/IRAK3/UBE2J1/TLR2/TLR9/FOXP3/CACTIN/SPHK2/ACP5/HSPB1/GSTP1/POMC/TICAM1/CARD9/SPON2/IFNG/MMP8/CYBA	18
GO:0002237	response to molecule of bacterial origin	31/1057	363/18723	0.0144714	0.298237	0.278574	JAK2/CD55/IRAK3/TLR2/CD6/HMGB2/SRC/PCK2/GGT7/JUN/GIT1/NR1D1/ADAMTS13/ARG1/PRDX2/TLR9/FOXP3/CACTIN/CCR7/ACP5/SIGIRR/COMT/GSTP1/CNR2/PTGIR/TICAM1/IL24/SPARC/HPGD/CARD9/SPON2	31
GO:0031589	cell-substrate adhesion	31/1057	363/18723	0.0144714	0.298237	0.278574	JAK2/SPOCK2/PTEN/LAMA5/SRC/SORBS3/VWF/ITGB7/VTN/ITGA3/PKD1/ADAMTS13/TNXB/CD3E/DDR1/CCR7/WNT1/DMTN/NID1/RRAS/FLNA/PARVB/EPHB3/ITGB4/ARL2/ADAM15/ITGA2B/DAPK3/CORO1A/OLFM4/COL5A3	31
GO:0051098	regulation of binding	31/1057	363/18723	0.0144714	0.298237	0.278574	JAK2/C4orf3/CCPG1/LDLRAP1/HMGB2/SRC/TRIB3/MFNG/PRMT7/JUN/TRIM28/VTN/ERCC2/ZNF593/ACE/PKD1/ZFPM1/GPSM1/PLXND1/WFIKKN1/STUB1/PTPRF/CLDN5/TICAM1/DVL1/GATA1/PHLDA2/ADAM15/IFNG/MIR27A/MMP8	31
GO:0030073	insulin secretion	19/1057	195/18723	0.0145125	0.298237	0.278574	JAK2/ACSL4/PCK2/HNF1A/RAB11FIP5/NR1D1/PFKFB2/PHPT1/SREBF1/STX1A/LRP5/SIRT4/ADRA2A/BAIAP3/RAB11B/PFKL/CAPN10/IFNG/BAD	19
GO:0016072	rRNA metabolic process	22/1057	236/18723	0.0145916	0.298237	0.278574	NOL6/DHX37/NSUN5P1/RPUSD2/MRM1/GEMIN4/RRP1/ERCC2/DDX54/BOP1/PPAN/NOC4L/RPL35/TBL3/RRP9/EXOSC5/WDR18/RPS28/RPS15/RPUSD1/TSR3/RMRP	22
GO:0030072	peptide hormone secretion	22/1057	236/18723	0.0145916	0.298237	0.278574	JAK2/ACSL4/PCK2/HNF1A/RAB11FIP5/LTBP4/TFR2/NR1D1/PFKFB2/PHPT1/SREBF1/STX1A/LRP5/SIRT4/SMPD3/ADRA2A/BAIAP3/RAB11B/PFKL/CAPN10/IFNG/BAD	22
GO:0015833	peptide transport	24/1057	264/18723	0.0147505	0.298237	0.278574	JAK2/ACSL4/PCK2/HNF1A/RAB11FIP5/LTBP4/TFR2/NR1D1/PFKFB2/PHPT1/ABCB9/SREBF1/STX1A/LRP5/SIRT4/SMPD3/ADRA2A/BAIAP3/RAB11B/PFKL/CAPN10/IFNG/BAD/CA2	24
GO:0032868	response to insulin	24/1057	264/18723	0.0147505	0.298237	0.278574	PDK2/PTEN/TLR2/CAD/SRC/PCK2/TRIB3/MYO1C/TNS2/SLC27A1/SLC2A8/SORT1/SOCS1/SREBF1/GPT/KHK/GSTP1/APRT/AGRP/MZB1/KL/CAPN10/GRB10/CEACAM1	24
GO:0002702	positive regulation of production of molecular mediator of immune response	13/1057	117/18723	0.0147757	0.298237	0.278574	CD55/IL18R1/TNFRSF4/CD81/IL1R1/TLR9/TBX21/TRAF2/SPHK2/TICAM1/MZB1/SPON2/SLC7A5	13
GO:0048017	inositol lipid-mediated signaling	18/1057	182/18723	0.0148188	0.298237	0.278574	JAK2/PTEN/SRC/PLCH2/PITPNM2/PRR5/HGF/PPP1R16B/PEAR1/NTRK1/NEDD4/ERBB2/PI4KAP2/PIP5K1C/LIME1/PDGFRB/LTK/CEACAM1	18
GO:0015807	L-amino acid transport	9/1057	69/18723	0.0151663	0.298237	0.278574	SLC38A2/SLC1A5/ARG1/SLC38A5/SLC7A5P1/SLC25A22/ACE2/SLC1A3/SLC7A5	9
GO:0046631	alpha-beta T cell activation	16/1057	156/18723	0.015198	0.298237	0.278574	CD55/IL18R1/ADA/CD81/ZAP70/ZFPM1/CD3E/TBX21/FOXP3/LY9/SOCS1/MAPK8IP1/RORC/ZNF683/IFNG/ENTPD7	16
GO:1901617	organic hydroxy compound biosynthetic process	22/1057	237/18723	0.0152585	0.298237	0.278574	IDI1/PCK2/IPMK/SLC27A5/NR1D1/SEC14L2/OSBPL7/ERLIN1/CACNA1H/TM7SF2/GIPC1/SPHK2/SREBF1/ISYNA1/MFSD12/SPHK1/CYP27A1/MVD/DGKQ/IFNG/HSD17B3/SNAI1	22
GO:0060349	bone morphogenesis	11/1057	93/18723	0.0155418	0.298237	0.278574	RARG/DHRS3/SERPINH1/ACP5/LRP5/MEGF8/LTBP3/DCANP1/SMPD3/PHOSPHO1/IFITM5	11
GO:0006096	glycolytic process	10/1057	81/18723	0.0155562	0.298237	0.278574	PFKP/SLC2A6/GIT1/GAPDHS/JMJD8/PFKFB2/ARL2/PFKL/IFNG/GALK1	10
GO:0001774	microglial cell activation	7/1057	47/18723	0.0156029	0.298237	0.278574	JAK2/NAMPT/TLR2/NR1D1/SPHK1/IFNG/MMP8	7
GO:0045581	negative regulation of T cell differentiation	7/1057	47/18723	0.0156029	0.298237	0.278574	PRDX2/LAG3/ERBB2/TBX21/FOXP3/DTX1/SOCS1	7
GO:0051489	regulation of filopodium assembly	7/1057	47/18723	0.0156029	0.298237	0.278574	PPP1R16B/CCR7/FSCN1/DMTN/AGRN/NEURL1/TENM1	7
GO:0044380	protein localization to cytoskeleton	8/1057	58/18723	0.015676	0.298237	0.278574	UBXN2B/CEP72/CEP131/DVL1/GAS2L1/ABHD17C/ABHD17A/PARD6A	8
GO:0002696	positive regulation of leukocyte activation	34/1057	409/18723	0.0157067	0.298237	0.278574	CD320/CD55/CD6/SRC/EFNB1/CARD11/CD27/LCK/TNFRSF4/ADA/CD81/ZAP70/CD5/CD3E/SOX13/CLEC4D/TLR9/TBX21/FOXP3/SIRPG/SOCS1/VNN1/CCR7/SPHK2/IL4I1/TMIGD2/TNFRSF13C/TICAM1/IGLL5/IFNG/BAD/MMP8/CD177/CORO1A	34
GO:0009170	purine deoxyribonucleoside monophosphate metabolic process	3/1057	10/18723	0.0159638	0.298237	0.278574	ADA/DNPH1/GUK1	3
GO:0015911	long-chain fatty acid import across plasma membrane	3/1057	10/18723	0.0159638	0.298237	0.278574	ACSL1/SLC27A5/SLC27A1	3
GO:0016081	synaptic vesicle docking	3/1057	10/18723	0.0159638	0.298237	0.278574	SNPH/PPFIA3/STX1A	3
GO:0030388	fructose 1,6-bisphosphate metabolic process	3/1057	10/18723	0.0159638	0.298237	0.278574	PFKP/PFKL/IFNG	3
GO:0031118	rRNA pseudouridine synthesis	3/1057	10/18723	0.0159638	0.298237	0.278574	RPUSD2/RPUSD1/TSR3	3
GO:0036363	transforming growth factor beta activation	3/1057	10/18723	0.0159638	0.298237	0.278574	NRROS/LRRC32/LTBP3	3
GO:0042368	vitamin D biosynthetic process	3/1057	10/18723	0.0159638	0.298237	0.278574	CYP27A1/IFNG/SNAI1	3
GO:0045348	positive regulation of MHC class II biosynthetic process	3/1057	10/18723	0.0159638	0.298237	0.278574	JAK2/CIITA/IFNG	3
GO:1904350	regulation of protein catabolic process in the vacuole	3/1057	10/18723	0.0159638	0.298237	0.278574	CD81/MGAT3/ATP13A2	3
GO:1904779	regulation of protein localization to centrosome	3/1057	10/18723	0.0159638	0.298237	0.278574	UBXN2B/CEP72/PARD6A	3
GO:1905383	protein localization to presynapse	3/1057	10/18723	0.0159638	0.298237	0.278574	WNT7A/HSPB1/DVL1	3
GO:2000659	regulation of interleukin-1-mediated signaling pathway	3/1057	10/18723	0.0159638	0.298237	0.278574	IL1R1/IL1R2/MIR27A	3
GO:0051250	negative regulation of lymphocyte activation	16/1057	157/18723	0.0160676	0.298237	0.278574	PAG1/SAMSN1/ARG1/PRDX2/LAG3/ERBB2/TBX21/FOXP3/DTX1/SOCS1/PKN1/IL4I1/LRRC32/SCRIB/CEACAM1/MIR27A	16
GO:0014065	phosphatidylinositol 3-kinase signaling	15/1057	144/18723	0.0161375	0.298237	0.278574	JAK2/PTEN/SRC/PRR5/HGF/PPP1R16B/PEAR1/NTRK1/NEDD4/ERBB2/PIP5K1C/LIME1/PDGFRB/LTK/CEACAM1	15
GO:0018126	protein hydroxylation	5/1057	27/18723	0.0162372	0.298237	0.278574	ASPH/JMJD4/P4HTM/JMJD7/P3H3	5
GO:0042402	cellular biogenic amine catabolic process	5/1057	27/18723	0.0162372	0.298237	0.278574	PAOX/HAAO/SMOX/IL4I1/COMT	5
GO:0030206	chondroitin sulfate biosynthetic process	4/1057	18/18723	0.0163661	0.298237	0.278574	CSGALNACT2/XYLT2/CHST12/CHPF	4
GO:0035372	protein localization to microtubule	4/1057	18/18723	0.0163661	0.298237	0.278574	DVL1/GAS2L1/ABHD17C/ABHD17A	4
GO:1902001	fatty acid transmembrane transport	4/1057	18/18723	0.0163661	0.298237	0.278574	ACSL1/SLC27A5/SLC27A1/ABCD1	4
GO:0022604	regulation of cell morphogenesis	27/1057	309/18723	0.0164014	0.298237	0.278574	PDZD8/FBXO31/PLXNA1/RHOF/SRC/RHOBTB2/BCL9L/C15orf62/PLXNA3/PLXND1/FITM2/ANAPC2/CDC42EP1/DMTN/CORO1B/FLNA/PARVB/DVL1/FAM171A1/PLXNB2/ARHGDIA/SPARC/PLXNB3/DAPK3/VIL1/CORO1A/OLFM4	27
GO:0090218	positive regulation of lipid kinase activity	6/1057	37/18723	0.016519	0.298237	0.278574	SRC/CD81/DGKZ/CCR7/PDGFRB/CD19	6
GO:1902745	positive regulation of lamellipodium organization	6/1057	37/18723	0.016519	0.298237	0.278574	SRC/WNT1/FSCN1/CLRN1/CORO1B/VIL1	6
GO:0010001	glial cell differentiation	21/1057	225/18723	0.0165367	0.298237	0.278574	PTEN/MXRA8/TLR2/MYRF/NRROS/GPC1/ERCC2/NR1D1/NR2E1/BIN1/SOX13/ERBB2/DTX1/DLL1/HDAC10/GSTP1/SLC45A3/METRN/ITGB4/PHGDH/IFNG	21
GO:0042129	regulation of T cell proliferation	17/1057	171/18723	0.0167384	0.300754	0.280924	CD55/CD6/EFNB1/CARD11/CD81/ZAP70/CD3E/ARG1/ERBB2/FOXP3/IL4I1/TMIGD2/LRRC32/TNFRSF13C/MAPK8IP1/SCRIB/CORO1A	17
GO:0007179	transforming growth factor beta receptor signaling pathway	19/1057	198/18723	0.0168148	0.300754	0.280924	TAB1/SRC/NRROS/LTBP4/BCL9L/JUN/ENG/ITGA3/GIPC1/ZNF703/WNT1/WFIKKN1/STUB1/CLDN5/LRRC32/VASN/LTBP3/TGFB1I1/HPGD	19
GO:0006757	ATP generation from ADP	10/1057	82/18723	0.0168506	0.300754	0.280924	PFKP/SLC2A6/GIT1/GAPDHS/JMJD8/PFKFB2/ARL2/PFKL/IFNG/GALK1	10
GO:0050808	synapse organization	35/1057	426/18723	0.0169353	0.301227	0.281366	SNTA1/SPOCK2/PTEN/TLR2/IL1RAP/PPFIA3/WNT7A/ITGA3/SYNGAP1/NTRK1/ADGRL1/NEDD4/AMIGO3/ERBB2/PLXND1/ANAPC2/NRP2/ADGRB1/AMIGO1/LRFN4/PTPRF/LRRN1/FLNA/LRFN3/DVL1/EPHB3/PLXNB2/SDK2/AGRN/SPARC/NEURL1/ABHD17C/NTN1/ABHD17A/NEFL	35
GO:0015804	neutral amino acid transport	7/1057	48/18723	0.0174036	0.308084	0.287771	SLC38A2/LLGL2/SLC1A5/SLC38A5/MFSD12/ACE2/SLC7A5	7
GO:0031532	actin cytoskeleton reorganization	12/1057	107/18723	0.0174972	0.308084	0.287771	HRAS/PHPT1/PTK7/CDC42BPG/DMTN/FLNA/PARVB/ASB2/ARHGDIA/CAPN10/ESAM/DAPK3	12
GO:0032535	regulation of cellular component size	32/1057	383/18723	0.0174993	0.308084	0.287771	PTEN/MYO1C/RARG/RPTOR/WNT7A/VILL/C15orf62/BIN1/PLXNA3/KANK3/SEMA4C/MLST8/ANAPC2/CCR7/CDC42EP1/SPTBN5/ATP13A2/MEGF8/DMTN/CDHR5/DRAXIN/OLFM1/CORO1B/SLC12A7/NTN1/TENM1/NEFL/ESAM/AQP1/SEMA3B/VIL1/CORO1A	32
GO:0007219	Notch signaling pathway	17/1057	172/18723	0.0176333	0.30939	0.288991	SRC/MFNG/ENHO/NLE1/LLGL2/DTX3/LFNG/DTX1/DLL1/WNT1/PTP4A3/NEURL1/MIB2/ETV2/TSPAN15/SNAI1/EGFL7	17
GO:1903169	regulation of calcium ion transmembrane transport	16/1057	159/18723	0.0179217	0.311851	0.29129	C4orf3/RGS9/PLCG1/GJC2/BIN1/TLR9/GPR35/JPH4/LIME1/RAMP3/ADRA2A/CD19/CACNG6/CORO1A/CYBA/HSPA2	16
GO:0008593	regulation of Notch signaling pathway	11/1057	95/18723	0.0179939	0.311851	0.29129	SRC/MFNG/ENHO/LLGL2/LFNG/DTX1/DLL1/WNT1/NEURL1/TSPAN15/EGFL7	11
GO:0071230	cellular response to amino acid stimulus	9/1057	71/18723	0.0180461	0.311851	0.29129	RPTOR/CPEB4/NSMF/SOCS1/AMIGO1/COL6A1/NEURL1/BCL2L1/CYBA	9
GO:0010675	regulation of cellular carbohydrate metabolic process	15/1057	146/18723	0.0180933	0.311851	0.29129	PDK2/MST1/SRC/GIT1/PFKFB2/GPT/KHK/SLC45A3/POMC/RORC/IGFBP4/FAM3A/PHLDA2/DGKQ/BAD	15
GO:0071706	tumor necrosis factor superfamily cytokine production	18/1057	186/18723	0.018135	0.311851	0.29129	JAK2/IRAK3/UBE2J1/TLR2/TLR9/FOXP3/CACTIN/SPHK2/ACP5/HSPB1/GSTP1/POMC/TICAM1/CARD9/SPON2/IFNG/MMP8/CYBA	18
GO:1903555	regulation of tumor necrosis factor superfamily cytokine production	18/1057	186/18723	0.018135	0.311851	0.29129	JAK2/IRAK3/UBE2J1/TLR2/TLR9/FOXP3/CACTIN/SPHK2/ACP5/HSPB1/GSTP1/POMC/TICAM1/CARD9/SPON2/IFNG/MMP8/CYBA	18
GO:1901292	nucleoside phosphate catabolic process	10/1057	83/18723	0.0182228	0.312322	0.29173	PDE9A/ADA/NTHL1/DNPH1/FHIT/ACOT7/FITM2/ABCD1/NT5M/ENTPD7	10
GO:0070588	calcium ion transmembrane transport	27/1057	312/18723	0.0183642	0.313707	0.293024	ITPR3/C4orf3/CACNA1I/LCK/RGS9/PLCG1/GJC2/BIN1/PKD1/SLC25A23/CACNA2D2/TLR9/CACNA1H/BHLHA15/GPR35/CCR7/JPH4/LIME1/ATP2C2/GRIN2C/RAMP3/ADRA2A/CD19/CACNG6/CORO1A/CYBA/HSPA2	27
GO:0045216	cell-cell junction organization	19/1057	200/18723	0.0185014	0.313899	0.293203	SRC/MYO1C/ARVCF/TJP3/DCHS1/ACE/LSR/GPBAR1/ZNF703/PIP5K1C/FSCN1/CLDN5/FLNA/ACE2/ARL2/ESAM/PARD6A/SNAI1/CD177	19
GO:0006694	steroid biosynthetic process	17/1057	173/18723	0.0185646	0.313899	0.293203	IDI1/SLC27A5/NR1D1/SEC14L2/OSBPL7/ERLIN1/CACNA1H/TM7SF2/SREBF1/FDXR/CYP27A1/MVD/DGKQ/IFNG/HSD17B3/SNAI1/CYP19A1	17
GO:0072538	T-helper 17 type immune response	6/1057	38/18723	0.0187064	0.313899	0.293203	TBX21/FOXP3/LY9/RORC/CARD9/ENTPD7	6
GO:0098926	postsynaptic signal transduction	6/1057	38/18723	0.0187064	0.313899	0.293203	JAK2/GNAQ/CRTC1/CHRM4/AGRN/LY6E	6
GO:0006520	cellular amino acid metabolic process	25/1057	284/18723	0.0187492	0.313899	0.293203	CARNS1/AZIN2/CAD/SARS2/VARS2/FARSA/SDS/PEMT/ARG1/HPDL/PARS2/HAAO/ILVBL/GLS2/SARDH/FPGS/GPT/IL4I1/COMT/BCAT1/FN3K/BCAT2/SIRT4/SLC1A3/PHGDH	25
GO:0045589	regulation of regulatory T cell differentiation	5/1057	28/18723	0.0188721	0.313899	0.293203	LAG3/FOXP3/SOCS1/IL4I1/IFNG	5
GO:0051503	adenine nucleotide transport	5/1057	28/18723	0.0188721	0.313899	0.293203	SLC25A42/SLC25A23/SLC25A6/SLC17A9/ABCD1	5
GO:0002790	peptide secretion	22/1057	242/18723	0.0189624	0.313899	0.293203	JAK2/ACSL4/PCK2/HNF1A/RAB11FIP5/LTBP4/TFR2/NR1D1/PFKFB2/PHPT1/SREBF1/STX1A/LRP5/SIRT4/SMPD3/ADRA2A/BAIAP3/RAB11B/PFKL/CAPN10/IFNG/BAD	22
GO:0009620	response to fungus	8/1057	60/18723	0.0189688	0.313899	0.293203	CLEC4E/ARG1/CLEC4D/GNLY/CARD9/FAM3A/SPON2/S100A12	8
GO:0001889	liver development	15/1057	147/18723	0.0191367	0.313899	0.293203	CAD/PCK2/HNF1A/HGF/ADA/GFER/PKD1/ARG1/HRAS/DBP/LSR/FPGS/WNT1/RPS15/CEACAM1	15
GO:0042254	ribosome biogenesis	26/1057	299/18723	0.0192943	0.313899	0.293203	PTEN/NOL6/DHX37/NSUN5P1/RPUSD2/MYBBP1A/MRM1/GEMIN4/RRP1/NLE1/ERCC2/DDX54/BOP1/PPAN/NOC4L/RPL35/TBL3/RPS5/RRP9/EXOSC5/WDR18/RPS28/RPS15/RPUSD1/TSR3/RMRP	26
GO:0006637	acyl-CoA metabolic process	11/1057	96/18723	0.0193227	0.313899	0.293203	ACSL4/ACSL3/PDK2/ACSF3/FASN/ACSL1/ACOT7/FITM2/THEM5/MVD/ABCD1	11
GO:0035383	thioester metabolic process	11/1057	96/18723	0.0193227	0.313899	0.293203	ACSL4/ACSL3/PDK2/ACSF3/FASN/ACSL1/ACOT7/FITM2/THEM5/MVD/ABCD1	11
GO:0009395	phospholipid catabolic process	7/1057	49/18723	0.0193458	0.313899	0.293203	PLA2G15/PNPLA7/PLCG1/ABHD12B/ABHD16B/PLBD2/SMPD3	7
GO:0018198	peptidyl-cysteine modification	7/1057	49/18723	0.0193458	0.313899	0.293203	SNTA1/ZDHHC20/ACE/GOLGA7B/HMBS/ZDHHC8/ZDHHC24	7
GO:0048168	regulation of neuronal synaptic plasticity	7/1057	49/18723	0.0193458	0.313899	0.293203	NCDN/PPFIA3/NSMF/SYNGAP1/SYNGR1/HRAS/NEURL1	7
GO:0032729	positive regulation of interferon-gamma production	9/1057	72/18723	0.0196264	0.317047	0.296144	IL18R1/IL1R1/ZFPM1/CD3E/HRAS/TLR9/SCRIB/ISG15/SLC7A5	9
GO:0009081	branched-chain amino acid metabolic process	4/1057	19/18723	0.0198243	0.317047	0.296144	SDS/ILVBL/BCAT1/BCAT2	4
GO:0035338	long-chain fatty-acyl-CoA biosynthetic process	4/1057	19/18723	0.0198243	0.317047	0.296144	ACSL4/ACSL3/ACSF3/ACSL1	4
GO:0061760	antifungal innate immune response	4/1057	19/18723	0.0198243	0.317047	0.296144	CLEC4E/CLEC4D/CARD9/FAM3A	4
GO:0032496	response to lipopolysaccharide	29/1057	343/18723	0.0198461	0.317047	0.296144	JAK2/CD55/IRAK3/TLR2/CD6/HMGB2/SRC/PCK2/GGT7/JUN/GIT1/NR1D1/ADAMTS13/ARG1/PRDX2/FOXP3/CACTIN/CCR7/ACP5/SIGIRR/COMT/GSTP1/CNR2/PTGIR/TICAM1/IL24/SPARC/HPGD/SPON2	29
GO:0002181	cytoplasmic translation	15/1057	148/18723	0.0202251	0.318159	0.297182	DPH1/CPEB4/RPL13/RPL18/RPLP2/EEF2/RPL36/RPL35/RPL18A/RPS5/RPL8/RPS28/RPS15/ZNF385A/RPLP1	15
GO:0044272	sulfur compound biosynthetic process	15/1057	148/18723	0.0202251	0.318159	0.297182	ACSL4/ACSL3/PDK2/CSGALNACT2/ST3GAL3/B4GAT1/GGT7/CHST14/ACSF3/XYLT2/SLC26A1/ACSL1/CHST12/CHPF/GSTP1	15
GO:0001101	response to acid chemical	14/1057	135/18723	0.0203639	0.318159	0.297182	RPTOR/CPEB4/NSMF/NTRK1/PEMT/ARG1/SOCS1/AMIGO1/COL6A1/GSTP1/NEURL1/BCL2L1/BAD/CYBA	14
GO:0052126	movement in host environment	17/1057	175/18723	0.0205403	0.318159	0.297182	CD55/CIITA/SRC/TRIM32/ITGB7/PLSCR1/TRIM28/TNFRSF4/CD81/SLC1A5/PC/SLC52A2/ACE2/SIVA1/LY6E/BSG/CLEC5A	17
GO:0042063	gliogenesis	26/1057	301/18723	0.0207964	0.318159	0.297182	PTEN/MXRA8/TLR2/MYRF/NRROS/GPC1/ERCC2/NR1D1/NR2E1/EEF2/GJC2/BIN1/SOX13/ERBB2/CSPG4/DTX1/DLL1/HDAC10/GSTP1/SLC45A3/METRN/SCRIB/ITGB4/PHGDH/AREG/IFNG	26
GO:0002645	positive regulation of tolerance induction	3/1057	11/18723	0.0210427	0.318159	0.297182	IRAK3/CD3E/FOXP3	3
GO:0002725	negative regulation of T cell cytokine production	3/1057	11/18723	0.0210427	0.318159	0.297182	ARG1/TBX21/FOXP3	3
GO:0019372	lipoxygenase pathway	3/1057	11/18723	0.0210427	0.318159	0.297182	GPX4/HPGD/GPX1	3
GO:0032329	serine transport	3/1057	11/18723	0.0210427	0.318159	0.297182	SLC38A2/SLC1A5/SLC38A5	3
GO:0033632	regulation of cell-cell adhesion mediated by integrin	3/1057	11/18723	0.0210427	0.318159	0.297182	ADA/CD3E/PIEZO1	3
GO:0045060	negative thymic T cell selection	3/1057	11/18723	0.0210427	0.318159	0.297182	ZAP70/CD3E/CCR7	3
GO:0070778	L-aspartate transmembrane transport	3/1057	11/18723	0.0210427	0.318159	0.297182	SLC1A5/SLC25A22/SLC1A3	3
GO:0090649	response to oxygen-glucose deprivation	3/1057	11/18723	0.0210427	0.318159	0.297182	NAMPT/BNIP2/AQP3	3
GO:0097396	response to interleukin-17	3/1057	11/18723	0.0210427	0.318159	0.297182	TRIM32/IKBKE/TRAF2	3
GO:0097398	cellular response to interleukin-17	3/1057	11/18723	0.0210427	0.318159	0.297182	TRIM32/IKBKE/TRAF2	3
GO:0097400	interleukin-17-mediated signaling pathway	3/1057	11/18723	0.0210427	0.318159	0.297182	TRIM32/IKBKE/TRAF2	3
GO:1905668	positive regulation of protein localization to endosome	3/1057	11/18723	0.0210427	0.318159	0.297182	MGAT3/ABHD17C/ABHD17A	3
GO:2000392	regulation of lamellipodium morphogenesis	3/1057	11/18723	0.0210427	0.318159	0.297182	SRC/CORO1B/VIL1	3
GO:0017158	regulation of calcium ion-dependent exocytosis	6/1057	39/18723	0.0210836	0.318159	0.297182	CACNA1I/HYAL3/CACNA1H/STX1A/SCAMP5/ADRA2A	6
GO:0002709	regulation of T cell mediated immunity	10/1057	85/18723	0.0212112	0.319154	0.298112	CD55/IL18R1/CD81/IL1R1/ARG1/TBX21/FOXP3/TRAF2/IL4I1/CEACAM1	10
GO:0032869	cellular response to insulin stimulus	19/1057	203/18723	0.0212734	0.319163	0.29812	PDK2/PTEN/SRC/PCK2/TRIB3/MYO1C/TNS2/SLC27A1/SLC2A8/SOCS1/SREBF1/GPT/GSTP1/APRT/MZB1/KL/CAPN10/GRB10/CEACAM1	19
GO:0009310	amine catabolic process	5/1057	29/18723	0.0217731	0.321993	0.300763	PAOX/HAAO/SMOX/IL4I1/COMT	5
GO:0015868	purine ribonucleotide transport	5/1057	29/18723	0.0217731	0.321993	0.300763	SLC25A42/SLC25A23/SLC25A6/SLC17A9/ABCD1	5
GO:0042759	long-chain fatty acid biosynthetic process	5/1057	29/18723	0.0217731	0.321993	0.300763	ACOT7/LTC4S/GSTP1/GPX4/GSTM4	5
GO:0072539	T-helper 17 cell differentiation	5/1057	29/18723	0.0217731	0.321993	0.300763	TBX21/FOXP3/LY9/RORC/ENTPD7	5
GO:1902230	negative regulation of intrinsic apoptotic signaling pathway in response to DNA damage	5/1057	29/18723	0.0217731	0.321993	0.300763	TRIM32/TMEM161A/ZNF385A/BCL2L1/SNAI1	5
GO:0051222	positive regulation of protein transport	26/1057	303/18723	0.0223885	0.330151	0.308384	JAK2/ACSL4/SH3GLB1/ACSL3/TLR2/SRC/PCK2/APBB1/MYO1C/TRIM28/CD81/PFKFB2/HRAS/PHPT1/ERBB2/ABLIM3/CEP131/ATP13A2/FLNA/BAIAP3/TENM1/CAPN10/BBC3/PARD6A/IFNG/BAD	26
GO:0001959	regulation of cytokine-mediated signaling pathway	15/1057	150/18723	0.022542	0.330531	0.308739	IRAK3/TRIM32/IL1R1/IL1R2/ARG1/IKBKE/CACTIN/SOCS1/TRAF2/SIGIRR/GSTP1/SPPL2B/SPHK1/ISG15/MIR27A	15
GO:0061008	hepaticobiliary system development	15/1057	150/18723	0.022542	0.330531	0.308739	CAD/PCK2/HNF1A/HGF/ADA/GFER/PKD1/ARG1/HRAS/DBP/LSR/FPGS/WNT1/RPS15/CEACAM1	15
GO:0014066	regulation of phosphatidylinositol 3-kinase signaling	12/1057	111/18723	0.0227227	0.331034	0.309209	JAK2/PTEN/SRC/PRR5/HGF/PPP1R16B/NTRK1/NEDD4/PIP5K1C/LIME1/PDGFRB/CEACAM1	12
GO:0046847	filopodium assembly	8/1057	62/18723	0.0227277	0.331034	0.309209	PPP1R16B/CCR7/FSCN1/DMTN/AGRN/ITGB4/NEURL1/TENM1	8
GO:0008203	cholesterol metabolic process	14/1057	137/18723	0.0228203	0.331034	0.309209	IDI1/LDLRAP1/SEC14L2/EPHX2/ERLIN1/TM7SF2/SREBF1/LRP5/FDXR/OSBPL5/CYP27A1/LIPE/MVD/DGKQ	14
GO:0045921	positive regulation of exocytosis	10/1057	86/18723	0.0228322	0.331034	0.309209	CACNA1I/HYAL3/CACNA1H/SPHK2/STX1A/ATP13A2/SCAMP5/SMPD3/IFNG/CD177	10
GO:0051251	positive regulation of lymphocyte activation	30/1057	362/18723	0.0230604	0.331263	0.309422	CD320/CD55/CD6/SRC/EFNB1/CARD11/CD27/LCK/TNFRSF4/ADA/CD81/ZAP70/CD5/CD3E/SOX13/TLR9/TBX21/FOXP3/SIRPG/SOCS1/VNN1/CCR7/IL4I1/TMIGD2/TNFRSF13C/TICAM1/IGLL5/IFNG/BAD/CORO1A	30
GO:2001242	regulation of intrinsic apoptotic signaling pathway	16/1057	164/18723	0.0232744	0.331263	0.309422	SRC/TRIM32/LCK/IVNS1ABP/WFS1/PLEKHF1/VNN1/HSPB1/TMEM161A/MAPK8IP1/ZNF385A/BCL2L1/BBC3/BAD/GPX1/SNAI1	16
GO:0060348	bone development	19/1057	205/18723	0.0232916	0.331263	0.309422	SRC/RARG/DHRS3/SERPINH1/RPL13/ENG/DCHS1/ZFPM1/CCDC154/ACP5/WNT1/LRP5/MEGF8/ZNF385A/LTBP3/DCANP1/SMPD3/PHOSPHO1/IFITM5	19
GO:0071375	cellular response to peptide hormone stimulus	25/1057	290/18723	0.0235603	0.331263	0.309422	JAK2/PDK2/PTEN/SRC/PCK2/TRIB3/MYO1C/TNS2/SLC27A1/ARG1/RANGAP1/SLC2A8/SOCS1/SREBF1/GPT/WNT1/GSTP1/APRT/MZB1/KL/CAPN10/GRB10/CEACAM1/CA2/CYBA	25
GO:0034122	negative regulation of toll-like receptor signaling pathway	6/1057	40/18723	0.023657	0.331263	0.309422	IRAK3/LRRC14/NR1D1/TLR9/CACTIN/NLRP6	6
GO:0046365	monosaccharide catabolic process	6/1057	40/18723	0.023657	0.331263	0.309422	PFKP/PFKFB2/LRP5/PFKL/BAD/GALK1	6
GO:0008202	steroid metabolic process	27/1057	319/18723	0.0236672	0.331263	0.309422	IDI1/LDLRAP1/SLC27A5/NR1D1/SEC14L2/EPHX2/DHRS9/OSBPL7/ERLIN1/CACNA1H/TM7SF2/SREBF1/LRP5/COMT/FDXR/STUB1/OSBPL5/RORC/CYP27A1/LIPE/MVD/DGKQ/IFNG/HSD17B3/MIR27A/SNAI1/CYP19A1	27
GO:1904951	positive regulation of establishment of protein localization	27/1057	319/18723	0.0236672	0.331263	0.309422	JAK2/ACSL4/SH3GLB1/ACSL3/TLR2/SRC/PCK2/APBB1/MYO1C/TRIM28/CD81/PFKFB2/HRAS/PHPT1/ERBB2/ABLIM3/CEP131/ATP13A2/FLNA/PTP4A3/BAIAP3/TENM1/CAPN10/BBC3/PARD6A/IFNG/BAD	27
GO:0032964	collagen biosynthetic process	7/1057	51/18723	0.0236748	0.331263	0.309422	CIITA/SERPINH1/ENG/ARG1/P3H3/PDGFRB/SERPINF2	7
GO:1903307	positive regulation of regulated secretory pathway	7/1057	51/18723	0.0236748	0.331263	0.309422	CACNA1I/HYAL3/CACNA1H/SPHK2/STX1A/SCAMP5/CD177	7
GO:0090201	negative regulation of release of cytochrome c from mitochondria	4/1057	20/18723	0.0236997	0.331263	0.309422	HGF/BCL2L1/GPX1/LMNA	4
GO:0002444	myeloid leukocyte mediated immunity	11/1057	99/18723	0.0237444	0.331263	0.309422	LAT/ANXA3/ACE/ARG1/SPHK2/TICAM1/CARD9/SPON2/PTGDS/NLRP6/CD177	11
GO:0006165	nucleoside diphosphate phosphorylation	11/1057	99/18723	0.0237444	0.331263	0.309422	PFKP/SLC2A6/GIT1/GAPDHS/JMJD8/PFKFB2/NME3/ARL2/PFKL/IFNG/GALK1	11
GO:0031341	regulation of cell killing	11/1057	99/18723	0.0237444	0.331263	0.309422	CD55/CD59/PRF1/ARG1/LAG3/IL18RAP/NCR3/BCL2L1/IFNG/CEACAM1/CLEC12B	11
GO:0061564	axon development	37/1057	467/18723	0.023833	0.331263	0.309422	JAK2/PTEN/PLXNA1/LAMA5/TRIM32/APBB1/EFNB1/WNT7A/NR2E1/SYNGAP1/NTRK1/PLXNA3/SEMA4C/ERBB2/DDR1/PLXND1/ANAPC2/NRP2/ADGRB1/AMIGO1/MEGF8/PTPRF/METRN/DRAXIN/OLFM1/FLNA/DVL1/EPHB3/PLXNB2/NTN1/BSG/NEFL/MAP1S/PLXNB3/SEMA3B/C12orf57/LGR6	37
GO:0042113	B cell activation	28/1057	334/18723	0.0240476	0.331263	0.309422	CD320/SAMSN1/CARD11/MFNG/CD27/TCF3/TNFRSF4/ADA/CD81/ZAP70/NTRK1/CXCR5/TLR9/LFNG/TBX21/FOXP3/CD79A/CD79B/DLL1/PKN1/IL4I1/TNFRSF13C/TICAM1/IGLL5/MZB1/LYL1/CD19/BAD	28
GO:0032872	regulation of stress-activated MAPK cascade	18/1057	192/18723	0.0241507	0.331263	0.309422	TRAF4/CD27/HGF/WNT7A/SEMA4C/HRAS/TLR9/TRAF2/CCR7/GSTP1/MAPK8IP1/GADD45A/MAP3K11/SERPINF2/SPHK1/CARD9/MAP3K10/MMP8	18
GO:0032609	interferon-gamma production	12/1057	112/18723	0.0241919	0.331263	0.309422	IL18R1/IL1R1/ZFPM1/CD3E/HRAS/TLR9/FOXP3/CCR7/SCRIB/ISG15/SLC7A5/NLRP6	12
GO:0032649	regulation of interferon-gamma production	12/1057	112/18723	0.0241919	0.331263	0.309422	IL18R1/IL1R1/ZFPM1/CD3E/HRAS/TLR9/FOXP3/CCR7/SCRIB/ISG15/SLC7A5/NLRP6	12
GO:0043406	positive regulation of MAP kinase activity	12/1057	112/18723	0.0241919	0.331263	0.309422	TAB1/SRC/HRAS/ERBB2/TLR9/TRAF2/PDGFRB/MAP3K11/ADRA2A/TENM1/S100A12/MAP3K10	12
GO:0046632	alpha-beta T cell differentiation	12/1057	112/18723	0.0241919	0.331263	0.309422	IL18R1/ADA/ZAP70/ZFPM1/TBX21/FOXP3/LY9/SOCS1/RORC/ZNF683/IFNG/ENTPD7	12
GO:0050796	regulation of insulin secretion	16/1057	165/18723	0.024476	0.333895	0.311881	JAK2/ACSL4/PCK2/NR1D1/PFKFB2/PHPT1/SREBF1/STX1A/LRP5/SIRT4/ADRA2A/BAIAP3/PFKL/CAPN10/IFNG/BAD	16
GO:0071496	cellular response to external stimulus	27/1057	320/18723	0.0245132	0.333895	0.311881	SLC38A2/NAMPT/SH3GLB1/PDK2/AQP3/RPTOR/CPEB4/EHMT2/MYBBP1A/JUN/ENG/SLC39A4/BHLHA15/PIEZO1/CASP5/SREBF1/COMT/GSTP1/NDOR1/NPRL3/GADD45A/GAS2L1/ARHGDIA/WDR24/AQP1/BAD/CYBA	27
GO:0015865	purine nucleotide transport	5/1057	30/18723	0.0249489	0.335945	0.313795	SLC25A42/SLC25A23/SLC25A6/SLC17A9/ABCD1	5
GO:0045577	regulation of B cell differentiation	5/1057	30/18723	0.0249489	0.335945	0.313795	CARD11/CD27/TLR9/IL4I1/BAD	5
GO:0051491	positive regulation of filopodium assembly	5/1057	30/18723	0.0249489	0.335945	0.313795	CCR7/FSCN1/AGRN/NEURL1/TENM1	5
GO:0070498	interleukin-1-mediated signaling pathway	5/1057	30/18723	0.0249489	0.335945	0.313795	IRAK3/IL1R1/IL1R2/RPS6KA4/MIR27A	5
GO:0016125	sterol metabolic process	15/1057	152/18723	0.0250531	0.335945	0.313795	IDI1/LDLRAP1/SEC14L2/EPHX2/ERLIN1/TM7SF2/SREBF1/LRP5/FDXR/OSBPL5/CYP27A1/LIPE/MVD/DGKQ/CYP19A1	15
GO:0021915	neural tube development	15/1057	152/18723	0.0250531	0.335945	0.313795	IFT140/RARG/CELSR1/DCHS1/PKD1/ZNF358/SEMA4C/PTK7/WNT1/DVL1/SCRIB/PLXNB2/DEAF1/PHGDH/FKBP8	15
GO:0045598	regulation of fat cell differentiation	14/1057	139/18723	0.0254917	0.340943	0.318464	TRIB3/NR1D1/ZFPM1/SOX13/SORT1/WNT1/ADIRF/LRP5/CCDC85B/RORC/ZNF385A/TGFB1I1/LRP3/MIR27A	14
GO:0050730	regulation of peptidyl-tyrosine phosphorylation	23/1057	264/18723	0.0260466	0.347467	0.324558	JAK2/SAMSN1/SRC/AFAP1L2/HGF/VTN/CD81/ACE/CD3E/TNFRSF18/MLST8/CSPG4/SOCS1/TMEM102/DMTN/IL24/GATA1/NEURL1/ADRA2A/TNK2/AREG/DGKQ/IFNG	23
GO:0009314	response to radiation	36/1057	456/18723	0.0267526	0.350525	0.327415	GNAQ/NAMPT/ST20/TRIM32/RDH13/RGS9/JUN/ERCC2/SYNGAP1/NTRK1/HYAL3/MGMT/CRIP1/HRAS/NEDD4/CRTC1/TP53I13/FBXL8/FOXP3/B4GALT2/ADIRF/LRP5/TMEM161A/RUVBL2/AGRP/GADD45A/POLD1/SLC1A3/EEF1D/BCL2L1/AQP1/PITPNM1/GPX1/FBXL6/BRAT1/CYBA	36
GO:0038180	nerve growth factor signaling pathway	3/1057	12/18723	0.0269005	0.350525	0.327415	NTRK1/SORT1/CORO1A	3
GO:0043383	negative T cell selection	3/1057	12/18723	0.0269005	0.350525	0.327415	ZAP70/CD3E/CCR7	3
GO:0046051	UTP metabolic process	3/1057	12/18723	0.0269005	0.350525	0.327415	CAD/NME3/ENTPD7	3
GO:0061620	glycolytic process through glucose-6-phosphate	3/1057	12/18723	0.0269005	0.350525	0.327415	PFKP/PFKL/GALK1	3
GO:1901894	regulation of ATPase-coupled calcium transmembrane transporter activity	3/1057	12/18723	0.0269005	0.350525	0.327415	C4orf3/TLR9/HSPA2	3
GO:1905666	regulation of protein localization to endosome	3/1057	12/18723	0.0269005	0.350525	0.327415	MGAT3/ABHD17C/ABHD17A	3
GO:2000035	regulation of stem cell division	3/1057	12/18723	0.0269005	0.350525	0.327415	SMYD5/LBH/CDK2AP2	3
GO:0046165	alcohol biosynthetic process	14/1057	140/18723	0.0269111	0.350525	0.327415	IDI1/PCK2/IPMK/SEC14L2/ERLIN1/CACNA1H/TM7SF2/SPHK2/SREBF1/ISYNA1/SPHK1/CYP27A1/MVD/DGKQ	14
GO:2000379	positive regulation of reactive oxygen species metabolic process	9/1057	76/18723	0.0269531	0.350525	0.327415	DCXR/ADGRB1/PDGFRB/GSTP1/GADD45A/ACE2/MMP8/CD177/CYBA	9
GO:0042102	positive regulation of T cell proliferation	11/1057	101/18723	0.027075	0.351229	0.328071	CD55/CD6/EFNB1/CARD11/CD81/ZAP70/CD3E/FOXP3/TMIGD2/TNFRSF13C/CORO1A	11
GO:0051604	protein maturation	25/1057	294/18723	0.0272649	0.352772	0.329513	ASPH/CPD/SRC/MYRF/SERPINH1/TFR2/WFS1/ACE/LMF1/ADAMTS13/IL1R2/NLRC4/TSPAN32/AIP/STUB1/PIDD1/SIRT4/DOHH/SERPINF2/ACE2/BAD/LMF2/CLEC3B/TSPAN15/NLRP6	25
GO:0043161	proteasome-mediated ubiquitin-dependent protein catabolic process	33/1057	412/18723	0.0275113	0.352772	0.329513	UBXN2B/FEM1C/RNF175/FBXO31/UBE2J1/TRIB3/RAD23A/WFS1/HECW2/FHIT/NEDD4/KCTD17/ERLIN1/HSPBP1/AGAP3/SGTA/TBX21/FBXL8/RNF126/GIPC1/ZNF598/STUB1/UBXN11/FBXL15/DVL1/TMEM129/ASB2/FBXL14/UBE2S/FBXL6/FBXW5/SIRT6/TMUB1	33
GO:0070302	regulation of stress-activated protein kinase signaling cascade	18/1057	195/18723	0.0276745	0.352772	0.329513	TRAF4/CD27/HGF/WNT7A/SEMA4C/HRAS/TLR9/TRAF2/CCR7/GSTP1/MAPK8IP1/GADD45A/MAP3K11/SERPINF2/SPHK1/CARD9/MAP3K10/MMP8	18
GO:0007252	I-kappaB phosphorylation	4/1057	21/18723	0.0280023	0.352772	0.329513	TLR2/TLR9/IKBKE/TRAF2	4
GO:0022010	central nervous system myelination	4/1057	21/18723	0.0280023	0.352772	0.329513	PTEN/TLR2/MYRF/ERCC2	4
GO:0032288	myelin assembly	4/1057	21/18723	0.0280023	0.352772	0.329513	TLR2/GPC1/ERCC2/ITGB4	4
GO:0032291	axon ensheathment in central nervous system	4/1057	21/18723	0.0280023	0.352772	0.329513	PTEN/TLR2/MYRF/ERCC2	4
GO:0043373	CD4-positive, alpha-beta T cell lineage commitment	4/1057	21/18723	0.0280023	0.352772	0.329513	ZFPM1/TBX21/FOXP3/LY9	4
GO:0046641	positive regulation of alpha-beta T cell proliferation	4/1057	21/18723	0.0280023	0.352772	0.329513	CD55/CD81/ZAP70/CD3E	4
GO:0060445	branching involved in salivary gland morphogenesis	4/1057	21/18723	0.0280023	0.352772	0.329513	PLXNA1/LAMA5/HGF/PLXND1	4
GO:0150105	protein localization to cell-cell junction	4/1057	21/18723	0.0280023	0.352772	0.329513	TJP3/LSR/FLNA/SCRIB	4
GO:0071692	protein localization to extracellular region	30/1057	368/18723	0.0280118	0.352772	0.329513	JAK2/ACSL4/TLR2/PCK2/APBB1/NRROS/HNF1A/RAB11FIP5/LLGL2/NR1D1/OLFM2/PFKFB2/PHPT1/ARL4D/NECAB3/SREBF1/MON1A/STX1A/LRP5/ATP13A2/DMTN/SIRT4/ADRA2A/BAIAP3/RAB11B/PFKL/CAPN10/PARD6A/IFNG/BAD	30
GO:1903038	negative regulation of leukocyte cell-cell adhesion	14/1057	141/18723	0.028388	0.356016	0.332543	PAG1/ARG1/PRDX2/LAG3/ERBB2/TBX21/FOXP3/DTX1/SOCS1/IL4I1/LRRC32/SCRIB/CEACAM1/MIR27A	14
GO:0045066	regulatory T cell differentiation	5/1057	31/18723	0.028407	0.356016	0.332543	LAG3/FOXP3/SOCS1/IL4I1/IFNG	5
GO:0002707	negative regulation of lymphocyte mediated immunity	7/1057	53/18723	0.0286272	0.357909	0.334312	CD55/ARG1/TBX21/FOXP3/IL4I1/CEACAM1/CLEC12B	7
GO:0051047	positive regulation of secretion	26/1057	310/18723	0.0287188	0.357934	0.334335	JAK2/ACSL4/ACSL3/TLR2/CACNA1I/PCK2/APBB1/TFR2/PFKFB2/HYAL3/PHPT1/CACNA1H/SPHK2/STX1A/ATP13A2/SCAMP5/SMPD3/BAIAP3/CAPN10/AQP1/PARD6A/IFNG/BAD/CYP19A1/CD177/CYBA	26
GO:0035710	CD4-positive, alpha-beta T cell activation	11/1057	102/18723	0.028861	0.357934	0.334335	CD55/IL18R1/CD81/ZFPM1/TBX21/FOXP3/LY9/SOCS1/RORC/IFNG/ENTPD7	11
GO:0043393	regulation of protein binding	18/1057	196/18723	0.0289309	0.357934	0.334335	LDLRAP1/SRC/TRIB3/MFNG/PRMT7/VTN/ACE/PKD1/ZFPM1/PLXND1/WFIKKN1/STUB1/PTPRF/CLDN5/TICAM1/DVL1/PHLDA2/ADAM15	18
GO:0007623	circadian rhythm	19/1057	210/18723	0.0289749	0.357934	0.334335	GNAQ/NAMPT/PTEN/MYBBP1A/JUN/ADA/NR1D1/NTRK1/CRTC1/RAI1/FBXL8/DBP/SREBF1/ID3/RORC/NAGLU/AGRP/FBXL6/PTGDS	19
GO:0050866	negative regulation of cell activation	19/1057	210/18723	0.0289749	0.357934	0.334335	PAG1/SAMSN1/NR1D1/ARG1/PRDX2/LAG3/ERBB2/TBX21/FOXP3/DTX1/SOCS1/PKN1/IL4I1/TSPAN32/LRRC32/CNR2/SCRIB/CEACAM1/MIR27A	19
GO:0014003	oligodendrocyte development	6/1057	42/18723	0.0294157	0.361653	0.337808	PTEN/TLR2/MYRF/ERCC2/HDAC10/GSTP1	6
GO:1904037	positive regulation of epithelial cell apoptotic process	6/1057	42/18723	0.0294157	0.361653	0.337808	JAK2/PLCG1/SORT1/CAPN10/BAD/CD248	6
GO:0097305	response to alcohol	22/1057	253/18723	0.0295584	0.362546	0.338643	PTEN/CAD/CD27/EHMT2/EEF2/MGMT/OSBPL7/PEMT/EIF4EBP1/FOXP3/CCR7/SPHK2/SREBF1/GSTP1/CLDN5/SPARC/HPGD/BCL2L1/ADAM15/NEFL/BAD/CYBA	22
GO:0006091	generation of precursor metabolites and energy	38/1057	490/18723	0.0297139	0.363592	0.33962	ASPH/PFKP/DHRS3/MYBBP1A/SLC2A6/PHKG1/GIT1/SLC27A5/NR1D1/GAPDHS/JMJD8/PFKFB2/ME3/SLC25A23/HAAO/SLC25A22/NDUFV1/SPHK2/NDUFS8/PYGB/NDUFB7/KHK/FDXR/SCO2/POMC/NDOR1/NDUFS7/GYG1/KL/ARL2/PHLDA2/PFKL/PHGDH/ABCD1/IFNG/GALK1/CYP19A1/CYBA	38
GO:0042594	response to starvation	18/1057	197/18723	0.0302294	0.369027	0.344696	SLC38A2/SH3GLB1/CAD/PCK2/RPTOR/CPEB4/EHMT2/MYBBP1A/JUN/SLC39A4/EIF4EBP1/BHLHA15/SREBF1/GPT/COMT/NPRL3/GAS2L1/WDR24	18
GO:0032760	positive regulation of tumor necrosis factor production	11/1057	103/18723	0.0307299	0.374253	0.349578	JAK2/TLR2/TLR9/SPHK2/HSPB1/TICAM1/CARD9/SPON2/IFNG/MMP8/CYBA	11
GO:0050851	antigen receptor-mediated signaling pathway	21/1057	240/18723	0.0310666	0.377467	0.35258	CARD11/LCK/BMX/UBASH3A/ADA/CD81/ZAP70/PLCG1/CD247/CD3E/HRAS/PHPT1/FOXP3/CD79A/CD79B/DGKZ/CCR7/LIME1/IGLL5/CD19/CEACAM1	21
GO:0050864	regulation of B cell activation	18/1057	198/18723	0.0315708	0.382695	0.357463	CD320/SAMSN1/CARD11/CD27/TNFRSF4/ADA/CD81/TLR9/TBX21/FOXP3/PKN1/IL4I1/TNFRSF13C/TICAM1/IGLL5/MZB1/CD19/BAD	18
GO:1901889	negative regulation of cell junction assembly	5/1057	32/18723	0.032154	0.386574	0.361087	PTEN/TLR2/SRC/ACE/DMTN	5
GO:2000377	regulation of reactive oxygen species metabolic process	15/1057	157/18723	0.0322379	0.386574	0.361087	NOXO1/PRDX2/DCXR/NOXA1/SPHK2/ADGRB1/ACP5/PDGFRB/GSTP1/GADD45A/ACE2/ABCD1/MMP8/CD177/CYBA	15
GO:0045582	positive regulation of T cell differentiation	10/1057	91/18723	0.0322991	0.386574	0.361087	CD27/ADA/ZAP70/SOX13/FOXP3/SOCS1/VNN1/IL4I1/IFNG/BAD	10
GO:0032956	regulation of actin cytoskeleton organization	29/1057	358/18723	0.0326027	0.386574	0.361087	RHOF/SORBS3/MYO1C/RHOBTB2/VILL/CELSR1/C15orf62/BIN1/KANK3/HRAS/PHPT1/MLST8/CCR7/CDC42EP1/ARHGEF19/PDGFRB/SPTBN5/FSCN1/DMTN/CORO1B/FLNA/ARHGEF10L/SERPINF2/ARHGDIA/TENM1/ESAM/DAPK3/VIL1/CORO1A	29
GO:0002861	regulation of inflammatory response to antigenic stimulus	6/1057	43/18723	0.0326116	0.386574	0.361087	SRC/CD81/PLCG1/CCR7/GPX1/NLRP6	6
GO:0046634	regulation of alpha-beta T cell activation	11/1057	104/18723	0.0326834	0.386574	0.361087	CD55/ADA/CD81/ZAP70/CD3E/TBX21/FOXP3/SOCS1/MAPK8IP1/ZNF683/IFNG	11
GO:1901890	positive regulation of cell junction assembly	11/1057	104/18723	0.0326834	0.386574	0.361087	IL1RAP/WNT7A/NTRK1/AMIGO3/ADGRB1/AMIGO1/LRRN1/CLDN5/EPHB3/AGRN/ACE2	11
GO:0048169	regulation of long-term neuronal synaptic plasticity	4/1057	22/18723	0.0327394	0.386574	0.361087	SYNGAP1/SYNGR1/HRAS/NEURL1	4
GO:0050860	negative regulation of T cell receptor signaling pathway	4/1057	22/18723	0.0327394	0.386574	0.361087	UBASH3A/PHPT1/DGKZ/CEACAM1	4
GO:0060444	branching involved in mammary gland duct morphogenesis	4/1057	22/18723	0.0327394	0.386574	0.361087	SRC/DDR1/LRP5/AREG	4
GO:0090280	positive regulation of calcium ion import	4/1057	22/18723	0.0327394	0.386574	0.361087	SPHK2/PDGFRB/ATP2C2/RAMP3	4
GO:0015801	aromatic amino acid transport	3/1057	13/18723	0.033534	0.386574	0.361087	SLC38A5/ACE2/SLC7A5	3
GO:0031272	regulation of pseudopodium assembly	3/1057	13/18723	0.033534	0.386574	0.361087	C15orf62/CCR7/CDC42EP1	3
GO:0031274	positive regulation of pseudopodium assembly	3/1057	13/18723	0.033534	0.386574	0.361087	C15orf62/CCR7/CDC42EP1	3
GO:0031665	negative regulation of lipopolysaccharide-mediated signaling pathway	3/1057	13/18723	0.033534	0.386574	0.361087	PRDX2/CACTIN/SIGIRR	3
GO:0032530	regulation of microvillus organization	3/1057	13/18723	0.033534	0.386574	0.361087	FSCN1/CDHR5/VIL1	3
GO:0035745	T-helper 2 cell cytokine production	3/1057	13/18723	0.033534	0.386574	0.361087	CD81/ARG1/TBX21	3
GO:0042362	fat-soluble vitamin biosynthetic process	3/1057	13/18723	0.033534	0.386574	0.361087	CYP27A1/IFNG/SNAI1	3
GO:0045741	positive regulation of epidermal growth factor-activated receptor activity	3/1057	13/18723	0.033534	0.386574	0.361087	NEURL1/ADRA2A/AREG	3
GO:0061615	glycolytic process through fructose-6-phosphate	3/1057	13/18723	0.033534	0.386574	0.361087	PFKP/PFKL/GALK1	3
GO:0070254	mucus secretion	3/1057	13/18723	0.033534	0.386574	0.361087	ADA/NLRP6/CYBA	3
GO:2000551	regulation of T-helper 2 cell cytokine production	3/1057	13/18723	0.033534	0.386574	0.361087	CD81/ARG1/TBX21	3
GO:0009306	protein secretion	29/1057	359/18723	0.033635	0.386877	0.361369	JAK2/ACSL4/TLR2/PCK2/APBB1/HNF1A/RAB11FIP5/LLGL2/NR1D1/OLFM2/PFKFB2/PHPT1/ARL4D/NECAB3/SREBF1/MON1A/STX1A/LRP5/ATP13A2/DMTN/SIRT4/ADRA2A/BAIAP3/RAB11B/PFKL/CAPN10/PARD6A/IFNG/BAD	29
GO:0097485	neuron projection guidance	20/1057	228/18723	0.0339437	0.389563	0.363878	PLXNA1/LAMA5/EFNB1/NTRK1/PLXNA3/SEMA4C/ERBB2/PLXND1/NRP2/MEGF8/DRAXIN/DVL1/EPHB3/PLXNB2/DPYSL4/NTN1/BSG/PLXNB3/SEMA3B/LGR6	20
GO:1901136	carbohydrate derivative catabolic process	16/1057	172/18723	0.0342298	0.390323	0.364588	GPC1/PDE9A/ADA/NTHL1/DNPH1/HYAL3/ACOT7/FITM2/SGSH/AMDHD2/NAGLU/RENBP/ABCD1/IDUA/NT5M/ENTPD7	16
GO:0006414	translational elongation	7/1057	55/18723	0.0342362	0.390323	0.364588	DPH1/EEFSEC/RPLP2/EEF2/ZNF598/RPLP1/EEF1D	7
GO:0045620	negative regulation of lymphocyte differentiation	7/1057	55/18723	0.0342362	0.390323	0.364588	PRDX2/LAG3/ERBB2/TBX21/FOXP3/DTX1/SOCS1	7
GO:0046635	positive regulation of alpha-beta T cell activation	8/1057	67/18723	0.0343521	0.390451	0.364708	CD55/ADA/CD81/ZAP70/CD3E/FOXP3/SOCS1/IFNG	8
GO:0071478	cellular response to radiation	17/1057	186/18723	0.0343983	0.390451	0.364708	NAMPT/ST20/RGS9/HYAL3/MGMT/CRIP1/HRAS/NEDD4/ADIRF/TMEM161A/RUVBL2/GADD45A/POLD1/EEF1D/BCL2L1/AQP1/CYBA	17
GO:0035592	establishment of protein localization to extracellular region	29/1057	360/18723	0.0346919	0.392921	0.367015	JAK2/ACSL4/TLR2/PCK2/APBB1/HNF1A/RAB11FIP5/LLGL2/NR1D1/OLFM2/PFKFB2/PHPT1/ARL4D/NECAB3/SREBF1/MON1A/STX1A/LRP5/ATP13A2/DMTN/SIRT4/ADRA2A/BAIAP3/RAB11B/PFKL/CAPN10/PARD6A/IFNG/BAD	29
GO:0071356	cellular response to tumor necrosis factor	20/1057	229/18723	0.0353026	0.398966	0.372661	JAK2/PCK2/TRIM32/TNFRSF4/NR1D1/ADAMTS13/HYAL3/TNFRSF18/TNFRSF25/CACTIN/TRAF2/GSTP1/TNFRSF13C/CARD14/SPPL2B/SMPD3/PLVAP/SPHK1/TCL1A/CYBA	20
GO:0044282	small molecule catabolic process	30/1057	376/18723	0.0358449	0.400314	0.37392	CARNS1/PTEN/GK/PFKP/PCK2/ACSF3/PLA2G15/ADA/PFKFB2/SDS/ARG1/HAAO/ILVBL/ECI1/ACADS/GLS2/SARDH/GPT/IL4I1/LRP5/BCAT2/AMDHD2/LDHD/CYP27A1/RENBP/PFKL/ABCD1/BAD/GALK1/ENTPD7	30
GO:0071229	cellular response to acid chemical	9/1057	80/18723	0.036022	0.400314	0.37392	RPTOR/CPEB4/NSMF/SOCS1/AMIGO1/COL6A1/NEURL1/BCL2L1/CYBA	9
GO:1901264	carbohydrate derivative transport	9/1057	80/18723	0.036022	0.400314	0.37392	SLC25A42/SLC29A2/SLC29A3/SLC25A23/SLC25A6/GUK1/SLC17A9/ABCD1/ABCC3	9
GO:0032620	interleukin-17 production	6/1057	44/18723	0.0360244	0.400314	0.37392	FOXP3/LY9/SPHK1/CARD9/IFNG/SLC7A5	6
GO:0032660	regulation of interleukin-17 production	6/1057	44/18723	0.0360244	0.400314	0.37392	FOXP3/LY9/SPHK1/CARD9/IFNG/SLC7A5	6
GO:0042554	superoxide anion generation	6/1057	44/18723	0.0360244	0.400314	0.37392	NOXO1/NOXA1/ACP5/GSTP1/CD177/CYBA	6
GO:0002335	mature B cell differentiation	5/1057	33/18723	0.0361953	0.400314	0.37392	MFNG/ADA/LFNG/DLL1/CD19	5
GO:0032633	interleukin-4 production	5/1057	33/18723	0.0361953	0.400314	0.37392	IL1RAP/ZFPM1/CD3E/FOXP3/SLC7A5	5
GO:0032673	regulation of interleukin-4 production	5/1057	33/18723	0.0361953	0.400314	0.37392	IL1RAP/ZFPM1/CD3E/FOXP3/SLC7A5	5
GO:0071353	cellular response to interleukin-4	5/1057	33/18723	0.0361953	0.400314	0.37392	FASN/ADAMTS13/ARG1/IL24/CORO1A	5
GO:0007043	cell-cell junction assembly	14/1057	146/18723	0.036676	0.403135	0.376556	MYO1C/ARVCF/DCHS1/ACE/LSR/GPBAR1/ZNF703/PIP5K1C/FSCN1/CLDN5/ACE2/ARL2/ESAM/SNAI1	14
GO:0042542	response to hydrogen peroxide	14/1057	146/18723	0.036676	0.403135	0.376556	SRC/HGF/JUN/ADA/EEF2/ARG1/PDGFRB/IL18RAP/SMPD3/SPHK1/AQP1/AREG/BAD/GPX1	14
GO:0007589	body fluid secretion	10/1057	93/18723	0.0367619	0.403135	0.376556	CAD/ADA/DDR1/NCOR2/APRT/DCANP1/NEURL1/AQP1/NLRP6/CYBA	10
GO:0032755	positive regulation of interleukin-6 production	10/1057	93/18723	0.0367619	0.403135	0.376556	TLR2/IL1RAP/TLR9/SPHK2/TICAM1/CARD9/SPON2/IFNG/MMP8/CYBA	10
GO:1905477	positive regulation of protein localization to membrane	11/1057	106/18723	0.0368514	0.403262	0.376674	ACSL3/MYO1C/CD81/ITGA3/HRAS/ERBB2/ZDHHC8/RAMP3/BBC3/IFNG/VIL1	11
GO:0002294	CD4-positive, alpha-beta T cell differentiation involved in immune response	8/1057	68/18723	0.0370843	0.403809	0.377185	IL18R1/ZFPM1/TBX21/FOXP3/LY9/RORC/IFNG/ENTPD7	8
GO:0030166	proteoglycan biosynthetic process	7/1057	56/18723	0.037296	0.403809	0.377185	CSGALNACT2/CHST14/XYLT2/CHST12/CHPF/B4GALT7/B3GAT1	7
GO:0048008	platelet-derived growth factor receptor signaling pathway	7/1057	56/18723	0.037296	0.403809	0.377185	JAK2/PTEN/SRC/CSPG4/PDGFRB/PTGIR/SMPD3	7
GO:0019722	calcium-mediated signaling	18/1057	202/18723	0.0373809	0.403809	0.377185	PDK2/LAT/ADA/ZAP70/PLCG1/CD3E/ADGRL1/CXCR5/BHLHA15/CXCR3/CCR7/SAMD14/POMC/DMTN/PTGDR2/GRIN2C/SPHK1/DMPK	18
GO:0090087	regulation of peptide transport	18/1057	202/18723	0.0373809	0.403809	0.377185	JAK2/ACSL4/PCK2/TFR2/NR1D1/PFKFB2/PHPT1/SREBF1/STX1A/LRP5/SIRT4/ADRA2A/BAIAP3/PFKL/CAPN10/IFNG/BAD/CA2	18
GO:0002363	alpha-beta T cell lineage commitment	4/1057	23/18723	0.0379156	0.403809	0.377185	ZFPM1/TBX21/FOXP3/LY9	4
GO:0003081	regulation of systemic arterial blood pressure by renin-angiotensin	4/1057	23/18723	0.0379156	0.403809	0.377185	ACE/SERPINF2/ACE2/CYBA	4
GO:0006541	glutamine metabolic process	4/1057	23/18723	0.0379156	0.403809	0.377185	CAD/GLS2/SIRT4/PHGDH	4
GO:0009162	deoxyribonucleoside monophosphate metabolic process	4/1057	23/18723	0.0379156	0.403809	0.377185	ADA/DNPH1/GUK1/NT5M	4
GO:0032740	positive regulation of interleukin-17 production	4/1057	23/18723	0.0379156	0.403809	0.377185	LY9/SPHK1/CARD9/SLC7A5	4
GO:0043162	ubiquitin-dependent protein catabolic process via the multivesicular body sorting pathway	4/1057	23/18723	0.0379156	0.403809	0.377185	UBAP1L/NEDD4/MVB12A/RNF126	4
GO:0043369	CD4-positive or CD8-positive, alpha-beta T cell lineage commitment	4/1057	23/18723	0.0379156	0.403809	0.377185	ZFPM1/TBX21/FOXP3/LY9	4
GO:2000810	regulation of bicellular tight junction assembly	4/1057	23/18723	0.0379156	0.403809	0.377185	MYO1C/GPBAR1/CLDN5/SNAI1	4
GO:1902652	secondary alcohol metabolic process	14/1057	147/18723	0.0385223	0.409203	0.382224	IDI1/LDLRAP1/SEC14L2/EPHX2/ERLIN1/TM7SF2/SREBF1/LRP5/FDXR/OSBPL5/CYP27A1/LIPE/MVD/DGKQ	14
GO:0071260	cellular response to mechanical stimulus	9/1057	81/18723	0.0385802	0.409203	0.382224	SLC38A2/ENG/PIEZO1/CASP5/GADD45A/ARHGDIA/AQP1/BAD/CYBA	9
GO:0050804	modulation of chemical synaptic transmission	34/1057	439/18723	0.0386937	0.409568	0.382564	JAK2/ITPR3/PTEN/SRC/NCDN/PPFIA3/WNT7A/NSMF/NRGN/GIT1/NR2E1/PLCG1/SYNGAP1/NTRK1/TMEM25/SYNGR1/HRAS/CRTC1/DNM1/ANAPC2/DGKZ/GIPC1/JPH4/ADGRB1/STX1A/RAB26/CNR2/DVL1/GRIN2C/SLC1A3/NEURL1/ADRA2A/BAIAP3/PRKAR1B	34
GO:0002366	leukocyte activation involved in immune response	23/1057	275/18723	0.0389187	0.410582	0.383511	MFNG/LAT/IL18R1/ANXA3/ADA/CD81/ZFPM1/LFNG/TBX21/FOXP3/LY9/DLL1/SPHK2/RORC/TICAM1/CD19/ZNF683/IFNG/CEACAM1/PTGDS/CD177/CORO1A/ENTPD7	23
GO:0051701	biological process involved in interaction with host	18/1057	203/18723	0.0389481	0.410582	0.383511	CD55/CIITA/SRC/TRIM32/ITGB7/PLSCR1/TRIM28/TNFRSF4/CD81/SLC1A5/PC/SLC52A2/ACE2/SIVA1/LY6E/BSG/BCL2L1/CLEC5A	18
GO:1903557	positive regulation of tumor necrosis factor superfamily cytokine production	11/1057	107/18723	0.039069	0.410995	0.383898	JAK2/TLR2/TLR9/SPHK2/HSPB1/TICAM1/CARD9/SPON2/IFNG/MMP8/CYBA	11
GO:1990830	cellular response to leukemia inhibitory factor	10/1057	94/18723	0.0391462	0.410995	0.383898	SPOCK2/PFKP/RARG/SYNGR1/DTX1/NRP2/MSC/SRM/BCAT2/PTP4A3	10
GO:0006110	regulation of glycolytic process	6/1057	45/18723	0.0396582	0.412186	0.38501	SLC2A6/GIT1/GAPDHS/JMJD8/ARL2/IFNG	6
GO:2000273	positive regulation of signaling receptor activity	6/1057	45/18723	0.0396582	0.412186	0.38501	JAK2/RGS9/NEURL1/ADRA2A/AREG/IFNG	6
GO:0002705	positive regulation of leukocyte mediated immunity	13/1057	134/18723	0.0397039	0.412186	0.38501	CD55/IL18R1/CD81/IL1R1/ARG1/LAG3/TBX21/FOXP3/TRAF2/IL18RAP/NCR3/TICAM1/CD177	13
GO:0042552	myelination	13/1057	134/18723	0.0397039	0.412186	0.38501	PTEN/TLR2/MYRF/RARG/GPC1/HGF/ERCC2/MAL/ERBB2/AMIGO1/CLDN5/ITGB4/ABCD1	13
GO:0099177	regulation of trans-synaptic signaling	34/1057	440/18723	0.0397569	0.412186	0.38501	JAK2/ITPR3/PTEN/SRC/NCDN/PPFIA3/WNT7A/NSMF/NRGN/GIT1/NR2E1/PLCG1/SYNGAP1/NTRK1/TMEM25/SYNGR1/HRAS/CRTC1/DNM1/ANAPC2/DGKZ/GIPC1/JPH4/ADGRB1/STX1A/RAB26/CNR2/DVL1/GRIN2C/SLC1A3/NEURL1/ADRA2A/BAIAP3/PRKAR1B	34
GO:0002287	alpha-beta T cell activation involved in immune response	8/1057	69/18723	0.0399588	0.412186	0.38501	IL18R1/ZFPM1/TBX21/FOXP3/LY9/RORC/IFNG/ENTPD7	8
GO:0002293	alpha-beta T cell differentiation involved in immune response	8/1057	69/18723	0.0399588	0.412186	0.38501	IL18R1/ZFPM1/TBX21/FOXP3/LY9/RORC/IFNG/ENTPD7	8
GO:1903829	positive regulation of cellular protein localization	23/1057	276/18723	0.0402877	0.412186	0.38501	JAK2/SH3GLB1/ACSL3/SRC/MYO1C/TRIM28/CD81/ITGA3/CD247/MGAT3/HRAS/ERBB2/CROCC/ABLIM3/ZDHHC8/FLNA/ABHD17C/RAMP3/ABHD17A/BBC3/PARD6A/IFNG/VIL1	23
GO:0002011	morphogenesis of an epithelial sheet	7/1057	57/18723	0.0405302	0.412186	0.38501	PTEN/WNT7A/DDR1/MEGF8/FLNA/DVL1/CEACAM1	7
GO:0044319	wound healing, spreading of cells	5/1057	34/18723	0.0405351	0.412186	0.38501	PTEN/WNT7A/DDR1/FLNA/CEACAM1	5
GO:0090505	epiboly involved in wound healing	5/1057	34/18723	0.0405351	0.412186	0.38501	PTEN/WNT7A/DDR1/FLNA/CEACAM1	5
GO:0002429	immune response-activating cell surface receptor signaling pathway	24/1057	291/18723	0.0407367	0.412186	0.38501	SRC/CARD11/LCK/PLSCR1/BMX/UBASH3A/ADA/CD81/ZAP70/PLCG1/CD247/CD3E/HRAS/PHPT1/FOXP3/CD79A/CD79B/DGKZ/CCR7/LIME1/NCR3/IGLL5/CD19/CEACAM1	24
GO:0002757	immune response-activating signal transduction	24/1057	291/18723	0.0407367	0.412186	0.38501	SRC/CARD11/LCK/PLSCR1/BMX/UBASH3A/ADA/CD81/ZAP70/PLCG1/CD247/CD3E/HRAS/PHPT1/FOXP3/CD79A/CD79B/DGKZ/CCR7/LIME1/NCR3/IGLL5/CD19/CEACAM1	24
GO:0003188	heart valve formation	3/1057	14/18723	0.0409319	0.412186	0.38501	DCHS1/ZFPM1/OLFM1	3
GO:0003413	chondrocyte differentiation involved in endochondral bone morphogenesis	3/1057	14/18723	0.0409319	0.412186	0.38501	RARG/SERPINH1/SMPD3	3
GO:0009159	deoxyribonucleoside monophosphate catabolic process	3/1057	14/18723	0.0409319	0.412186	0.38501	ADA/DNPH1/NT5M	3
GO:0043173	nucleotide salvage	3/1057	14/18723	0.0409319	0.412186	0.38501	ADA/APRT/NAPRT	3
GO:0045059	positive thymic T cell selection	3/1057	14/18723	0.0409319	0.412186	0.38501	ZAP70/CD3E/CD3D	3
GO:0046462	monoacylglycerol metabolic process	3/1057	14/18723	0.0409319	0.412186	0.38501	ABHD12B/MGLL/ABHD16B	3
GO:0060088	auditory receptor cell stereocilium organization	3/1057	14/18723	0.0409319	0.412186	0.38501	CLRN1/TPRN/SCRIB	3
GO:0090128	regulation of synapse maturation	3/1057	14/18723	0.0409319	0.412186	0.38501	ADGRL1/ANAPC2/NEURL1	3
GO:0009914	hormone transport	25/1057	306/18723	0.0410766	0.41284	0.385621	JAK2/ACSL4/PCK2/HNF1A/RAB11FIP5/LTBP4/TFR2/NR1D1/PFKFB2/PHPT1/SREBF1/STX1A/LRP5/POMC/SIRT4/SMPD3/ADRA2A/BAIAP3/RAB11B/PFKL/CAPN10/IFNG/BAD/SLC7A5/CYP19A1	25
GO:0046889	positive regulation of lipid biosynthetic process	9/1057	82/18723	0.0412592	0.413872	0.386584	ACSL3/NR1D1/SLC27A1/SPHK2/SREBF1/SLC45A3/SIRT4/ABCD1/IFNG	9
GO:1990823	response to leukemia inhibitory factor	10/1057	95/18723	0.0416347	0.41683	0.389348	SPOCK2/PFKP/RARG/SYNGR1/DTX1/NRP2/MSC/SRM/BCAT2/PTP4A3	10
GO:0042157	lipoprotein metabolic process	13/1057	135/18723	0.0417647	0.417324	0.389809	ZDHHC20/UGCG/PGAP3/GOLGA7B/PEMT/ZDHHC8/PIGZ/ZDHHC24/DPM3/PIGQ/ABHD17C/ABHD17A/CTSD	13
GO:0030041	actin filament polymerization	17/1057	191/18723	0.0425759	0.424185	0.396218	JAK2/MYO1C/VILL/C15orf62/BIN1/KANK3/PSTPIP2/MLST8/CCR7/CDC42EP1/SPTBN5/DMTN/CORO1B/TENM1/ESAM/VIL1/CORO1A	17
GO:0003018	vascular process in circulatory system	22/1057	263/18723	0.0426152	0.424185	0.396218	SLC38A2/SNTA1/SLC29A2/SRC/TJP3/SLC1A5/ACE/SLC27A1/SLC38A5/CLDN5/SERPINF2/PTP4A3/ACE2/PLVAP/SLC1A3/AVPR2/ADRA2A/SLC7A5/GPX1/CEACAM1/LRP3/ABCC3	22
GO:0060560	developmental growth involved in morphogenesis	20/1057	234/18723	0.0427068	0.424281	0.396307	PLXNA1/RARG/TRIM28/PLXNA3/SEMA4C/DDR1/ANAPC2/NRP2/PTK7/MEGF8/LZTS2/DRAXIN/OLFM1/DVL1/NTN1/PAK6/AREG/SIRT6/SEMA3B/NRN1	20
GO:1903706	regulation of hemopoiesis	29/1057	367/18723	0.0428075	0.424467	0.396481	HMGB2/RARG/CARD11/CD27/GFI1B/JUN/ADA/ZAP70/ZFPM1/P4HTM/PRDX2/SOX13/LAG3/ERBB2/TLR9/TBX21/FOXP3/DTX1/SOCS1/VNN1/DLL1/IL4I1/GATA1/ISG15/ZNF683/IFNG/BAD/CEACAM1/CA2	29
GO:0006195	purine nucleotide catabolic process	6/1057	46/18723	0.0435162	0.425145	0.397114	PDE9A/ADA/DNPH1/ACOT7/FITM2/ABCD1	6
GO:0050919	negative chemotaxis	6/1057	46/18723	0.0435162	0.425145	0.397114	PLXNA3/SEMA4C/NRP2/NTN1/SEMA3B/LGR6	6
GO:0018230	peptidyl-L-cysteine S-palmitoylation	4/1057	24/18723	0.043533	0.425145	0.397114	ZDHHC20/GOLGA7B/ZDHHC8/ZDHHC24	4
GO:0018231	peptidyl-S-diacylglycerol-L-cysteine biosynthetic process from peptidyl-cysteine	4/1057	24/18723	0.043533	0.425145	0.397114	ZDHHC20/GOLGA7B/ZDHHC8/ZDHHC24	4
GO:0032528	microvillus organization	4/1057	24/18723	0.043533	0.425145	0.397114	FSCN1/CDHR5/ESPN/VIL1	4
GO:0032928	regulation of superoxide anion generation	4/1057	24/18723	0.043533	0.425145	0.397114	ACP5/GSTP1/CD177/CYBA	4
GO:0036010	protein localization to endosome	4/1057	24/18723	0.043533	0.425145	0.397114	MGAT3/SCRIB/ABHD17C/ABHD17A	4
GO:0072530	purine-containing compound transmembrane transport	4/1057	24/18723	0.043533	0.425145	0.397114	SLC25A42/SLC29A2/SLC25A6/SLC17A9	4
GO:0007272	ensheathment of neurons	13/1057	136/18723	0.0438995	0.42592	0.397838	PTEN/TLR2/MYRF/RARG/GPC1/HGF/ERCC2/MAL/ERBB2/AMIGO1/CLDN5/ITGB4/ABCD1	13
GO:0008366	axon ensheathment	13/1057	136/18723	0.0438995	0.42592	0.397838	PTEN/TLR2/MYRF/RARG/GPC1/HGF/ERCC2/MAL/ERBB2/AMIGO1/CLDN5/ITGB4/ABCD1	13
GO:1903305	regulation of regulated secretory pathway	13/1057	136/18723	0.0438995	0.42592	0.397838	CACNA1I/WNT7A/GIT1/HYAL3/CACNA1H/GIPC1/SPHK2/STX1A/SCAMP5/DVL1/ADRA2A/CEACAM1/CD177	13
GO:0043506	regulation of JUN kinase activity	7/1057	58/18723	0.0439415	0.42592	0.397838	TNXB/TLR9/TRAF2/GSTP1/MAPK8IP1/MAP3K11/MAP3K10	7
GO:0043367	CD4-positive, alpha-beta T cell differentiation	9/1057	83/18723	0.044061	0.426279	0.398174	IL18R1/ZFPM1/TBX21/FOXP3/LY9/SOCS1/RORC/IFNG/ENTPD7	9
GO:0002699	positive regulation of immune effector process	20/1057	235/18723	0.0443136	0.427924	0.39971	CD55/IL18R1/TNFRSF4/CD81/IL1R1/ARG1/LAG3/TLR9/TBX21/FOXP3/TRAF2/SPHK2/IL18RAP/NCR3/TICAM1/MZB1/SPON2/IFNG/SLC7A5/CD177	20
GO:0002263	cell activation involved in immune response	23/1057	279/18723	0.0446078	0.429469	0.401154	MFNG/LAT/IL18R1/ANXA3/ADA/CD81/ZFPM1/LFNG/TBX21/FOXP3/LY9/DLL1/SPHK2/RORC/TICAM1/CD19/ZNF683/IFNG/CEACAM1/PTGDS/CD177/CORO1A/ENTPD7	23
GO:0001667	ameboidal-type cell migration	36/1057	475/18723	0.0446396	0.429469	0.401154	PATZ1/PTEN/LAMA5/SRC/EFNB1/ITGB7/WNT7A/ANXA3/MIR2355/ITGA3/NR2E1/PLCG1/SEMA4C/PLXND1/GIPC1/NRP2/PKN1/TMEM201/ADGRB1/HSPB1/LRP5/MEGF8/DMTN/CORO1B/RRAS/GADD45A/PTP4A3/EPB41L4B/SPARC/ITGB4/IFNG/GPX1/CEACAM1/SEMA3B/VIL1/MIR27A	36
GO:0021955	central nervous system neuron axonogenesis	5/1057	35/18723	0.0451768	0.432227	0.40373	PTEN/NR2E1/DRAXIN/EPHB3/C12orf57	5
GO:0044273	sulfur compound catabolic process	5/1057	35/18723	0.0451768	0.432227	0.40373	GGT7/ACOT7/FITM2/ABCD1/IDUA	5
GO:0046640	regulation of alpha-beta T cell proliferation	5/1057	35/18723	0.0451768	0.432227	0.40373	CD55/CD81/ZAP70/CD3E/MAPK8IP1	5
GO:0015711	organic anion transport	28/1057	354/18723	0.0454402	0.433209	0.404647	SLC38A2/SLC25A42/SLC26A1/LLGL2/SLC2A6/SLC27A5/SLC1A5/ACE/SLC27A1/SLC25A23/ARG1/SLC38A5/SLC7A5P1/SLC25A6/SLC2A8/SLC6A8/GIPC1/SLC25A22/SLC52A2/MFSD12/SLC4A2/CPTP/ACE2/SLC1A3/SLC17A9/SLC7A5/CEACAM1/ABCC3	28
GO:0002697	regulation of immune effector process	27/1057	339/18723	0.0454468	0.433209	0.404647	CD55/IRAK3/IL18R1/TNFRSF4/CD81/IL1R1/CD59/ARG1/LAG3/TLR9/TBX21/FOXP3/TRAF2/SPHK2/PKN1/IL4I1/IL18RAP/NCR3/TICAM1/MZB1/ZNF683/SPON2/IFNG/SLC7A5/CEACAM1/CD177/CLEC12B	27
GO:0050679	positive regulation of epithelial cell proliferation	18/1057	207/18723	0.0456965	0.434789	0.406122	HMGB2/RPTOR/WNT7A/PPP1R16B/PLCG1/ARG1/HRAS/ERBB2/NRP2/GPBAR1/ZNF703/AREG/BAD/PLXNB3/SIRT6/MIR27A/EGFL7/CYBA	18
GO:0045471	response to ethanol	13/1057	137/18723	0.0461094	0.436638	0.407849	PTEN/CD27/EHMT2/EEF2/MGMT/PEMT/EIF4EBP1/SREBF1/GSTP1/CLDN5/SPARC/HPGD/BAD	13
GO:0043550	regulation of lipid kinase activity	8/1057	71/18723	0.0461439	0.436638	0.407849	SRC/CD81/WDR81/DGKZ/SOCS1/CCR7/PDGFRB/CD19	8
GO:0061515	myeloid cell development	8/1057	71/18723	0.0461439	0.436638	0.407849	TLR2/SRC/NRROS/ERCC2/ZFPM1/DMTN/ZNF385A/GATA1	8
GO:0046879	hormone secretion	24/1057	295/18723	0.04645	0.438732	0.409805	JAK2/ACSL4/PCK2/HNF1A/RAB11FIP5/LTBP4/TFR2/NR1D1/PFKFB2/PHPT1/SREBF1/STX1A/LRP5/POMC/SIRT4/SMPD3/ADRA2A/BAIAP3/RAB11B/PFKL/CAPN10/IFNG/BAD/CYP19A1	24
GO:0044409	entry into host	14/1057	151/18723	0.0465712	0.439075	0.410126	CD55/CIITA/SRC/ITGB7/PLSCR1/TNFRSF4/CD81/SLC1A5/SLC52A2/ACE2/SIVA1/LY6E/BSG/CLEC5A	14
GO:0014909	smooth muscle cell migration	10/1057	97/18723	0.046931	0.441213	0.412123	PLXNA1/SRC/VTN/ACE/DDR1/PDGFRB/GSTP1/CORO1B/IGFBP3/GRB10	10
GO:0001836	release of cytochrome c from mitochondria	7/1057	59/18723	0.0475324	0.441213	0.412123	HGF/JUN/BCL2L1/BBC3/BAD/GPX1/LMNA	7
GO:0002820	negative regulation of adaptive immune response	7/1057	59/18723	0.0475324	0.441213	0.412123	CD55/SAMSN1/ARG1/TBX21/FOXP3/IL4I1/CEACAM1	7
GO:0009261	ribonucleotide catabolic process	6/1057	47/18723	0.047601	0.441213	0.412123	PDE9A/ADA/ACOT7/FITM2/ABCD1/ENTPD7	6
GO:0043114	regulation of vascular permeability	6/1057	47/18723	0.047601	0.441213	0.412123	SRC/TJP3/CLDN5/PTP4A3/PLVAP/CEACAM1	6
GO:0046677	response to antibiotic	6/1057	47/18723	0.047601	0.441213	0.412123	JAK2/CIITA/EHMT2/HYAL3/CRIP1/SLC1A3	6
GO:0050885	neuromuscular process controlling balance	6/1057	47/18723	0.047601	0.441213	0.412123	JPH4/CLRN1/GRIN2C/DCANP1/SLC1A3/NEFL	6
GO:0031334	positive regulation of protein-containing complex assembly	20/1057	237/18723	0.0476576	0.441213	0.412123	SH3GLB1/SRC/MYO1C/GIT1/C15orf62/BIN1/MLST8/PIEZO1/CCR7/CDC42EP1/FSCN1/STUB1/CORO1B/ISG15/ARL2/TENM1/IFNG/TCL1A/VIL1/CORO1A	20
GO:0002285	lymphocyte activation involved in immune response	17/1057	194/18723	0.0481056	0.441213	0.412123	MFNG/IL18R1/ADA/CD81/ZFPM1/LFNG/TBX21/FOXP3/LY9/DLL1/RORC/CD19/ZNF683/IFNG/CEACAM1/CORO1A/ENTPD7	17
GO:0048660	regulation of smooth muscle cell proliferation	16/1057	180/18723	0.0485448	0.441213	0.412123	JAK2/NAMPT/PTEN/LDLRAP1/JUN/PDGFRB/COMT/GSTP1/PTGIR/SERPINF2/SMPD3/IGFBP3/HPGD/IFNG/MIR27A/CYBA	16
GO:0002274	myeloid leukocyte activation	19/1057	223/18723	0.0485584	0.441213	0.412123	JAK2/NAMPT/TLR2/LAT/PLSCR1/ANXA3/NR1D1/CLEC4D/SPHK2/IL18RAP/TSPAN32/CNR2/TICAM1/SPHK1/IFNG/S100A12/PTGDS/MMP8/CD177	19
GO:0001938	positive regulation of endothelial cell proliferation	11/1057	111/18723	0.0488655	0.441213	0.412123	HMGB2/RPTOR/PPP1R16B/PLCG1/ARG1/NRP2/PLXNB3/SIRT6/MIR27A/EGFL7/CYBA	11
GO:0010876	lipid localization	34/1057	448/18723	0.0490707	0.441213	0.412123	ATP11B/ACSL4/ACSL3/PDZD8/LDLRAP1/UGCG/PITPNM2/PLSCR1/ACSL1/ATP8B2/SLC27A5/ACE/SLC27A1/OSBPL7/IKBKE/FITM2/ANO9/VPS51/SPNS3/SREBF1/ALKBH7/STOML1/ZDHHC8/SPNS1/POMC/OSBPL5/CPTP/MFSD2B/ABCD1/PITPNM1/CEACAM1/MIR27A/CYP19A1/ABCC3	34
GO:0031269	pseudopodium assembly	3/1057	15/18723	0.0490766	0.441213	0.412123	C15orf62/CCR7/CDC42EP1	3
GO:0032933	SREBP signaling pathway	3/1057	15/18723	0.0490766	0.441213	0.412123	ERLIN1/SREBF1/ARHGEF10L	3
GO:0033599	regulation of mammary gland epithelial cell proliferation	3/1057	15/18723	0.0490766	0.441213	0.412123	ZNF703/DEAF1/GPX1	3
GO:0042159	lipoprotein catabolic process	3/1057	15/18723	0.0490766	0.441213	0.412123	ABHD17C/ABHD17A/CTSD	3
GO:0042249	establishment of planar polarity of embryonic epithelium	3/1057	15/18723	0.0490766	0.441213	0.412123	CELSR1/PTK7/DVL1	3
GO:0045346	regulation of MHC class II biosynthetic process	3/1057	15/18723	0.0490766	0.441213	0.412123	JAK2/CIITA/IFNG	3
GO:0051775	response to redox state	3/1057	15/18723	0.0490766	0.441213	0.412123	VASN/ARHGDIA/SMPD3	3
GO:1900029	positive regulation of ruffle assembly	3/1057	15/18723	0.0490766	0.441213	0.412123	HRAS/EPS8L1/EPS8L2	3
GO:1903543	positive regulation of exosomal secretion	3/1057	15/18723	0.0490766	0.441213	0.412123	ATP13A2/SMPD3/IFNG	3
GO:1904889	regulation of excitatory synapse assembly	3/1057	15/18723	0.0490766	0.441213	0.412123	IL1RAP/WNT7A/LRFN4	3
GO:0009100	glycoprotein metabolic process	30/1057	387/18723	0.0491862	0.441213	0.412123	SPOCK2/CSGALNACT2/UBE2J1/B3GNT5/ST3GAL3/ST6GALNAC4/POMGNT2/B4GAT1/ST6GALNAC3/GPC1/CHST14/POMGNT1/XYLT2/ADAMTS13/ITM2C/MGAT3/CHST12/CHPF/B4GALT7/NECAB3/CCR7/B4GALT2/GMPPB/SGSH/DPM3/GATA1/NUDT14/IDUA/NECAB1/B3GAT1	30
GO:1903532	positive regulation of secretion by cell	23/1057	282/18723	0.0492565	0.441213	0.412123	JAK2/ACSL4/TLR2/CACNA1I/PCK2/APBB1/TFR2/PFKFB2/HYAL3/PHPT1/CACNA1H/SPHK2/STX1A/ATP13A2/SCAMP5/SMPD3/BAIAP3/CAPN10/PARD6A/IFNG/BAD/CYP19A1/CD177	23
GO:0002534	cytokine production involved in inflammatory response	8/1057	72/18723	0.0494586	0.441213	0.412123	CD6/PLD4/CHID1/IL1R2/PLD3/TICAM1/CARD9/ABCD1	8
GO:0030032	lamellipodium assembly	8/1057	72/18723	0.0494586	0.441213	0.412123	ABLIM3/WNT1/FSCN1/CLRN1/DMTN/PARVB/ABLIM2/PLXNB3	8
GO:1900015	regulation of cytokine production involved in inflammatory response	8/1057	72/18723	0.0494586	0.441213	0.412123	CD6/PLD4/CHID1/IL1R2/PLD3/TICAM1/CARD9/ABCD1	8
GO:0031664	regulation of lipopolysaccharide-mediated signaling pathway	4/1057	25/18723	0.0495914	0.441213	0.412123	CD55/PRDX2/CACTIN/SIGIRR	4
GO:0032753	positive regulation of interleukin-4 production	4/1057	25/18723	0.0495914	0.441213	0.412123	IL1RAP/CD3E/FOXP3/SLC7A5	4
GO:0046949	fatty-acyl-CoA biosynthetic process	4/1057	25/18723	0.0495914	0.441213	0.412123	ACSL4/ACSL3/ACSF3/ACSL1	4
GO:0099560	synaptic membrane adhesion	4/1057	25/18723	0.0495914	0.441213	0.412123	IL1RAP/LRFN4/PTPRF/LRFN3	4
GO:0002831	regulation of response to biotic stimulus	26/1057	327/18723	0.04972	0.441213	0.412123	CD55/IRAK3/RNF26/HMGB2/SRC/PLSCR1/TARBP2/ARG1/PRDX2/LAG3/NLRC4/IKBKE/FOXP3/CACTIN/SOCS1/IL4I1/SIGIRR/IL18RAP/TSPAN32/NCR3/CARD9/ISG15/FAM3A/CEACAM1/CLEC12B/CYBA	26
GO:0007409	axonogenesis	32/1057	418/18723	0.0498915	0.441213	0.412123	PTEN/PLXNA1/LAMA5/APBB1/EFNB1/WNT7A/NR2E1/SYNGAP1/NTRK1/PLXNA3/SEMA4C/ERBB2/PLXND1/ANAPC2/NRP2/ADGRB1/AMIGO1/MEGF8/METRN/DRAXIN/OLFM1/DVL1/EPHB3/PLXNB2/NTN1/BSG/NEFL/MAP1S/PLXNB3/SEMA3B/C12orf57/LGR6	32
