# Supplementary material for: Identification of genes associated with disulfidptosis in the subacute phase of spinal cord injury and analysis of potential therapeutic targets
Source: Front Immunol. 2025 Oct 20;16:1642757. doi: 10.3389/fimmu.2025.1642757 (PMC12580332; doi:10.3389/fimmu.2025.1642757)
Supplement: Supplementary file 4 [file Table4.xlsx]

## Sheet: Sheet1
Supplementary Table 4. Significantly enriched cellular component (CC) terms in GO analysis
ID	Description	GeneRatio	BgRatio	pvalue	p.adjust	qvalue	geneID	Count
GO:0002116	semaphorin receptor complex	6/1093	11/19550	1.09143e-05	0.00441618	0.00411402	PLXNA1/PLXNA3/PLXND1/NRP2/PLXNB2/PLXNB3	6
GO:0005925	focal adhesion	45/1093	418/19550	1.99646e-05	0.00441618	0.00411402	JAK2/CAPN5/HMGA1/SRC/SORBS3/TLE2/SCARF2/ITGB7/CD81/TNS2/GIT1/ENG/HSPG2/ITGA3/RPL18/RPLP2/FBLN7/CD59/CSPG4/RPS5/PTK7/RPL8/TNS1/TSPAN4/CDC42EP1/ADGRB1/PIP5K1C/HSPB1/PDGFRB/CORO1B/RPS15/RRAS/FLNA/PARVB/RPLP1/SLC4A2/TGFB1I1/PAK4/TSPAN9/ITGB4/MRC2/BSG/ARL2/ITGA2B/CYBA	45
GO:0001772	immunological synapse	11/1093	44/19550	2.20809e-05	0.00441618	0.00411402	CD6/CARD11/LAT/LCK/CD81/ZAP70/CD3E/IL4I1/SCRIB/ARHGDIA/CORO1A	11
GO:0030055	cell-substrate junction	45/1093	425/19550	3.01096e-05	0.00451644	0.00420742	JAK2/CAPN5/HMGA1/SRC/SORBS3/TLE2/SCARF2/ITGB7/CD81/TNS2/GIT1/ENG/HSPG2/ITGA3/RPL18/RPLP2/FBLN7/CD59/CSPG4/RPS5/PTK7/RPL8/TNS1/TSPAN4/CDC42EP1/ADGRB1/PIP5K1C/HSPB1/PDGFRB/CORO1B/RPS15/RRAS/FLNA/PARVB/RPLP1/SLC4A2/TGFB1I1/PAK4/TSPAN9/ITGB4/MRC2/BSG/ARL2/ITGA2B/CYBA	45
GO:0005759	mitochondrial matrix	46/1093	480/19550	0.000263176	0.0306594	0.0285616	MRPL4/PDK2/PCK2/MRPL38/MRM1/ACSF3/MRPL12/SARS2/LONP1/ME3/PUS1/PARS2/POLRMT/GADD45GIP1/CHPF/ECI1/ACADS/MRPL55/MRPL41/GLS2/PC/NDUFS8/SARDH/FPGS/ALKBH7/ATAD3A/FDXR/MRPL54/SCO2/FASTK/BCAT2/SIRT4/NDUFS7/MRPL23/MRPS12/MPG/PYROXD2/D2HGDH/CYP27A1/TBRG4/ARL2/THEM5/BCL2L1/GPX1/NT5M/ATG4D	46
GO:0043202	lysosomal lumen	15/1093	97/19550	0.000306594	0.0306594	0.0285616	GPC1/CHID1/HSPG2/CSPG4/PDGFRB/ATP13A2/CTSF/GYG1/SGSH/NAGLU/PLD3/PLBD2/AGRN/CTSD/IDUA	15
GO:0015934	large ribosomal subunit	16/1093	113/19550	0.000542676	0.0465151	0.0433325	MRPL4/MRPL38/MRPL12/RPL13/RPL18/RPLP2/RPL36/RPL35/RPL18A/MRPL55/MRPL41/RPL8/RPL39L/MRPL54/MRPL23/RPLP1	16
GO:0005775	vacuolar lumen	21/1093	174/19550	0.000735409	0.0551557	0.0513819	GCA/GPC1/CHID1/HSPG2/ARG1/PTGES2/CSPG4/PYGB/PDGFRB/ATP13A2/CTSF/GYG1/SGSH/NAGLU/PLD3/PLBD2/DPP7/AGRN/CTSD/IDUA/NAPRT	21
GO:0044391	ribosomal subunit	21/1093	180/19550	0.00114078	0.0746259	0.0695199	MRPL4/MRPL38/MRPL12/RPL13/RPL18/RPLP2/RPL36/RPL35/RPL18A/RPS5/MRPL55/MRPL41/RPL8/RPL39L/MRPL54/RPS28/RPS15/MRPL23/MRPS12/RPLP1/ISG15	21
GO:0009925	basal plasma membrane	27/1093	257/19550	0.00124377	0.0746259	0.0695199	AQP3/SLC29A2/LDLRAP1/MYO1C/SLC26A1/CD81/SLC27A5/SLC1A5/ITGA3/PKD1/SLC27A1/ERBB2/TLR9/ATP2C2/SCRIB/SLC4A2/ANK1/SLC1A3/HPGD/ITGB4/ADRA2A/BSG/AQP1/SLC7A5/CEACAM1/CA2/ABCC3	27
GO:0045178	basal part of cell	28/1093	276/19550	0.00172796	0.0942524	0.0878035	AQP3/SLC29A2/LDLRAP1/MYO1C/SLC26A1/CD81/SLC27A5/SLC1A5/ITGA3/PKD1/SLC27A1/ERBB2/TLR9/CLRN1/ATP2C2/SCRIB/SLC4A2/ANK1/SLC1A3/HPGD/ITGB4/ADRA2A/BSG/AQP1/SLC7A5/CEACAM1/CA2/ABCC3	28
GO:0030173	integral component of Golgi membrane	10/1093	62/19550	0.00216627	0.100089	0.0932409	CSGALNACT2/B4GAT1/MFNG/ZDHHC20/POMGNT1/CHST12/LFNG/SLC39A13/YIF1A/TPST1	10
GO:0005903	brush border	14/1093	106/19550	0.00231416	0.100089	0.0932409	SLC38A2/ITPR3/MYO1C/RALGDS/PEMT/DCXR/GIPC1/SCART1/CDHR5/ESPN/FLNA/ACE2/AQP1/VIL1	14
GO:0038201	TOR complex	4/1093	11/19550	0.00233541	0.100089	0.0932409	RPTOR/PRR5/MLST8/TELO2	4
GO:0014069	postsynaptic density	31/1093	330/19550	0.00335882	0.134353	0.12516	IGSF9B/SRC/CPEB4/RGS9/NSMF/NRGN/GIT1/SYNGAP1/PSD/DAGLA/SEMA4C/ADGRL1/CRTC1/RPL18A/DGKZ/RPL8/ADGRB1/KCND3/STX1A/SAMD14/LRFN4/DMTN/PRR12/LRFN3/KLHL17/DVL1/SCRIB/GRIN2C/NEURL1/ABHD17C/ABHD17A	31
GO:0098984	neuron to neuron synapse	33/1093	361/19550	0.00387214	0.137155	0.127771	IGSF9B/SRC/CPEB4/RGS9/NSMF/NRGN/GIT1/ATP1A3/SYNGAP1/PSD/DAGLA/SEMA4C/ADGRL1/CRTC1/RPL18A/DGKZ/RPL8/ADGRB1/KCND3/STX1A/SAMD14/LRFN4/DMTN/PRR12/LRFN3/KLHL17/DVL1/SCRIB/GRIN2C/NEURL1/ABHD17C/ABHD17A/PRKAR1B	33
GO:0031228	intrinsic component of Golgi membrane	10/1093	67/19550	0.00388607	0.137155	0.127771	CSGALNACT2/B4GAT1/MFNG/ZDHHC20/POMGNT1/CHST12/LFNG/SLC39A13/YIF1A/TPST1	10
GO:0032279	asymmetric synapse	31/1093	335/19550	0.00419524	0.139073	0.129557	IGSF9B/SRC/CPEB4/RGS9/NSMF/NRGN/GIT1/SYNGAP1/PSD/DAGLA/SEMA4C/ADGRL1/CRTC1/RPL18A/DGKZ/RPL8/ADGRB1/KCND3/STX1A/SAMD14/LRFN4/DMTN/PRR12/LRFN3/KLHL17/DVL1/SCRIB/GRIN2C/NEURL1/ABHD17C/ABHD17A	31
GO:0022626	cytosolic ribosome	13/1093	102/19550	0.00445482	0.139073	0.129557	RPL13/RPL18/RPLP2/RPL36/RPL35/RPL18A/RPS5/RPL8/RPL39L/RPS28/RPS15/RPLP1/ISG15	13
GO:0022625	cytosolic large ribosomal subunit	9/1093	58/19550	0.00463576	0.139073	0.129557	RPL13/RPL18/RPLP2/RPL36/RPL35/RPL18A/RPL8/RPL39L/RPLP1	9
GO:0042788	polysomal ribosome	6/1093	32/19550	0.0078073	0.193418	0.180185	RPL18/EEF2/RPL36/RPL18A/RPL8/RPS28	6
GO:0005743	mitochondrial inner membrane	41/1093	495/19550	0.00784872	0.193418	0.180185	MRPL4/SLC25A42/ECSIT/SRC/MRPL38/RDH13/MRPL12/COQ4/SLC25A35/ABCB8/SLC27A1/SLC25A23/CHCHD6/ATAD3B/SLC25A6/MTFP1/SLC25A22/MRPL55/NDUFV1/MRPL41/SPHK2/NDUFS8/FPGS/TIMM13/NDUFB7/TMEM177/ATAD3A/FDXR/MRPL54/SPNS1/SCO2/SIRT4/NDUFS7/MRPL23/ADCK1/MRPS12/LDHD/CYP27A1/NDUFA11/BCL2L1/SLC25A39	41
GO:0005840	ribosome	23/1093	240/19550	0.00837502	0.193418	0.180185	MRPL4/MRPL38/MRPL12/RPL13/RPL18/RPLP2/EEF2/RPL36/RPL35/RPL18A/GADD45GIP1/RPS5/MRPL55/MRPL41/RPL8/RPL39L/MRPL54/RPS28/RPS15/MRPL23/MRPS12/RPLP1/ISG15	23
GO:0005765	lysosomal membrane	34/1093	395/19550	0.00845121	0.193418	0.180185	ATP11B/GNAQ/RPTOR/SLC29A3/SLC2A6/KLC2/ATP6V0E2/ITM2C/SYNGR1/CYB561A3/PLEKHF1/WDR81/TLR9/SLC2A8/SORT1/CLCN7/ABCB9/VNN1/SPHK2/ATP13A2/SPNS1/HPS6/COL6A1/VASN/PLD3/NPRL3/SPPL2B/MFSD12/WDR24/CTSD/ABCD1/UBXN6/SLC7A5/MYLPF	34
GO:0098852	lytic vacuole membrane	34/1093	395/19550	0.00845121	0.193418	0.180185	ATP11B/GNAQ/RPTOR/SLC29A3/SLC2A6/KLC2/ATP6V0E2/ITM2C/SYNGR1/CYB561A3/PLEKHF1/WDR81/TLR9/SLC2A8/SORT1/CLCN7/ABCB9/VNN1/SPHK2/ATP13A2/SPNS1/HPS6/COL6A1/VASN/PLD3/NPRL3/SPPL2B/MFSD12/WDR24/CTSD/ABCD1/UBXN6/SLC7A5/MYLPF	34
GO:0098978	glutamatergic synapse	30/1093	338/19550	0.00854356	0.193418	0.180185	JAK2/SRC/IL1RAP/PPFIA3/WNT7A/RGS9/NRGN/PLCG1/SYNGAP1/HRAS/CRTC1/DNM1/EIF4EBP1/DGKZ/ABLIM3/GIPC1/NRP2/STX1A/LRFN4/FLNA/LRFN3/DVL1/SCRIB/GRIN2C/SPARC/ABHD17C/ABHD17A/PRKAR1B/DGKQ/CORO1A	30
GO:0098862	cluster of actin-based cell projections	17/1093	161/19550	0.00877345	0.193418	0.180185	SLC38A2/ITPR3/MYO1C/RALGDS/PEMT/DCXR/GIPC1/SCART1/CLRN1/EPS8L2/CDHR5/ESPN/TPRN/FLNA/ACE2/AQP1/VIL1	17
GO:0031965	nuclear membrane	27/1093	297/19550	0.00902619	0.193418	0.180185	ATP11B/GNAQ/ITPR3/SLC29A2/DHX37/NSMF/THAP7/NOC4L/RANGAP1/LTC4S/SORT1/TM7SF2/TMEM201/SMOX/STX1A/TMC6/DUSP2/CPTP/INTS1/ITGB4/GCHFR/BCL2L1/DMPK/AQP1/PTGDS/LMNA/NLRP6	27
GO:0099572	postsynaptic specialization	31/1093	356/19550	0.00987368	0.200344	0.186636	IGSF9B/SRC/CPEB4/RGS9/NSMF/NRGN/GIT1/SYNGAP1/PSD/DAGLA/SEMA4C/ADGRL1/CRTC1/RPL18A/DGKZ/RPL8/ADGRB1/KCND3/STX1A/SAMD14/LRFN4/DMTN/PRR12/LRFN3/KLHL17/DVL1/SCRIB/GRIN2C/NEURL1/ABHD17C/ABHD17A	31
GO:0005774	vacuolar membrane	37/1093	444/19550	0.0101817	0.200344	0.186636	ATP11B/GNAQ/SH3GLB1/RPTOR/SLC29A3/SLC2A6/KLC2/ATG9B/ATP6V0E2/ITM2C/SYNGR1/CYB561A3/PLEKHF1/WDR81/TLR9/SLC22A17/SLC2A8/SORT1/CLCN7/ABCB9/VNN1/SPHK2/ATP13A2/SPNS1/HPS6/COL6A1/VASN/PLD3/NPRL3/SPPL2B/MFSD12/WDR24/CTSD/ABCD1/UBXN6/SLC7A5/MYLPF	37
GO:0042383	sarcolemma	15/1093	138/19550	0.0103511	0.200344	0.186636	SLC38A2/SNTA1/PDE9A/OBSCN/BIN1/PEMT/CCDC78/COL6A2/KCND3/AHNAK2/COL6A1/ANK1/BSG/AQP1/CACNG6	15
GO:0031300	intrinsic component of organelle membrane	35/1093	417/19550	0.011014	0.203596	0.189666	CSGALNACT2/B4GAT1/MFNG/ZDHHC20/POMGNT1/PGAP3/WFS1/SLC27A5/DHRS9/SYNGR1/CHST12/CHCHD6/SLC22A17/LFNG/FITM2/TM7SF2/ABCB9/TMEM201/TMEM177/STX1A/ATP13A2/RAB26/SCO2/ADCK1/DPM3/SPPL2B/SLC39A13/YIF1A/PEX16/RAB11B/ABHD17A/DMPK/TPST1/ABCD1/FKBP8	35
GO:0005884	actin filament	13/1093	114/19550	0.0111978	0.203596	0.189666	SRC/MYO1C/PSTPIP2/SMTN/DMTN/ESPN/CORO1B/FLNA/MYO18B/GAS2L1/APC2/DAPK3/CORO1A	13
GO:0034399	nuclear periphery	14/1093	130/19550	0.0139877	0.239897	0.223483	CAD/GFI1B/NSMF/LMNTD2/ATN1/TELO2/ZNF703/NCOR2/RUVBL2/TGFB1I1/SPARC/TENM1/DGKQ/LMNA	14
GO:0043197	dendritic spine	18/1093	183/19550	0.0142775	0.239897	0.223483	PTEN/APBB1/CPEB4/NRGN/NR1D1/PSD/CD3E/DAGLA/NEDD4/GIPC1/ADGRB1/KCND3/COMT/DVL1/NEURL1/ABHD17C/APBA3/ABHD17A	18
GO:0044309	neuron spine	18/1093	184/19550	0.0150282	0.239897	0.223483	PTEN/APBB1/CPEB4/NRGN/NR1D1/PSD/CD3E/DAGLA/NEDD4/GIPC1/ADGRB1/KCND3/COMT/DVL1/NEURL1/ABHD17C/APBA3/ABHD17A	18
GO:0031932	TORC2 complex	3/1093	10/19550	0.015551	0.239897	0.223483	PRR5/MLST8/TELO2	3
GO:0097197	tetraspanin-enriched microdomain	3/1093	10/19550	0.015551	0.239897	0.223483	CD81/TSPAN9/TSPAN15	3
GO:0060205	cytoplasmic vesicle lumen	28/1093	325/19550	0.0155933	0.239897	0.223483	CAB39/GCA/CTSW/VWF/HGF/ADA/C1orf35/EEF2/LGALS3BP/ARG1/PTGES2/CRISP3/PYGB/GSTP1/POMC/APRT/GYG1/SERPINF2/DPP7/SPARC/PFKL/CTSD/S100A12/CLEC3B/A1BG/MMP8/NAPRT/OLFM4	28
GO:0031983	vesicle lumen	28/1093	327/19550	0.0167888	0.251833	0.234602	CAB39/GCA/CTSW/VWF/HGF/ADA/C1orf35/EEF2/LGALS3BP/ARG1/PTGES2/CRISP3/PYGB/GSTP1/POMC/APRT/GYG1/SERPINF2/DPP7/SPARC/PFKL/CTSD/S100A12/CLEC3B/A1BG/MMP8/NAPRT/OLFM4	28
GO:0000791	euchromatin	6/1093	38/19550	0.0179171	0.259563	0.241804	JAK2/TCF3/JUN/NSMF/TRIM28/RUVBL2	6
GO:0001891	phagocytic cup	5/1093	28/19550	0.0181694	0.259563	0.241804	CLEC4E/PEAR1/ADGRB1/PIP5K1C/CORO1A	5
GO:0070821	tertiary granule membrane	9/1093	73/19550	0.0201491	0.277491	0.258505	FRMPD3/CD59/CLEC4D/CYSTM1/TMC6/CLEC5A/CEACAM1/CD177/CYBA	9
GO:0009897	external side of plasma membrane	34/1093	421/19550	0.0203494	0.277491	0.258505	CD6/IL11RA/CD27/TNFRSF4/ADA/TFR2/ENG/IL1R1/ITGA3/ACE/CD5/CD59/CD3E/TNFRSF18/CXCR5/LAG3/CD79A/LY9/CD79B/CXCR3/CCR7/SCART1/PDCD1/IL2RB/TNFRSF13C/CD3D/IGLL5/MFGE8/CD19/ITGA2B/SLC7A5/CD163/CD248/CLEC12B	34
GO:0016363	nuclear matrix	12/1093	111/19550	0.0212632	0.283509	0.264111	CAD/GFI1B/NSMF/ATN1/ZNF703/NCOR2/RUVBL2/TGFB1I1/SPARC/TENM1/DGKQ/LMNA	12
GO:0045121	membrane raft	28/1093	335/19550	0.0223178	0.284908	0.265414	JAK2/CD55/PAG1/TLR2/SRC/MYO1C/EFNB1/GPC1/CARD11/LAT/SERPINH1/LCK/PLSCR1/ZAP70/EEF2/MAL/CD79A/TRAF2/DLL1/STOML1/ACE2/PLVAP/BSG/CTSD/CD19/LIPE/DAPK3/CD177	28
GO:0098857	membrane microdomain	28/1093	335/19550	0.0223178	0.284908	0.265414	JAK2/CD55/PAG1/TLR2/SRC/MYO1C/EFNB1/GPC1/CARD11/LAT/SERPINH1/LCK/PLSCR1/ZAP70/EEF2/MAL/CD79A/TRAF2/DLL1/STOML1/ACE2/PLVAP/BSG/CTSD/CD19/LIPE/DAPK3/CD177	28
GO:0030666	endocytic vesicle membrane	18/1093	193/19550	0.0232516	0.289431	0.269628	TLR2/LDLRAP1/WNT7A/ANXA3/CLEC4E/ATP6V0E2/SLC2A8/WNT1/CD3D/ACE2/AVPR2/RAB11B/STAB1/AREG/CD163/CORO1A/CYBA/ENTPD7	18
GO:0034774	secretory granule lumen	27/1093	322/19550	0.0236368	0.289431	0.269628	CAB39/GCA/CTSW/VWF/HGF/C1orf35/EEF2/LGALS3BP/ARG1/PTGES2/CRISP3/PYGB/GSTP1/POMC/APRT/GYG1/SERPINF2/DPP7/SPARC/PFKL/CTSD/S100A12/CLEC3B/A1BG/MMP8/NAPRT/OLFM4	27
GO:0008305	integrin complex	5/1093	31/19550	0.0273849	0.328618	0.306134	ITGB7/ITGA3/TSPAN32/ITGB4/ITGA2B	5
GO:0031301	integral component of organelle membrane	31/1093	387/19550	0.0284748	0.334997	0.312077	CSGALNACT2/B4GAT1/MFNG/ZDHHC20/POMGNT1/WFS1/SLC27A5/DHRS9/SYNGR1/CHST12/CHCHD6/SLC22A17/LFNG/FITM2/TM7SF2/ABCB9/TMEM201/TMEM177/STX1A/ATP13A2/SCO2/ADCK1/DPM3/SPPL2B/SLC39A13/YIF1A/PEX16/DMPK/TPST1/ABCD1/FKBP8	31
GO:0000315	organellar large ribosomal subunit	7/1093	54/19550	0.0299536	0.339022	0.315825	MRPL4/MRPL38/MRPL12/MRPL55/MRPL41/MRPL54/MRPL23	7
GO:0005762	mitochondrial large ribosomal subunit	7/1093	54/19550	0.0299536	0.339022	0.315825	MRPL4/MRPL38/MRPL12/MRPL55/MRPL41/MRPL54/MRPL23	7
GO:0005902	microvillus	10/1093	91/19550	0.0305119	0.339022	0.315825	MYO1C/DCXR/FSCN1/CLRN1/CDHR5/ESPN/SLC7A5/CEACAM1/CA2/VIL1	10
GO:0031258	lamellipodium membrane	4/1093	22/19550	0.0317424	0.344273	0.320718	PLXND1/CSPG4/PIEZO1/APC2	4
GO:0031253	cell projection membrane	28/1093	346/19550	0.0321322	0.344273	0.320718	MXRA8/SRC/MYO1C/DHRS3/PDE9A/BMX/ITGA3/PLCG1/PKD1/PSD/DAGLA/PEMT/PLXND1/CDHR1/CSPG4/PIEZO1/EPS8L1/PIP5K1C/FSCN1/DMTN/EPS8L2/CDHR5/ANK1/ACE2/APC2/AQP1/SLC7A5/CEACAM1	28
GO:0031252	cell leading edge	33/1093	422/19550	0.0328308	0.345588	0.321942	KLHL2/SAMSN1/SRC/APBB1/MYO1C/PDE9A/BMX/GIT1/PLCG1/PSD/DAGLA/PLXND1/CSPG4/DGKZ/ABLIM3/PIEZO1/EPS8L1/KDF1/PIP5K1C/CDC42BPG/FSCN1/CLRN1/EPS8L2/CORO1B/PARVB/SCRIB/ANK1/ITGB4/APC2/PARD6A/VIL1/CD177/CORO1A	33
GO:0032432	actin filament bundle	9/1093	80/19550	0.0341767	0.351036	0.327017	MYL9/ABLIM3/SIPA1L3/FSCN1/CORO1B/FLNA/GAS2L1/VIL1/CYBA	9
GO:0030027	lamellipodium	18/1093	202/19550	0.0345185	0.351036	0.327017	KLHL2/APBB1/GIT1/PLCG1/PLXND1/CSPG4/DGKZ/ABLIM3/PIEZO1/FSCN1/CLRN1/CORO1B/PARVB/SCRIB/APC2/VIL1/CD177/CORO1A	18
GO:0062023	collagen-containing extracellular matrix	33/1093	425/19550	0.0357325	0.357325	0.332876	MST1/LAMA5/GPC1/SERPINH1/VWF/LTBP4/PLSCR1/ADAMTS10/VTN/HSPG2/LGALS3BP/TNXB/CSPG4/COL6A2/COL6A1/CTSF/NID1/LTBP3/SERPINF2/AEBP1/TGFB1I1/AGRN/SPARC/ITGB4/NTN1/MFGE8/CTSD/CLEC3B/A1BG/SEMA3B/MMP8/EGFL7/COL5A3	33
GO:0030687	preribosome, large subunit precursor	4/1093	23/19550	0.0367763	0.361734	0.336983	RRP1/BOP1/PPAN/FBXW9	4
GO:0031985	Golgi cisterna	12/1093	121/19550	0.0382492	0.370153	0.344827	CSGALNACT2/ST3GAL3/YIPF2/SORT1/CHPF/B4GALT7/NECAB3/B4GALT2/SMPD3/GOLGA8S/PITPNM1/GOLGA8DP	12
GO:0031089	platelet dense granule lumen	3/1093	14/19550	0.0399374	0.374413	0.348796	CTSW/LGALS3BP/CLEC3B	3
GO:0043020	NADPH oxidase complex	3/1093	14/19550	0.0399374	0.374413	0.348796	NOXO1/NOXA1/CYBA	3
GO:0070820	tertiary granule	15/1093	164/19550	0.0416672	0.38462	0.358304	CD55/FRMPD3/CD59/CLEC4D/ATAD3B/CRISP3/CYSTM1/TMC6/CTSD/CLEC5A/CEACAM1/MMP8/CD177/OLFM4/CYBA	15
GO:0008180	COP9 signalosome	3/1093	15/19550	0.0479031	0.433626	0.403957	LAT/PLCG1/GPS1	3
GO:0098636	protein complex involved in cell adhesion	5/1093	36/19550	0.0484216	0.433626	0.403957	ITGB7/ITGA3/TSPAN32/ITGB4/ITGA2B	5
GO:0043209	myelin sheath	6/1093	48/19550	0.0499412	0.434627	0.404889	ITPR3/PTEN/GJC2/ERBB2/CLDN5/SCRIB	6
GO:0001650	fibrillar center	13/1093	140/19550	0.0499821	0.434627	0.404889	TRAF4/TAF1C/CC2D1A/TCOF1/PRMT7/FHIT/TIMM13/MRPL23/PAX5/DEAF1/EEF1D/PAK6/SNAI1	13
