# Supplementary material for: Identification of genes associated with disulfidptosis in the subacute phase of spinal cord injury and analysis of potential therapeutic targets
Source: Front Immunol. 2025 Oct 20;16:1642757. doi: 10.3389/fimmu.2025.1642757 (PMC12580332; doi:10.3389/fimmu.2025.1642757)
Supplement: Supplementary file 5 [file Table5.xlsx]

## Sheet: Sheet1
Supplementary Table 5. Significantly enriched molecular function (MF) terms in GO analysis
ID	Description	GeneRatio	BgRatio	pvalue	p.adjust	qvalue	geneID	Count
GO:0016799	hydrolase activity, hydrolyzing N-glycosyl compounds	12/1084	50/18368	2.52285e-05	0.00933588	0.00893386	TLR2/IL1RAP/IL18R1/NTHL1/IL1R1/DNPH1/TLR9/MACROD1/SIGIRR/IL18RAP/MPG/TICAM1	12
GO:0019838	growth factor binding	22/1084	141/18368	2.66713e-05	0.00933588	0.00893386	IL11RA/NRROS/GPC1/LTBP4/ENG/IL1R1/NTRK1/IL1R2/ERBB2/SORT1/NRP2/WFIKKN1/PDGFRB/COL6A1/IL2RB/LRRC32/IGFBP4/VASN/LTBP3/KL/IGFBP3/ITGB4	22
GO:0017154	semaphorin receptor activity	6/1084	12/18368	2.82905e-05	0.00933588	0.00893386	PLXNA1/PLXNA3/PLXND1/NRP2/PLXNB2/PLXNB3	6
GO:0003953	NAD+ nucleosidase activity	8/1084	28/18368	0.00015418	0.0381595	0.0365162	TLR2/IL1RAP/IL18R1/IL1R1/TLR9/SIGIRR/IL18RAP/TICAM1	8
GO:0050431	transforming growth factor beta binding	7/1084	24/18368	0.00034815	0.0689338	0.0659653	NRROS/LTBP4/ENG/WFIKKN1/LRRC32/VASN/LTBP3	7
GO:0005518	collagen binding	12/1084	69/18368	0.00065082	0.107385	0.102761	SERPINH1/VWF/ITGA3/TNXB/DDR1/COL6A2/COL6A1/NID1/AEBP1/SPARC/MRC2/COL5A3	12
GO:0016790	thiolester hydrolase activity	9/1084	43/18368	0.000766647	0.108426	0.103757	FASN/ABHD12B/ACOT7/ABHD16B/ABHD17C/ABHD17A/THEM5/ABCD1/OLAH	9
GO:0004467	long-chain fatty acid-CoA ligase activity	5/1084	15/18368	0.00129435	0.134404	0.128616	ACSL4/ACSL3/ACSL1/SLC27A5/SLC27A1	5
GO:0047372	acylglycerol lipase activity	5/1084	15/18368	0.00129435	0.134404	0.128616	DAGLA/ABHD12B/MGLL/ABHD16B/LIPE	5
GO:0015645	fatty acid ligase activity	6/1084	22/18368	0.00137165	0.134404	0.128616	ACSL4/ACSL3/ACSF3/ACSL1/SLC27A5/SLC27A1	6
GO:0004198	calcium-dependent cysteine-type endopeptidase activity	5/1084	16/18368	0.00179188	0.134404	0.128616	CAPN5/CAPN12/CAPN15/ADGB/CAPN10	5
GO:0050135	NAD(P)+ nucleosidase activity	5/1084	16/18368	0.00179188	0.134404	0.128616	TLR2/IL1RAP/IL18R1/IL1R1/IL18RAP	5
GO:0061809	NAD+ nucleotidase, cyclic ADP-ribose generating	5/1084	16/18368	0.00179188	0.134404	0.128616	TLR2/IL1RAP/IL18R1/IL1R1/IL18RAP	5
GO:0031957	very long-chain fatty acid-CoA ligase activity	4/1084	10/18368	0.00190066	0.134404	0.128616	ACSL4/ACSF3/SLC27A5/SLC27A1	4
GO:0048029	monosaccharide binding	11/1084	71/18368	0.00282562	0.156639	0.149894	PFKP/ENG/P4HTM/CLEC4D/FUOM/SLC2A8/P3H3/OGFOD2/BSG/PFKL/GALK1	11
GO:0005347	ATP transmembrane transporter activity	4/1084	11/18368	0.00284798	0.156639	0.149894	SLC25A42/SLC25A23/SLC25A6/SLC17A9	4
GO:0031434	mitogen-activated protein kinase kinase binding	4/1084	11/18368	0.00284798	0.156639	0.149894	TRIB3/ACE/MAPK8IP1/MAP3K11	4
GO:0047676	arachidonate-CoA ligase activity	4/1084	11/18368	0.00284798	0.156639	0.149894	ACSL4/ACSL3/ACSL1/SLC27A1	4
GO:0000295	adenine nucleotide transmembrane transporter activity	5/1084	18/18368	0.00318473	0.157644	0.150856	SLC25A42/SLC25A23/SLC25A6/SLC17A9/ABCD1	5
GO:0005346	purine ribonucleotide transmembrane transporter activity	5/1084	18/18368	0.00318473	0.157644	0.150856	SLC25A42/SLC25A23/SLC25A6/SLC17A9/ABCD1	5
GO:0019955	cytokine binding	17/1084	139/18368	0.00341553	0.161018	0.154084	IL11RA/NRROS/IL18R1/LTBP4/ENG/IL1R1/IL1R2/CXCR5/NRP2/CXCR3/TRAF2/CCR7/WFIKKN1/IL2RB/LRRC32/VASN/LTBP3	17
GO:0016405	CoA-ligase activity	6/1084	27/18368	0.00422679	0.178565	0.170876	ACSL4/ACSL3/ACSF3/ACSL1/SLC27A5/SLC27A1	6
GO:0004715	non-membrane spanning protein tyrosine kinase activity	8/1084	45/18368	0.00438941	0.178565	0.170876	JAK2/SRC/LCK/BMX/ZAP70/MATK/TNK1/TNK2	8
GO:0004896	cytokine receptor activity	13/1084	97/18368	0.00453095	0.178565	0.170876	IL11RA/IL1RAP/IL18R1/IL1R1/IL9R/IL1R2/CXCR5/GPR35/CXCR3/CCR7/IL18RAP/IL17RC/IL2RB	13
GO:0019199	transmembrane receptor protein kinase activity	17/1084	143/18368	0.00457512	0.178565	0.170876	JAK2/SRC/LTBP4/LCK/BMX/ENG/ZAP70/NTRK1/MATK/ERBB2/DDR1/NRP2/PDGFRB/TNK1/EPHB3/LTK/TNK2	17
GO:0001618	virus receptor activity	11/1084	76/18368	0.00483743	0.178565	0.170876	CD55/ITGB7/PLSCR1/TNFRSF4/CD81/SLC1A5/SLC52A2/ACE2/SIVA1/BSG/CLEC5A	11
GO:0016798	hydrolase activity, acting on glycosyl bonds	17/1084	144/18368	0.00491053	0.178565	0.170876	TLR2/IL1RAP/IL18R1/NTHL1/IL1R1/DNPH1/GLB1L2/HYAL3/TLR9/MACROD1/SIGIRR/IL18RAP/MPG/NAGLU/TICAM1/KL/IDUA	17
GO:0140272	exogenous protein binding	11/1084	77/18368	0.00535038	0.178565	0.170876	CD55/ITGB7/PLSCR1/TNFRSF4/CD81/SLC1A5/SLC52A2/ACE2/SIVA1/BSG/CLEC5A	11
GO:0003735	structural constituent of ribosome	20/1084	182/18368	0.00546885	0.178565	0.170876	MRPL4/MRPL12/RPL13/RPL18/RPLP2/RPL36/RPL35/RPL18A/RPS5/MRPL55/MRPL41/RPL8/RPL39L/MRPL54/RPS28/RPS15/MRPL23/MRPS12/RPLP1/ISG15	20
GO:0009982	pseudouridine synthase activity	4/1084	13/18368	0.0056123	0.178565	0.170876	RPUSD2/PUS1/RPUSD1/PUSL1	4
GO:0032036	myosin heavy chain binding	4/1084	13/18368	0.0056123	0.178565	0.170876	MYL9/STX1A/SPTBN5/CORO1A	4
GO:0005044	scavenger receptor activity	8/1084	47/18368	0.0057718	0.178565	0.170876	CD6/SCARF2/VTN/CD5/LGALS3BP/SCART1/STAB1/CD163	8
GO:0019213	deacetylase activity	7/1084	38/18368	0.00617049	0.179511	0.171781	YDJC/MACROD1/MIER2/HDAC10/SIRT4/AMDHD2/SIRT6	7
GO:0004714	transmembrane receptor protein tyrosine kinase activity	15/1084	124/18368	0.00636209	0.179511	0.171781	JAK2/SRC/LCK/BMX/ZAP70/NTRK1/MATK/ERBB2/DDR1/NRP2/PDGFRB/TNK1/EPHB3/LTK/TNK2	15
GO:0015216	purine nucleotide transmembrane transporter activity	5/1084	21/18368	0.00652767	0.179511	0.171781	SLC25A42/SLC25A23/SLC25A6/SLC17A9/ABCD1	5
GO:0019200	carbohydrate kinase activity	5/1084	21/18368	0.00652767	0.179511	0.171781	PFKP/PFKFB2/KHK/PFKL/GALK1	5
GO:0008474	palmitoyl-(protein) hydrolase activity	4/1084	14/18368	0.00749453	0.195252	0.186844	ABHD12B/ABHD16B/ABHD17C/ABHD17A	4
GO:0098599	palmitoyl hydrolase activity	4/1084	14/18368	0.00749453	0.195252	0.186844	ABHD12B/ABHD16B/ABHD17C/ABHD17A	4
GO:0016878	acid-thiol ligase activity	6/1084	31/18368	0.00860009	0.21831	0.208909	ACSL4/ACSL3/ACSF3/ACSL1/SLC27A5/SLC27A1	6
GO:0016757	glycosyltransferase activity	26/1084	270/18368	0.0097178	0.240516	0.230159	NAMPT/CSGALNACT2/B3GNT5/ST3GAL3/ST6GALNAC4/POMGNT2/B4GAT1/ST6GALNAC3/MFNG/POMGNT1/UGCG/XYLT2/MGAT3/QTRT1/LFNG/CHPF/B4GALT7/PYGB/B4GALT2/PIGZ/APRT/SIRT4/GYG1/SIRT6/NAPRT/B3GAT1	26
GO:0051539	4 iron, 4 sulfur cluster binding	7/1084	42/18368	0.0107558	0.258631	0.247493	ERCC2/NTHL1/NDUFV1/NDUFS8/NUBP2/NDUFS7/POLD1	7
GO:0005178	integrin binding	16/1084	144/18368	0.0109722	0.258631	0.247493	LAMA5/SRC/VWF/LTBP4/ITGB7/VTN/CD81/ITGA3/ADAMTS13/TNXB/TSPAN4/ITGB4/ISG15/MFGE8/ADAM15/CD177	16
GO:1901505	carbohydrate derivative transmembrane transporter activity	8/1084	53/18368	0.0119279	0.274619	0.262793	SLC25A42/SLC29A2/SLC29A3/SLC25A23/SLC25A6/SLC17A9/ABCD1/ABCC3	8
GO:0008375	acetylglucosaminyltransferase activity	7/1084	44/18368	0.0138008	0.310518	0.297146	B3GNT5/POMGNT2/B4GAT1/MFNG/POMGNT1/MGAT3/LFNG	7
GO:0004713	protein tyrosine kinase activity	15/1084	136/18368	0.0143772	0.316298	0.302677	JAK2/SRC/LCK/BMX/ZAP70/NTRK1/MATK/ERBB2/DDR1/NRP2/PDGFRB/TNK1/EPHB3/LTK/TNK2	15
GO:0038024	cargo receptor activity	10/1084	77/18368	0.0148012	0.318547	0.30483	CD320/CD6/SCARF2/VTN/TFR2/CD5/LGALS3BP/SCART1/STAB1/CD163	10
GO:0003951	NAD+ kinase activity	4/1084	17/18368	0.015474	0.325941	0.311905	DGKZ/SPHK2/SPHK1/DGKQ	4
GO:0050840	extracellular matrix binding	8/1084	56/18368	0.0163807	0.337852	0.323303	SPOCK2/GPC1/ITGA3/NID1/AGRN/SPARC/ITGA2B/CD248	8
GO:0051015	actin filament binding	21/1084	217/18368	0.0178361	0.339334	0.324721	MYO1C/VILL/EEF2/BIN1/PSTPIP2/ABLIM3/TMEM201/SAMD14/SPTBN5/FSCN1/DMTN/ESPN/CORO1B/FLNA/KLHL17/GAS2L1/ABLIM2/MAP1S/VIL1/CORO1A/TNNC2	21
GO:0004955	prostaglandin receptor activity	3/1084	10/18368	0.0179884	0.339334	0.324721	PTGIR/PTGDR2/HPGD	3
GO:0005031	tumor necrosis factor-activated receptor activity	3/1084	10/18368	0.0179884	0.339334	0.324721	TNFRSF4/TNFRSF18/TNFRSF25	3
GO:0034511	U3 snoRNA binding	3/1084	10/18368	0.0179884	0.339334	0.324721	DHX37/TBL3/RRP9	3
GO:0008238	exopeptidase activity	12/1084	103/18368	0.0181664	0.339334	0.324721	CPD/DNPEP/TFR2/ACE/JMJD7/SCRN2/NAALADL1/DPP7/ACE2/RNPEPL1/MMP17/NCLN	12
GO:0031435	mitogen-activated protein kinase kinase kinase binding	4/1084	18/18368	0.0189852	0.348002	0.333017	TCF3/TRAF2/MAPK8IP1/MAP3K11	4
GO:0015215	nucleotide transmembrane transporter activity	5/1084	27/18368	0.0193335	0.348002	0.333017	SLC25A42/SLC25A23/SLC25A6/SLC17A9/ABCD1	5
GO:0016298	lipase activity	14/1084	129/18368	0.020047	0.354402	0.33914	PLCH2/PLA2G15/PNPLA7/PLCG1/LIPM/DAGLA/ABHD12B/GDPD5/MGLL/ABHD16B/PLD3/PLBD2/SMPD3/LIPE	14
GO:0017124	SH3 domain binding	14/1084	130/18368	0.0212918	0.369805	0.35388	AFAP1L2/NCKIPSD/PLSCR1/SYNGAP1/CD3E/SH2D2A/DNM1/MVB12A/DTX1/NOXA1/ESPN/ADAM15/GPX1/CYBA	14
GO:0008194	UDP-glycosyltransferase activity	15/1084	143/18368	0.0217813	0.371784	0.355774	CSGALNACT2/B3GNT5/POMGNT2/B4GAT1/MFNG/POMGNT1/UGCG/XYLT2/MGAT3/LFNG/CHPF/B4GALT7/B4GALT2/GYG1/B3GAT1	15
GO:0004954	prostanoid receptor activity	3/1084	11/18368	0.023666	0.377447	0.361194	PTGIR/PTGDR2/HPGD	3
GO:0022889	serine transmembrane transporter activity	3/1084	11/18368	0.023666	0.377447	0.361194	SLC38A2/SLC1A5/SLC38A5	3
GO:0031996	thioesterase binding	3/1084	11/18368	0.023666	0.377447	0.361194	TRAF4/TRAF2/ADRA2A	3
GO:0042608	T cell receptor binding	3/1084	11/18368	0.023666	0.377447	0.361194	LCK/CD3E/EPS8L1	3
GO:0016763	pentosyltransferase activity	7/1084	49/18368	0.0240194	0.377447	0.361194	NAMPT/XYLT2/QTRT1/APRT/SIRT4/SIRT6/NAPRT	7
GO:0015932	nucleobase-containing compound transmembrane transporter activity	7/1084	50/18368	0.0265562	0.410791	0.393102	SLC25A42/SLC29A2/SLC29A3/SLC25A23/SLC25A6/SLC17A9/ABCD1	7
GO:0070300	phosphatidic acid binding	4/1084	20/18368	0.0273825	0.417056	0.399097	NRGN/ATP13A2/SMPD3/PITPNM1	4
GO:0004177	aminopeptidase activity	6/1084	40/18368	0.0286516	0.42336	0.405129	DNPEP/JMJD7/NAALADL1/DPP7/RNPEPL1/MMP17	6
GO:0042169	SH2 domain binding	6/1084	40/18368	0.0286516	0.42336	0.405129	JAK2/PAG1/SRC/AFAP1L2/LCK/SIT1	6
GO:0017022	myosin binding	9/1084	74/18368	0.0296381	0.431495	0.412914	TRIM32/NCKIPSD/LLGL2/MYL9/GIPC1/STX1A/SPTBN5/RAB11B/CORO1A	9
GO:0033130	acetylcholine receptor binding	3/1084	12/18368	0.0301967	0.433257	0.4146	JAK2/LY6E/LYNX1	3
GO:0016877	ligase activity, forming carbon-sulfur bonds	6/1084	41/18368	0.0319465	0.451815	0.432359	ACSL4/ACSL3/ACSF3/ACSL1/SLC27A5/SLC27A1	6
GO:0016874	ligase activity	16/1084	165/18368	0.0348104	0.485385	0.464483	ACSL4/CARNS1/ACSL3/CAD/ACSF3/ACSL1/SARS2/VARS2/SLC27A5/FARSA/SLC27A1/PARS2/PC/FPGS/TPGS1/NAPRT	16
GO:0008307	structural constituent of muscle	6/1084	42/18368	0.0354783	0.487827	0.46682	ASPH/OBSCN/MYL9/SMTN/MYBPH/MYLPF	6
GO:0005035	death receptor activity	3/1084	13/18368	0.037572	0.493634	0.472377	TNFRSF4/TNFRSF18/TNFRSF25	3
GO:0031994	insulin-like growth factor I binding	3/1084	13/18368	0.037572	0.493634	0.472377	IGFBP4/IGFBP3/ITGB4	3
GO:0004602	glutathione peroxidase activity	4/1084	22/18368	0.0376774	0.493634	0.472377	LTC4S/GSTP1/GPX4/GPX1	4
GO:0015605	organophosphate ester transmembrane transporter activity	5/1084	32/18368	0.0378951	0.493634	0.472377	SLC25A42/SLC25A23/SLC25A6/SLC17A9/ABCD1	5
GO:0005319	lipid transporter activity	15/1084	154/18368	0.0387642	0.498396	0.476934	ATP11B/PITPNM2/PLSCR1/ATP8B2/SLC27A5/SLC27A1/OSBPL7/ANO9/OSBPL5/CPTP/MFSD2B/ABCD1/PITPNM1/CEACAM1/ABCC3	15
GO:0004620	phospholipase activity	11/1084	104/18368	0.042876	0.538915	0.515708	PLCH2/PLA2G15/PNPLA7/PLCG1/ABHD12B/GDPD5/MGLL/ABHD16B/PLD3/PLBD2/SMPD3	11
GO:0001784	phosphotyrosine residue binding	6/1084	44/18368	0.0432701	0.538915	0.515708	LDLRAP1/SAMSN1/LCK/ZAP70/SH2D3A/SHF	6
GO:0047617	acyl-CoA hydrolase activity	4/1084	23/18368	0.0435487	0.538915	0.515708	ACOT7/THEM5/ABCD1/OLAH	4
GO:0045309	protein phosphorylated amino acid binding	7/1084	56/18368	0.0456278	0.545376	0.521891	LDLRAP1/SAMSN1/LCK/ZAP70/NEDD4/SH2D3A/SHF	7
GO:0051287	NAD binding	7/1084	56/18368	0.0456278	0.545376	0.521891	GAPDHS/ME3/NDUFV1/SIRT4/HPGD/PHGDH/SIRT6	7
GO:0102991	myristoyl-CoA hydrolase activity	3/1084	14/18368	0.045775	0.545376	0.521891	ACOT7/THEM5/OLAH	3
GO:0008514	organic anion transmembrane transporter activity	17/1084	185/18368	0.046735	0.545376	0.521891	SLC38A2/SLC25A42/SLC26A1/SLC2A6/SLC1A5/SLC27A1/SLC25A23/SLC38A5/SLC25A6/SLC2A8/SLC6A8/SLC25A22/SLC52A2/MFSD12/SLC1A3/SLC17A9/SLC7A5	17
GO:0016853	isomerase activity	15/1084	158/18368	0.0468252	0.545376	0.521891	IDI1/RPUSD2/FKBP5/DHRS9/PUS1/PTGES2/FUOM/ECI1/AIP/ISYNA1/RPUSD1/RENBP/PUSL1/FKBP8/PTGDS	15
GO:0030695	GTPase regulator activity	38/1084	488/18368	0.0494174	0.548935	0.525297	GNAQ/BNIP2/AGFG2/RHOF/AGFG1/ALS2CL/RGS9/JUN/OBSCN/LLGL2/GIT1/SYNGAP1/PSD/RALGDS/ARHGAP29/PLEKHG4/RANGAP1/GPSM1/AGAP3/GPS1/SIPA1L2/EPS8L1/MON1A/ARHGEF19/SIPA1L3/SH2D3A/RABEP2/EPS8L2/PTGIR/DENND6B/EVI5L/ARHGEF10L/NPRL3/SBF1/ARHGDIA/EEF1D/ACAP3/TNK2	38
GO:0060589	nucleoside-triphosphatase regulator activity	38/1084	488/18368	0.0494174	0.548935	0.525297	GNAQ/BNIP2/AGFG2/RHOF/AGFG1/ALS2CL/RGS9/JUN/OBSCN/LLGL2/GIT1/SYNGAP1/PSD/RALGDS/ARHGAP29/PLEKHG4/RANGAP1/GPSM1/AGAP3/GPS1/SIPA1L2/EPS8L1/MON1A/ARHGEF19/SIPA1L3/SH2D3A/RABEP2/EPS8L2/PTGIR/DENND6B/EVI5L/ARHGEF10L/NPRL3/SBF1/ARHGDIA/EEF1D/ACAP3/TNK2	38
GO:0005548	phospholipid transporter activity	7/1084	57/18368	0.0494816	0.548935	0.525297	PITPNM2/PLSCR1/ATP8B2/ANO9/OSBPL5/CPTP/PITPNM1	7
GO:0004622	lysophospholipase activity	4/1084	24/18368	0.0499032	0.548935	0.525297	PLA2G15/PNPLA7/ABHD12B/MGLL	4
GO:0043274	phospholipase binding	4/1084	24/18368	0.0499032	0.548935	0.525297	SRC/LCK/NEFL/DGKQ	4
