# Supplementary material for: Identification of genes associated with disulfidptosis in the subacute phase of spinal cord injury and analysis of potential therapeutic targets
Source: Front Immunol. 2025 Oct 20;16:1642757. doi: 10.3389/fimmu.2025.1642757 (PMC12580332; doi:10.3389/fimmu.2025.1642757)
Supplement: Supplementary file 6 [file Table6.xlsx]

## Sheet: Sheet1
Supplementary Table 6. Significantly enriched pathways identified in KEGG enrichment analysis
ID	Description	GeneRatio	BgRatio	pvalue	p.adjust	qvalue	geneID	Count
hsa05235	PD-L1 expression and PD-1 checkpoint pathway in cancer	16/531	90/8535	0.000116973	0.038835	0.0373082	JAK2/PTEN/TLR2/LAT/LCK/JUN/ZAP70/PLCG1/CD247/CD3E/HRAS/TLR9/PDCD1/CD3D/TICAM1/IFNG	16
hsa05340	Primary immunodeficiency	9/531	38/8535	0.000417955	0.056765	0.0545333	CIITA/LCK/ADA/ZAP70/CD3E/CD79A/TNFRSF13C/CD3D/CD19	9
hsa00061	Fatty acid biosynthesis	6/531	18/8535	0.000549214	0.056765	0.0545333	ACSL4/ACSL3/ACSF3/FASN/ACSL1/OLAH	6
hsa04510	Focal adhesion	25/531	203/8535	0.000783164	0.056765	0.0545333	PTEN/LAMA5/SRC/VWF/HGF/ITGB7/JUN/VTN/ITGA3/MYL9/TNXB/HRAS/ERBB2/COL6A2/PIP5K1C/PDGFRB/COL6A1/FLNA/PARVB/PAK4/ITGB4/ITGA2B/PAK6/BAD/MYLPF	25
hsa04659	Th17 cell differentiation	16/531	109/8535	0.0010855	0.056765	0.0545333	JAK2/IL1RAP/LAT/LCK/JUN/IL1R1/ZAP70/PLCG1/CD247/CD3E/TBX21/FOXP3/IL2RB/RORC/CD3D/IFNG	16
hsa04640	Hematopoietic cell lineage	15/531	100/8535	0.00122927	0.056765	0.0545333	CD55/IL11RA/FLT3LG/IL1R1/ITGA3/IL9R/CD5/CD59/IL1R2/CD3E/CD7/CD3D/CD19/ITGA2B/GP9	15
hsa05230	Central carbon metabolism in cancer	12/531	71/8535	0.00130073	0.056765	0.0545333	PTEN/PFKP/SLC1A5/NTRK1/HRAS/ERBB2/GLS2/PDGFRB/SCO2/PFKL/SLC7A5/SIRT6	12
hsa00532	Glycosaminoglycan biosynthesis - chondroitin sulfate / dermatan sulfate	6/531	21/8535	0.00136783	0.056765	0.0545333	CSGALNACT2/CHST14/XYLT2/CHST12/CHPF/B4GALT7	6
hsa04064	NF-kappa B signaling pathway	15/531	105/8535	0.00202774	0.0748011	0.0718603	TAB1/CARD11/LAT/BCL2A1/LCK/IL1R1/ZAP70/PLCG1/TRAF2/PIDD1/TNFRSF13C/TICAM1/GADD45A/CARD14/BCL2L1	15
hsa00515	Mannose type O-glycan biosynthesis	6/531	23/8535	0.00228769	0.0759514	0.0729653	ST3GAL3/POMGNT2/B4GAT1/POMGNT1/B4GALT2/B3GAT1	6
hsa04512	ECM-receptor interaction	13/531	89/8535	0.00323777	0.0977219	0.0938799	LAMA5/VWF/ITGB7/VTN/HSPG2/ITGA3/TNXB/COL6A2/COL6A1/AGRN/ITGB4/ITGA2B/GP9	13
hsa04658	Th1 and Th2 cell differentiation	13/531	93/8535	0.00476498	0.131831	0.126648	JAK2/LAT/LCK/JUN/ZAP70/PLCG1/CD247/CD3E/TBX21/DLL1/IL2RB/CD3D/IFNG	13
hsa04660	T cell receptor signaling pathway	15/531	122/8535	0.00849785	0.217022	0.20849	CARD11/LAT/LCK/JUN/ZAP70/PLCG1/CD247/CD3E/HRAS/PDCD1/CD3D/PAK4/GRAP2/PAK6/IFNG	15
hsa04210	Apoptosis	16/531	136/8535	0.0101209	0.226532	0.217625	ITPR3/CTSW/BCL2A1/JUN/NTRK1/PRF1/HRAS/TRAF2/PIDD1/CTSF/GADD45A/CTSD/BCL2L1/BBC3/BAD/LMNA	16
hsa01521	EGFR tyrosine kinase inhibitor resistance	11/531	80/8535	0.0102349	0.226532	0.217625	JAK2/PTEN/SRC/HGF/PLCG1/HRAS/ERBB2/EIF4EBP1/PDGFRB/BCL2L1/BAD	11
hsa04964	Proximal tubule bicarbonate reclamation	5/531	23/8535	0.0120751	0.250558	0.240707	PCK2/ATP1A3/GLS2/AQP1/CA2	5
hsa04330	Notch signaling pathway	9/531	62/8535	0.0138149	0.269797	0.25919	TLE2/MFNG/DTX3/LFNG/DTX1/DLL1/NCOR2/DVL1/PTCRA	9
hsa03320	PPAR signaling pathway	10/531	76/8535	0.0187219	0.328899	0.315968	ACSL4/ACSL3/GK/PCK2/ACSL1/SLC27A5/SLC27A1/ME3/GK3P/CYP27A1	10
hsa04150	mTOR signaling pathway	17/531	158/8535	0.0188225	0.328899	0.315968	CAB39/PTEN/RPTOR/PRR5/WNT7A/HRAS/MLST8/EIF4EBP1/TELO2/WNT1/LRP5/WNT10A/NPRL3/DVL1/WDR24/GRB10/SLC7A5	17
hsa04360	Axon guidance	19/531	184/8535	0.0201086	0.333802	0.320679	PLXNA1/SRC/EFNB1/MYL9/PLCG1/PLXNA3/SEMA4C/HRAS/ABLIM3/RRAS/EPHB3/PLXNB2/PAK4/NTN1/ABLIM2/PARD6A/PAK6/PLXNB3/SEMA3B	19
hsa00531	Glycosaminoglycan degradation	4/531	19/8535	0.027185	0.429074	0.412205	HYAL3/SGSH/NAGLU/IDUA	4
hsa00760	Nicotinate and nicotinamide metabolism	6/531	38/8535	0.0284326	0.429074	0.412205	NAMPT/ASPDH/SIRT4/NT5M/SIRT6/NAPRT	6
hsa04370	VEGF signaling pathway	8/531	60/8535	0.0313544	0.452594	0.434801	SRC/PLCG1/HRAS/SH2D2A/SPHK2/HSPB1/SPHK1/BAD	8
hsa04010	MAPK signaling pathway	27/531	300/8535	0.03325	0.459959	0.441875	TAB1/CACNA1I/ECSIT/CDC25B/IL1RAP/HGF/JUN/FLT3LG/IL1R1/NTRK1/RPS6KA4/CACNA2D2/HRAS/ERBB2/CACNA1H/TRAF2/HSPB1/PDGFRB/MAPK8IP1/RRAS/FLNA/DUSP2/GADD45A/MAP3K11/AREG/MAP3K10/CACNG6	27
hsa04012	ErbB signaling pathway	10/531	86/8535	0.0401508	0.488556	0.469348	SRC/JUN/PLCG1/HRAS/ERBB2/EIF4EBP1/PAK4/PAK6/AREG/BAD	10
hsa05165	Human papillomavirus infection	29/531	333/8535	0.0406817	0.488556	0.469348	PTEN/LAMA5/MFNG/VWF/ITGB7/WNT7A/VTN/LLGL2/ITGA3/TNXB/ATP6V0E2/HRAS/IKBKE/LFNG/EIF4EBP1/COL6A2/WNT1/PDGFRB/COL6A1/WNT10A/TICAM1/DVL1/SCRIB/ITGB4/ISG15/APC2/ITGA2B/PARD6A/BAD	29
hsa01230	Biosynthesis of amino acids	9/531	75/8535	0.0421899	0.488556	0.469348	PFKP/SDS/ARG1/PC/GPT/BCAT1/BCAT2/PFKL/PHGDH	9
hsa04115	p53 signaling pathway	9/531	75/8535	0.0421899	0.488556	0.469348	PTEN/ADGRB1/PIDD1/GADD45A/ZNF385A/IGFBP3/SIVA1/BCL2L1/BBC3	9
hsa04151	PI3K-Akt signaling pathway	31/531	362/8535	0.0426751	0.488556	0.469348	JAK2/PTEN/TLR2/LPAR5/LAMA5/PCK2/RPTOR/VWF/HGF/ITGB7/FLT3LG/VTN/ITGA3/NTRK1/TNXB/HRAS/ERBB2/MLST8/EIF4EBP1/COL6A2/PKN1/PDGFRB/COL6A1/IL2RB/ITGB4/BCL2L1/CD19/ITGA2B/AREG/BAD/TCL1A	31
