# Supplementary material for: Identification of genes associated with disulfidptosis in the subacute phase of spinal cord injury and analysis of potential therapeutic targets
Source: Front Immunol. 2025 Oct 20;16:1642757. doi: 10.3389/fimmu.2025.1642757 (PMC12580332; doi:10.3389/fimmu.2025.1642757)
Supplement: Supplementary file 7 [file Table7.xlsx]

## Sheet: Sheet1
Supplementary Table 7. Enrichment results identified in GSVA analysis
	logFC	AveExpr	t	P.Value	adj.P.Val	B
VERHAAK_AML_WITH_NPM1_MUTATED_UP	0.578895259797819	0.0213891607035645	8.20976886236072	6.83277605241625e-11	9.11827353558215e-08	14.6641668993099
HUMMERICH_BENIGN_SKIN_TUMOR_UP	0.568048394339416	0.0259788386091945	8.06040507835982	1.16824559674392e-10	9.11827353558215e-08	14.1498113047554
UNTERMAN_IPF_VS_CTRL_DC_UP	0.783008418847496	0.0139401814526763	8.04820301530434	1.22065437234516e-10	9.11827353558215e-08	14.1077172915824
LIAN_LIPA_TARGETS_6M	0.520758990378551	0.0166534870462292	8.04536400929306	1.23318320143817e-10	9.11827353558215e-08	14.0979218844259
LIAN_LIPA_TARGETS_3M	0.560867220980485	0.0242825102576362	8.0295827925566	1.30522094697712e-10	9.11827353558215e-08	14.0434613825207
HUPER_BREAST_BASAL_VS_LUMINAL_UP	0.336024859750602	0.0353366744548351	7.97196148682141	1.60609042908263e-10	9.35012311464269e-08	13.8444612058241
VERNOCHET_ADIPOGENESIS	0.672608089135768	0.0574355156939898	7.91658167350903	1.96081320350798e-10	9.78445788550483e-08	13.6529856260998
MCLACHLAN_DENTAL_CARIES_UP	0.469037185834232	0.0107604521924477	7.59575370083497	6.25131485043928e-10	2.635807965455e-07	12.5399930319639
STEGER_ADIPOGENESIS_UP	0.620119257496744	0.0184680645044897	7.57287843969748	6.79137466049097e-10	2.635807965455e-07	12.4604210959962
GAL_LEUKEMIC_STEM_CELL_DN	0.444308784316852	0.00176615957325993	7.48843048266917	9.22336993611025e-10	3.22172311868331e-07	12.1664569367178
PARK_APL_PATHOGENESIS_DN	0.622134533614681	0.025820510275774	7.42259796522476	1.17112034305957e-09	3.7188394166428e-07	11.9370805354862
HOLLEMAN_PREDNISOLONE_RESISTANCE_B_ALL_DN	0.619218577423255	0.0333402565643425	7.37545683656937	1.38965712228931e-09	4.0450602734638e-07	11.7727257413239
HEBERT_MATRISOME_TNBC_BONE_BRAIN_LUNG_LIVER_METASTASTASES_TUMOR_CELL_DERIVED	0.835053232093216	0.0248030663486771	7.31467166255309	1.7328673004365e-09	4.65608113878824e-07	11.5606861047794
BROWN_MYELOID_CELL_DEVELOPMENT_UP	0.555871142483205	0.0174688948840524	7.15216956706092	3.12778433863074e-09	7.8038219248837e-07	10.993290843524
ALTEMEIER_RESPONSE_TO_LPS_WITH_MECHANICAL_VENTILATION	0.504408495255408	0.010685940439894	7.07386104494129	4.15825098166427e-09	9.18516659361093e-07	10.7196558302622
TONKS_TARGETS_OF_RUNX1_RUNX1T1_FUSION_ERYTHROCYTE_UP	0.358909119608473	0.00115576941062376	7.07063377098111	4.20734799592828e-09	9.18516659361093e-07	10.7083765080116
LENAOUR_DENDRITIC_CELL_MATURATION_DN	0.511187101697171	0.00771921351429521	6.93920610267922	6.78653317925637e-09	1.37470417187226e-06	10.248935387428
KAMIKUBO_MYELOID_CEBPA_NETWORK	0.847546028824216	0.0197644350036633	6.90214153750035	7.7662957979447e-09	1.37470417187226e-06	10.1193438319494
BLANCO_MELO_COVID19_SARS_COV_2_POS_PATIENT_LUNG_TISSUE_UP	0.585949356950629	0.0199517557519093	6.90044617572285	7.81434916376819e-09	1.37470417187226e-06	10.1134161229593
ZHENG_IL22_SIGNALING_UP	0.430068828365112	0.00543071828031378	6.8941220261745	7.99623922953861e-09	1.37470417187226e-06	10.0913041539299
HEBERT_MATRISOME_TNBC_BONE_BRAIN_LIVER_LUNG_METASTASTASES	0.514759741696218	0.0522389501619963	6.87595014630272	8.54279015193016e-09	1.37470417187226e-06	10.0277671783194
NABA_MATRISOME_MULTIPLE_MYELOMA	0.692516256232463	0.00761023195859907	6.87225829661949	8.65831428032915e-09	1.37470417187226e-06	10.0148588224975
ICHIBA_GRAFT_VERSUS_HOST_DISEASE_35D_UP	0.47570699088989	0.0119142469640601	6.75561518717808	1.32353220880116e-08	2.01004261101846e-06	9.60704715625355
NAKAYAMA_SOFT_TISSUE_TUMORS_PCA1_UP	0.438534149606343	0.0126220145676092	6.70805061174431	1.57353311688892e-08	2.29014632387209e-06	9.44078187704145
VERHAAK_GLIOBLASTOMA_MESENCHYMAL	0.526943963495622	0.00907956484920179	6.63468510391676	2.054712080043e-08	2.87084371823608e-06	9.18439297988904
SCHAEFFER_PROSTATE_DEVELOPMENT_AND_CANCER_BOX6_UP	-0.643904	-0.0532707	-6.5748	2.55445728474212e-08	3.43181511369394e-06	8.97520360318087
FARMER_BREAST_CANCER_CLUSTER_3	0.563517362414163	0.00269145676851676	6.49553337178322	3.40721856365246e-08	4.4079312751252e-06	8.6984314850919
TAKEDA_TARGETS_OF_NUP98_HOXA9_FUSION_10D_DN	0.330551017151481	-0.00367742	6.46048160592905	3.86983967030242e-08	4.82762498870227e-06	8.57611021422599
GOLUB_ALL_VS_AML_DN	0.594427424072333	0.0221681607464084	6.38797647056243	5.03512378125426e-08	6.06471978204177e-06	8.32323185820403
UNTERMAN_PROGRESSIVE_VS_STABLE_IPF_MONOCYTE_DN	0.579692724237757	0.0194571131526223	6.33408395014241	6.12243866912133e-08	6.97751298924975e-06	8.13541345438359
HUMMERICH_MALIGNANT_SKIN_TUMOR_UP	0.599450093034854	0.0367962443229783	6.32355415588161	6.36076259797003e-08	6.97751298924975e-06	8.0987323912097
HUMMERICH_SKIN_CANCER_PROGRESSION_UP	0.431041529904957	0.00945035100150355	6.32219353734061	6.39222489710827e-08	6.97751298924975e-06	8.09399300404636
JIANG_CORE_DUPLICON_GENES	-0.564858	-0.0365194	-6.31228	6.62627294767396e-08	7.01380951703792e-06	8.05945245573696
MARKEY_RB1_CHRONIC_LOF_DN	0.35154312410897	0.00132953076304751	6.24424101059788	8.47925372122132e-08	8.43397349800051e-06	7.82262439225365
DUNNE_TARGETS_OF_AML1_MTG8_FUSION_UP	0.610982375454523	-0.000785825	6.23444843611426	8.78542793274404e-08	8.43397349800051e-06	7.78855799374873
FLECHNER_BIOPSY_KIDNEY_TRANSPLANT_REJECTED_VS_OK_UP	0.526755444212446	0.00678015417184797	6.23407715829005	8.79725047232328e-08	8.43397349800051e-06	7.7872665018122
SPIRA_SMOKERS_LUNG_CANCER_DN	-0.624352	-0.0295046	-6.22983	8.9337824055545e-08	8.43397349800051e-06	7.7724763547792
KAPOSI_LIVER_CANCER_MET_DN	-0.657675	-0.037292	-6.22245	9.17561807453439e-08	8.43432471956542e-06	7.7468255930833
HAHTOLA_MYCOSIS_FUNGOIDES_CD4_UP	0.596324963102163	0.00468450699495402	6.21280947692516	9.50159791745278e-08	8.51002090401604e-06	7.71330029390587
NABA_ECM_REGULATORS	0.272417847817667	0.0255865096053766	6.18290962013422	1.05877760276623e-07	8.884783729385e-06	7.60935886059005
LEE_AGING_CEREBELLUM_UP	0.334716388245013	0.00723762731576958	6.17973128068361	1.07102693070292e-07	8.884783729385e-06	7.59831322253865
UNTERMAN_IPF_VS_CTRL_MONOCYTE_UP	0.753992796854959	0.0131505858027538	6.16470300794366	1.13088399377592e-07	8.884783729385e-06	7.54609445053053
JOSEPH_RESPONSE_TO_SODIUM_BUTYRATE_UP	0.544512024160542	-0.00648476	6.16239640451753	1.14036134556779e-07	8.884783729385e-06	7.5380809865929
CASORELLI_APL_SECONDARY_VS_DE_NOVO_UP	0.581848011401768	-0.00345284	6.16145501317031	1.14425200735944e-07	8.884783729385e-06	7.53481056104411
SMIRNOV_CIRCULATING_ENDOTHELIOCYTES_IN_CANCER_UP	0.497660154985934	0.0141030158759472	6.16136648242268	1.14461857378278e-07	8.884783729385e-06	7.5345030052063
LEI_HOXC8_TARGETS_UP	0.573328599805864	0.0361162974989422	6.14871439966415	1.19822553540053e-07	9.09869955468272e-06	7.49055499045845
SAUL_SEN_MAYO	0.297014499577762	0.0160166918195676	6.13920571901684	1.24015212371453e-07	9.13448803467378e-06	7.45753287384414
LIAN_NEUTROPHIL_GRANULE_CONSTITUENTS	0.652051600201453	-0.00245704	6.13586193290425	1.2552402681487e-07	9.13448803467378e-06	7.44592189836138
BOYLAN_MULTIPLE_MYELOMA_PCA1_UP	0.352527592945851	0.000960406932647822	6.11095813606792	1.37351164079069e-07	9.79117583935078e-06	7.35947
HESS_TARGETS_OF_HOXA9_AND_MEIS1_DN	0.525756521215214	-6.09271e-05	6.09239536886831	1.46882324540594e-07	9.92918784685996e-06	7.29505935150351
ABBUD_LIF_SIGNALING_1_UP	0.461992462385395	0.0162333689563764	6.09130175722654	1.47463938067713e-07	9.92918784685996e-06	7.29126541422072
JOHANSSON_BRAIN_CANCER_EARLY_VS_LATE_UP	0.5992941308772	-0.00121176	6.09064374270768	1.47814992280767e-07	9.92918784685996e-06	7.28898268449502
DELYS_THYROID_CANCER_UP	0.287407107456321	0.00863889363679764	6.07383665727944	1.57069005131237e-07	1.03517365079889e-05	7.23068774179355
TAKEDA_TARGETS_OF_NUP98_HOXA9_FUSION_8D_DN	0.376088683199095	-0.000865468	6.0309848759399	1.83354323083966e-07	1.18603083431906e-05	7.0821543827805
HUANG_GATA2_TARGETS_UP	0.476015186869143	-0.0047689	6.01265396345414	1.95893746527094e-07	1.24410337567116e-05	7.01865966443379
DAVIES_MULTIPLE_MYELOMA_VS_MGUS_DN	0.640619741360046	0.0246861512987546	6.00579046154708	2.00805105305589e-07	1.25252184434361e-05	6.99489284335785
LIU_VAV3_PROSTATE_CARCINOGENESIS_UP	0.340087474457919	0.00563875418293788	5.98347933484098	2.1763195660614e-07	1.33366390250043e-05	6.91766121902562
VALK_AML_CLUSTER_5	0.656958062636323	0.0308269117284897	5.95478052147306	2.41352466953967e-07	1.45352442598312e-05	6.81838038094207
LEE_LIVER_CANCER_E2F1_UP	0.337978129108252	0.0142619199278978	5.91947944956049	2.74080256635783e-07	1.62264802784541e-05	6.69635934175432
LI_ADIPOGENESIS_BY_ACTIVATED_PPARG	0.538218358989851	0.0483853380822807	5.89270640217118	3.01809124542354e-07	1.75703212004407e-05	6.60389228927866
CAVARD_LIVER_CANCER_MALIGNANT_VS_BENIGN	0.393208766089124	0.0165213213697069	5.85874072463075	3.41030087119825e-07	1.92655788776141e-05	6.48668211798624
YAGI_AML_RELAPSE_PROGNOSIS	0.490789026598016	-0.00659432	5.85798346312835	3.41959888466096e-07	1.92655788776141e-05	6.48407021285045
WORSCHECH_TUMOR_EVASION_AND_TOLEROGENICITY_DN	0.634338895421575	0.00270870219716441	5.79845171524805	4.23509497702405e-07	2.34812488170556e-05	6.27891841885582
NABA_MATRISOME_PRIMARY_METASTATIC_COLORECTAL_TUMOR	0.404645576974678	0.0159038758153761	5.75792837877797	4.89788238720207e-07	2.67317237164013e-05	6.13948480710175
MURATA_VIRULENCE_OF_H_PILORI	0.477239614955798	0.0386799300067699	5.7306850718704	5.40032719346654e-07	2.9011593598334e-05	6.04584728559848
LEE_LIVER_CANCER_CIPROFIBRATE_DN	0.263404794435905	0.00698699899626142	5.72650992022957	5.48172109215588e-07	2.9011593598334e-05	6.03150436767049
MCBRYAN_PUBERTAL_BREAST_6_7WK_DN	0.249557310287516	0.00331839732594591	5.69104683274892	6.22398159002597e-07	3.24483099909861e-05	5.9097593481176
DIAZ_CHRONIC_MYELOGENOUS_LEUKEMIA_DN	0.361460566921017	-0.00140096	5.67036010065723	6.70213004685305e-07	3.38659832424988e-05	5.8388104222587
WANG_BARRETTS_ESOPHAGUS_AND_ESOPHAGUS_CANCER_DN	0.427379392035108	0.0265795800094176	5.6694155972986	6.72480979056436e-07	3.38659832424988e-05	5.83557230891172
VILIMAS_NOTCH1_TARGETS_DN	0.598934791947245	0.0384713191323624	5.66685125190161	6.78677018887751e-07	3.38659832424988e-05	5.82678131448763
VALK_AML_CLUSTER_12	0.393890275843917	-0.000427484	5.65146432725535	7.17061926098834e-07	3.49988928896022e-05	5.77404934692051
HASINA_NOL7_TARGETS_UP	0.505440228627288	-0.00379437	5.64976921080479	7.21420065288107e-07	3.49988928896022e-05	5.7682418608245
APPEL_IMATINIB_RESPONSE	0.591070586319874	0.0124641943964167	5.64423524075417	7.35831471158431e-07	3.52090319007726e-05	5.7492849092066
MARTINELLI_IMMATURE_NEUTROPHIL_DN	0.730025982875269	0.00908342783668634	5.6326243121132	7.67002213745788e-07	3.62045774677573e-05	5.70952341258323
ONGUSAHA_BRCA1_TARGETS_UP	0.525536605146468	0.0360227426340427	5.61970178688614	8.03234602529823e-07	3.7409312888489e-05	5.66529038952299
SUZUKI_CTCFL_TARGETS_UP	-0.409886	-0.0377786	-5.59438	8.79227296753707e-07	4.04097493100092e-05	5.57867045176453
VETTER_TARGETS_OF_PRKCA_AND_ETS1_UP	-0.46744	-0.0416692	-5.59016	8.92568971452168e-07	4.04901742504211e-05	5.56424041456305
RICKMAN_TUMOR_DIFFERENTIATED_WELL_VS_POORLY_UP	-0.381933	-0.0251699	-5.55293	1.01926652506801e-06	4.5644845795674e-05	5.43707471440337
HADDAD_T_LYMPHOCYTE_AND_NK_PROGENITOR_DN	0.382319011195589	-0.00440621	5.54049004184746	1.0654449574252e-06	4.70550561777789e-05	5.39463018839916
CAIRO_LIVER_DEVELOPMENT_DN	0.243843795563798	0.0170942527076248	5.53727888119794	1.07769954028695e-06	4.70550561777789e-05	5.38367573654963
YAMANAKA_GLIOBLASTOMA_SURVIVAL_UP	0.611382950727588	0.0275735719938194	5.5303710009079	1.10453674778132e-06	4.76314427160512e-05	5.36011525407628
CHYLA_CBFA2T3_TARGETS_UP	0.248199387392034	-0.00394556	5.52237069520763	1.13644581028291e-06	4.84098196990027e-05	5.33283717980072
TAKEDA_TARGETS_OF_NUP98_HOXA9_FUSION_3D_DN	0.399650547626876	0.0197022609153641	5.51425039132481	1.16976659261772e-06	4.92288519037796e-05	5.30515913973191
PARK_TRETINOIN_RESPONSE_AND_RARA_PLZF_FUSION	0.678820843034599	0.00432185703884839	5.50974629629269	1.18866377197588e-06	4.94286018513302e-05	5.28981095498735
HEBERT_MATRISOME_TNBC_BONE_METASTASIS	0.507352966135107	0.0396615421068826	5.47050069393806	1.36663901152671e-06	5.6160824320739e-05	5.1562005310982
BERTUCCI_MEDULLARY_VS_DUCTAL_BREAST_CANCER_DN	-0.187413	-0.0178045	-5.43576	1.54601420698295e-06	6.27933444766447e-05	5.03812812293542
DAUER_STAT3_TARGETS_UP	0.419644733595027	0.0129764978101539	5.41095379891235	1.68819672070753e-06	6.7780128108407e-05	4.95391028485276
AGARWAL_AKT_PATHWAY_TARGETS	0.501421342464627	0.010251367304775	5.40224515027155	1.74111072958945e-06	6.7996042411018e-05	4.92437102144336
SHIN_B_CELL_LYMPHOMA_CLUSTER_5	0.37468180390562	0.0538173118350832	5.39958	1.7576053999342e-06	6.7996042411018e-05	4.9153465129202
ROSS_AML_WITH_MLL_FUSIONS	0.433803654037081	0.000170416858817626	5.39846143165717	1.76460866774327e-06	6.7996042411018e-05	4.91154053928641
MOOTHA_GLYCOGEN_METABOLISM	0.50845739611518	-0.0114626	5.39737077383612	1.77143998265177e-06	6.7996042411018e-05	4.90784256583835
MIZUKAMI_HYPOXIA_UP	0.470088669179097	0.0259297938083962	5.38802649832837	1.83104957357169e-06	6.95201756574555e-05	4.87616762377814
CAIRO_HEPATOBLASTOMA_DN	0.182805952312869	0.00379230428677892	5.38043195080683	1.88095452130916e-06	7.06470337949774e-05	4.85043402090118
WANG_IMMORTALIZED_BY_HOXA9_AND_MEIS1_UP	0.361906975277258	0.00959258028581085	5.37531681703756	1.91532223535494e-06	7.1172559235051e-05	4.83310691032633
KORKOLA_CHORIOCARCINOMA_UP	0.828839087390043	0.0113115728395719	5.36259185415172	2.00353515517133e-06	7.31755080977245e-05	4.79002028659673
SERVITJA_ISLET_HNF1A_TARGETS_UP	0.23350791720452	0.0124033349739271	5.36152343774628	2.01112189446938e-06	7.31755080977245e-05	4.78640382362274
LIU_OVARIAN_CANCER_TUMORS_AND_XENOGRAFTS_XDGS_DN	0.183510533256133	0.00302759961950692	5.35008582562956	2.09413973270413e-06	7.50692715122221e-05	4.74770045996739
KOBAYASHI_EGFR_SIGNALING_24HR_UP	0.232864818748605	0.00483703959537782	5.34846809361579	2.10615190615453e-06	7.50692715122221e-05	4.74222798855965
SESTO_RESPONSE_TO_UV_C3	0.420354650943321	0.000799312927010554	5.34281399176046	2.14867273169893e-06	7.58112510285288e-05	4.72310463109426
YAMASHITA_LIVER_CANCER_STEM_CELL_DN	0.244291241885332	0.00798774631819869	5.33366958912047	2.21924401272332e-06	7.75181933644255e-05	4.69219
BORLAK_LIVER_CANCER_EGF_UP	0.361954879524516	-0.0112611	5.32423863170041	2.29442554014787e-06	7.9350776353827e-05	4.66031596768844
ZEILSTRA_CD44_TARGETS_DN	0.456147769988868	-0.0216615	5.31961445742004	2.33220233669309e-06	7.9467169952496e-05	4.64469418964526
IVANOVA_HEMATOPOIESIS_STEM_CELL_AND_PROGENITOR	-0.213118	-0.0148164	-5.31802	2.34534055148001e-06	7.9467169952496e-05	4.63932052245482
MARKEY_RB1_ACUTE_LOF_DN	0.373576285581312	-0.00133071	5.31553458824543	2.36604227742903e-06	7.9467169952496e-05	4.63091420209297
TONKS_TARGETS_OF_RUNX1_RUNX1T1_FUSION_SUSTAINDED_IN_ERYTHROCYTE_UP	0.261336375022313	0.0009380912973699	5.30438820890783	2.46098701055068e-06	8.12635219408343e-05	4.59328096439918
SMID_BREAST_CANCER_RELAPSE_IN_PLEURA_DN	0.328338944352093	0.0169596609337405	5.3038051329987	2.46605591918936e-06	8.12635219408343e-05	4.59131291815816
FERRANDO_LYL1_NEIGHBORS	0.463838878377989	-0.0132368	5.29155083159435	2.57500533324716e-06	8.40606881217975e-05	4.54996456800959
PARK_TRETINOIN_RESPONSE	0.696549603834268	0.00277280600001881	5.27876998865054	2.69370074595901e-06	8.71212657929151e-05	4.50686698277648
VERNELL_RETINOBLASTOMA_PATHWAY_DN	-0.363087	-0.0371393	-5.26926	2.78550278034392e-06	8.92638643279018e-05	4.47481974001035
BOYAULT_LIVER_CANCER_SUBCLASS_G56_DN	0.452609561351038	0.0167096633660364	5.24600704895548	3.02320907259998e-06	9.58222895042733e-05	4.39651871871152
WANG_CLASSIC_ADIPOGENIC_TARGETS_OF_PPARG	0.366465469443084	0.000217313138431591	5.24396408523687	3.04502551817187e-06	9.58222895042733e-05	4.38964411726099
WANG_CLIM2_TARGETS_UP	-0.228309	-0.0186564	-5.23018	3.19631391207525e-06	9.9685040132847e-05	4.34328751256875
FOROUTAN_INTEGRATED_TGFB_EMT_UP	0.252427625606414	-0.00443525	5.22311454017273	3.27675235803988e-06	0.000101289345014454	4.31952780241512
NABA_MATRISOME_METASTATIC_COLORECTAL_LIVER_METASTASIS	0.43067976787594	0.01525119155706	5.20470787496142	3.4957362323354e-06	0.000107110584732873	4.25769215159968
KAAB_FAILED_HEART_VENTRICLE_DN	0.403632879658595	0.00228349204268452	5.19873606249734	3.56983816091785e-06	0.000108429953879009	4.23764366874203
MIKKELSEN_NPC_LCP_WITH_H3K4ME3	0.248383195981123	0.0110007782981362	5.19583307687796	3.60641782894611e-06	0.000108596702383696	4.22790018133166
LEE_LIVER_CANCER_ACOX1_UP	0.2711010892235	0.00116987851426852	5.17838088499553	3.83425074450109e-06	0.000114470408978994	4.16935716615402
NABA_ECM_AFFILIATED	0.245402492923726	0.0248081781275968	5.15276102130957	4.19464703343544e-06	0.000123468767952389	4.08351946465792
HSIAO_LIVER_SPECIFIC_GENES	0.173949805739245	0.0189250528933921	5.15196589562068	4.20635081200523e-06	0.000123468767952389	4.08085744129597
NEMETH_INFLAMMATORY_RESPONSE_LPS_UP	0.438926779204693	-0.0068473	5.14905489894057	4.24947432150313e-06	0.000123695115041754	4.07111266658847
MYLLYKANGAS_AMPLIFICATION_HOT_SPOT_8	-0.443322	-0.0355487	-5.13176	4.51487839305503e-06	0.000130334464685465	4.01323710510083
MARTINELLI_IMMATURE_NEUTROPHIL_UP	0.810622857604759	-0.00437383	5.12925011715087	4.55465615147648e-06	0.000130405032271372	4.00485799343797
ONDER_CDH1_TARGETS_3_DN	0.280969683219165	0.0273359195963876	5.12290383368191	4.65694536438873e-06	0.000132249676079755	3.98364
FUNG_IL2_SIGNALING_1	-0.638072	-0.0204896	-5.09489	5.13624306126478e-06	0.000144684653330628	3.89008311543521
TAVOR_CEBPA_TARGETS_UP	0.439128366425475	-0.000787409	5.08639842028324	5.29083887141093e-06	0.000147407523833239	3.86176506921375
CHEN_LUNG_CANCER_SURVIVAL	0.443532558443914	-0.000412477	5.0849696563005	5.31730546893448e-06	0.000147407523833239	3.85700034314849
NAKAYAMA_SOFT_TISSUE_TUMORS_PCA2_DN	0.309324316869348	0.0241520970170138	5.08112750102362	5.38912671554879e-06	0.000148222201711905	3.84418933452364
SABATES_COLORECTAL_ADENOMA_UP	0.247806710727285	0.0178114215397038	5.07100974564561	5.58286094306508e-06	0.000152351041204112	3.81046766934583
GERHOLD_ADIPOGENESIS_UP	0.374973793849371	0.00916878698335698	5.06844808137355	5.6329900127546e-06	0.000152527396236836	3.80193314010633
KIM_GLIS2_TARGETS_UP	0.331384683021439	0.0165399080663136	5.05455689713561	5.91264477111595e-06	0.0001588682168116	3.75567610380226
FOROUTAN_PRODRANK_TGFB_EMT_UP	0.231289032278775	-0.00854911	5.04826584586516	6.0437512573593e-06	0.000161151321694321	3.73474020108255
FUNG_IL2_TARGETS_WITH_STAT5_BINDING_SITES	-0.623527	-0.0169618	-5.03616	6.30424413081794e-06	0.000166823672340508	3.69446115269515
HOFMANN_MYELODYSPLASTIC_SYNDROM_HIGH_RISK_UP	-0.471194	-0.0207669	-5.02504	6.55297661311589e-06	0.000171425415755784	3.65752851017462
NIKOLSKY_BREAST_CANCER_19Q13.1_AMPLICON	-0.63243	-0.0286495	-5.02369	6.58392298790538e-06	0.000171425415755784	3.65303211588991
MISIAK_ANAPLASTIC_THYROID_CARCINOMA_DN	-0.454116	-0.0281719	-5.02189	6.62537392700569e-06	0.000171425415755784	3.64704253199623
KAUFFMANN_MELANOMA_RELAPSE_DN	-0.537443	-0.0215577	-5.01434	6.8017286389923e-06	0.000174694398058824	3.62197266230049
CHEOK_RESPONSE_TO_HD_MTX_UP	0.494105297852052	0.0119096083867407	5.00783036464476	6.95744802685297e-06	0.000177389532538667	3.60037217150759
KONDO_HYPOXIA	0.4128356008969	0.0488744443379843	4.97174799506232	7.88671976563684e-06	0.000199625450299779	3.48076272760679
NABA_MATRISOME_ASSOCIATED	0.212869800285172	0.0269831994482953	4.9676493683089	7.99970673275759e-06	0.000201028601564908	3.46719400800806
WENG_POR_DOSAGE	0.373452819891807	0.0155183716977409	4.96310775452726	8.12676570916075e-06	0.000202762804443561	3.45216304662579
MA_RAT_AGING_UP	0.37564656917319	-0.00249803	4.95882608309948	8.24836920886951e-06	0.000203946351072096	3.43799653520324
JIANG_MELANOMA_TRM4	0.344363326833718	-0.00986187	4.95528866105676	8.35018395211127e-06	0.000203946351072096	3.42629551918974
MCDOWELL_ACUTE_LUNG_INJURY_UP	0.360639334257045	-0.00336438	4.95442830505075	8.37513315421215e-06	0.000203946351072096	3.42345006721662
GERY_CEBP_TARGETS	0.276059769071912	-0.0100175	4.95330729216457	8.40775108914452e-06	0.000203946351072096	3.4197427908559
FOROUTAN_TGFB_EMT_UP	0.224081494582957	-0.0106317	4.94759337311038	8.57595928902539e-06	0.000206314304800201	3.40085073509964
OSADA_ASCL1_TARGETS_DN	0.352755793910121	-0.00349076	4.94599838921901	8.62350085909802e-06	0.000206314304800201	3.39557849595357
HUMMEL_BURKITTS_LYMPHOMA_DN	0.444189354345893	0.013718668835528	4.9367720815114	8.90363749366264e-06	0.000211567386158936	3.36509192003365
ELVIDGE_HIF1A_TARGETS_DN	0.23444346196555	0.00101494280773999	4.93255872534521	9.03452474547029e-06	0.000213226992810322	3.35117600431144
SARRIO_EPITHELIAL_MESENCHYMAL_TRANSITION_DN	0.286116141347631	-0.00204904	4.92345835663584	9.32371569930157e-06	0.000218575429111815	3.32113279988992
BRACHAT_RESPONSE_TO_METHOTREXATE_DN	0.414337245382661	-0.00254673	4.90474520140895	9.94727171436466e-06	0.000231638800655172	3.25941353008801
CHEN_METABOLIC_SYNDROM_NETWORK	0.249552844078707	0.000209794465210763	4.87880914366882	1.08797533944859e-05	0.000251536000064635	3.17400427869505
LI_ESTROGENE_NON_MCF7_T47D_E2_RESPONSE_DN	0.444127551758295	-0.0201596	4.87705744556026	1.0945740626918e-05	0.000251536000064635	3.16824141871878
FOURNIER_ACINAR_DEVELOPMENT_EARLY_DN	-0.545804	-0.0325886	-4.8711	1.11729573652828e-05	0.000254076899684341	3.14866109063468
SHIPP_DLBCL_VS_FOLLICULAR_LYMPHOMA_DN	-0.379786	-0.0130826	-4.87036	1.12017871604319e-05	0.000254076899684341	3.14620529158564
DI_MARTINO_MATRISOME_HIGHLY_PROLIFERATIVE_HNSCC_TUMOR_CELL_DERIVED	0.43297442795264	0.00453772553087466	4.85757783189991	1.17065693342037e-05	0.000263813204415313	3.10420431014104
BENNETT_SYSTEMIC_LUPUS_ERYTHEMATOSUS	0.501731584995623	0.00487509414229323	4.85422067431723	1.18428395155431e-05	0.000265173323255077	3.09317702271636
HOSHIDA_LIVER_CANCER_SUBCLASS_S1	0.320716630005271	-0.00221777	4.85082274218286	1.19823509249229e-05	0.000265481286566935	3.08201851378827
WU_CELL_MIGRATION	0.184752845232668	-0.0095282	4.84690296778027	1.21452936195456e-05	0.000265481286566935	3.06914971687427
DELPUECH_FOXO3_TARGETS_UP	0.384959458917042	-0.0137091	4.84667893425922	1.21546720137049e-05	0.000265481286566935	3.06841431476984
MATTHEWS_SKIN_CARCINOGENESIS_VIA_JUN	0.386717125109544	0.0190969710956265	4.84653720718721	1.21606086031233e-05	0.000265481286566935	3.06794909417265
STEARMAN_TUMOR_FIELD_EFFECT_UP	0.401890337518248	0.00951853059118437	4.82996696152237	1.28746824146126e-05	0.00027858979341916	3.01359008398867
LANDIS_BREAST_CANCER_PROGRESSION_DN	0.2581246973164	-0.0147074	4.82893324102034	1.29205687185525e-05	0.00027858979341916	3.01020112067537
FARMER_BREAST_CANCER_CLUSTER_8	-0.501305	-0.0225686	-4.8176	1.34341131627734e-05	0.000287885627469738	2.97307582751044
LINDSTEDT_DENDRITIC_CELL_MATURATION_D	0.278813449572774	-0.00113862	4.80594557032273	1.39834833971244e-05	0.000297831143330217	2.93490467244585
WILSON_PROTEASES_AT_TUMOR_BONE_INTERFACE_DN	0.644420122011932	-0.00810159	4.79158794492377	1.46904147879503e-05	0.000308312012715374	2.88794131939717
RANKIN_ANGIOGENIC_TARGETS_OF_VHL_HIF2A_UP	0.561914170363119	0.0206665569632193	4.79109225464815	1.47154374172969e-05	0.000308312012715374	2.88632083515537
HELLEBREKERS_SILENCED_DURING_TUMOR_ANGIOGENESIS	0.252500173411891	0.0123968076521538	4.79059920566319	1.47403682002483e-05	0.000308312012715374	2.88470904570037
VANLOO_SP3_TARGETS_DN	0.346299562987794	0.0061316725433029	4.78132052478648	1.52173438475273e-05	0.000316393940829839	2.85438799388628
KINNEY_DNMT1_METHYLATION_TARGETS	0.362809218412031	0.0266379389338367	4.75948076652052	1.64005950479939e-05	0.0003373426977396	2.78310404629087
FIGUEROA_AML_METHYLATION_CLUSTER_2_DN	0.440120799939762	-0.0139534	4.75917024920177	1.64180528530581e-05	0.0003373426977396	2.78209139261728
HASINA_NOL7_TARGETS_DN	0.434192268262097	-0.00693852	4.74742558385043	1.70919075587806e-05	0.000349134696507724	2.74380773265845
CROONQUIST_NRAS_SIGNALING_UP	0.371880676441266	0.021027147082825	4.73188238981753	1.80255427200215e-05	0.000366065236750203	2.69319589934518
TERAMOTO_OPN_TARGETS_CLUSTER_3	-0.444921	-0.05984	-4.72996	1.81441747142212e-05	0.000366344521831068	2.68695409001324
LEE_LIVER_CANCER_DENA_UP	0.305730853068322	0.0145278936208015	4.72304004594893	1.85788013987117e-05	0.000371835669884901	2.66443094831711
WANG_BARRETTS_ESOPHAGUS_DN	0.418865465229518	0.0134372517797801	4.72224991927519	1.86290415773998e-05	0.000371835669884901	2.66186157135363
SERVITJA_ISLET_HNF1A_TARGETS_DN	0.208256886168107	0.0218243540677476	4.71681414673857	1.8978302657968e-05	0.000376654609001604	2.64418958898319
AMIT_EGF_RESPONSE_40_MCF10A	0.396024893640402	-0.0245746	4.71183025416291	1.93041643686991e-05	0.000379790722159008	2.62799
HWANG_PROSTATE_CANCER_MARKERS	0.41903301672685	-0.00847154	4.71107867109995	1.93537785697977e-05	0.000379790722159008	2.62555152936676
UNTERMAN_PROGRESSIVE_VS_STABLE_IPF_NK_CELL_UP	0.551118248906281	-0.0165055	4.70008647213635	2.00938452770304e-05	0.000390066766031035	2.58985502187323
VERRECCHIA_RESPONSE_TO_TGFB1_C3	0.45020491345584	-0.00132773	4.69998538628437	2.01007780949288e-05	0.000390066766031035	2.58952689761203
ONDER_CDH1_TARGETS_2_DN	0.170215584794356	0.00370326620637408	4.69485122954427	2.04559959233816e-05	0.000394766816355645	2.57286495695511
DALESSIO_TSA_RESPONSE	0.416021402327486	0.0124458026246631	4.68912410851488	2.08594985370784e-05	0.000398471814675089	2.55428680630365
ALONSO_METASTASIS_EMT_UP	0.36765286438929	-0.00377375	4.68889030476309	2.08761357244607e-05	0.000398471814675089	2.55352855554398
GAJATE_RESPONSE_TO_TRABECTEDIN_UP	0.314713681913886	-0.00631828	4.66739	2.24630354201874e-05	0.000425827008192977	2.48385841207597
GROSS_ELK3_TARGETS_DN	0.27205510109945	-0.00724466	4.66621342437129	2.25531052149158e-05	0.000425827008192977	2.48005357585407
HOLLEMAN_PREDNISOLONE_RESISTANCE_ALL_DN	0.462437683542917	0.0311301914330543	4.64925792118199	2.38924938772373e-05	0.000448690758673065	2.42520578152591
JISON_SICKLE_CELL_DISEASE_UP	0.435397604434089	-0.0154969	4.64389895763168	2.43317956635366e-05	0.000454497124346168	2.40788662984386
INGRAM_SHH_TARGETS_DN	0.260911534061462	-0.014256	4.6344518761223	2.51255572353151e-05	0.000466827507568912	2.37737437221867
BOYLAN_MULTIPLE_MYELOMA_C_D_DN	0.218050871662921	-0.00511691	4.63268596095679	2.52767193798411e-05	0.000467151221131137	2.37167349230862
GARGALOVIC_RESPONSE_TO_OXIDIZED_PHOSPHOLIPIDS_BLUE_DN	-0.278987	-0.0300462	-4.62851	2.56377408006762e-05	0.000471329624298747	2.35819532743674
RUAN_RESPONSE_TO_TROGLITAZONE_DN	0.405665785050781	-0.00314346	4.61132736645953	2.71770139060681e-05	0.000497012092009927	2.30278929305183
LIU_TOPBP1_TARGETS	-0.381645	-0.0459082	-4.60378	2.78809322397901e-05	0.000507229668299932	2.27849345601182
LIU_COMMON_CANCER_GENES	-0.298353	-0.0170248	-4.59779	2.84528304251173e-05	0.00051495200349707	2.25920340219341
SCHOEN_NFKB_SIGNALING	0.338614228080654	-0.00209509	4.59288237426541	2.89300333581731e-05	0.000520889724330405	2.24340296137306
LY_AGING_MIDDLE_UP	0.341851591965804	0.0603854314113678	4.58541441198744	2.96708332521988e-05	0.000531488310512464	2.21938568281161
ZHAN_V1_LATE_DIFFERENTIATION_GENES_UP	0.409371327566514	-0.0207934	4.57724178220849	3.05028006647619e-05	0.000543603483275579	2.19312006162551
PAPASPYRIDONOS_UNSTABLE_ATEROSCLEROTIC_PLAQUE_DN	-0.266822	-0.00218495	-4.57232	3.10147015357565e-05	0.000549626038375935	2.17731412639322
STEARMAN_LUNG_CANCER_EARLY_VS_LATE_DN	0.378716829780456	0.0216258252307982	4.56977212925475	3.1283132957515e-05	0.000549626038375935	2.16913013935484
CORONEL_RFX7_DIRECT_TARGETS_UP	-0.348246	-0.022827	-4.56949	3.1312791765477e-05	0.000549626038375935	2.1682302243771
SEMENZA_HIF1_TARGETS	0.379512528034362	0.00435695726537441	4.56171003739049	3.21472609881626e-05	0.00056145191315826	2.14325520695233
STANHILL_HRAS_TRANSFROMATION_UP	0.59792861971134	0.0500352929765064	4.55822102154655	3.25284232824841e-05	0.000564700950200388	2.13206308018492
HARRIS_HYPOXIA	0.269602603259104	0.000334684169643785	4.55705648667401	3.26566252334607e-05	0.000564700950200388	2.12832823535994
SEKI_INFLAMMATORY_RESPONSE_LPS_UP	0.267352469327864	0.00539123142305568	4.55258909601596	3.31530318035115e-05	0.000570460788619042	2.11400420214287
TAKEDA_TARGETS_OF_NUP98_HOXA9_FUSION_16D_DN	0.308828571899959	-0.0219377	4.54745017378996	3.37331838329537e-05	0.000577598093767193	2.0975340502011
FUJII_YBX1_TARGETS_UP	0.289482845661209	-0.00182371	4.54186554213144	3.4374906345108e-05	0.000585714867626646	2.07964398443416
SHETH_LIVER_CANCER_VS_TXNIP_LOSS_PAM2	0.234105290282531	-0.00304532	4.53855604004202	3.47608111018791e-05	0.000589415112518756	2.06904640057541
CHEOK_RESPONSE_TO_MERCAPTOPURINE_AND_HD_MTX_UP	-0.574061	-0.0601223	-4.52854	3.59542689490714e-05	0.000606706577000514	2.03700421624937
NADLER_OBESITY_UP	0.421197791772571	0.0153311616268636	4.51774947203748	3.72857636212019e-05	0.000626149866965664	2.00249274419654
BILD_E2F3_ONCOGENIC_SIGNATURE	-0.180435	-0.0184212	-4.51292	3.78966515838351e-05	0.000633363655417876	1.98707100394095
EHRLICH_ICF_SYNDROM_DN	-0.40795	-0.0230842	-4.50702	3.86567952785473e-05	0.000640307547626116	1.96822619031658
RAMALHO_STEMNESS_DN	0.324674928582273	0.00908860573967481	4.50685259652863	3.86787553819383e-05	0.000640307547626116	1.96768732066245
GERHOLD_RESPONSE_TO_TZD_DN	0.353484889051554	0.0470313121706131	4.50409224206359	3.90396152550818e-05	0.000643232906066041	1.95887606534185
VALK_AML_WITH_11Q23_REARRANGED	0.364659339242056	0.0116547531634661	4.49809533856108	3.98349566773061e-05	0.000653255885792631	1.93974122598386
FOSTER_TOLERANT_MACROPHAGE_UP	0.26515564178199	-0.00410723	4.4958531271939	4.01363770641608e-05	0.000655123201332306	1.93258952931709
FARMER_BREAST_CANCER_CLUSTER_7	-0.25152	-0.00998543	-4.49199	4.06608695450086e-05	0.00066059728986379	1.92027269383807
WILENSKY_RESPONSE_TO_DARAPLADIB	0.384148207744189	0.00576250583548691	4.48967511709671	4.09784565703083e-05	0.000662084971398877	1.91289199998516
MULLIGHAN_MLL_SIGNATURE_1_UP	0.402637255574688	0.0029128666395303	4.48856539798246	4.1131531289309e-05	0.000662084971398877	1.90935504711114
DAZARD_UV_RESPONSE_CLUSTER_G28	0.474154933601389	-0.00927797	4.48480933108009	4.16537979219709e-05	0.000667416129089195	1.89738623127842
JAATINEN_HEMATOPOIETIC_STEM_CELL_DN	0.263256642880492	0.012869649422603	4.48249915505912	4.19782290347127e-05	0.000668154376428504	1.89002686986026
HANSON_HRAS_SIGNALING_VIA_NFKB	0.280806838014524	0.00867642809931248	4.48176079836585	4.20824399697311e-05	0.000668154376428504	1.88767507483556
TUOMISTO_TUMOR_SUPPRESSION_BY_COL13A1_DN	0.310254909653825	0.0431450710357709	4.47912119958265	4.24570599518703e-05	0.000671052083311688	1.87926881911496
FRIDMAN_SENESCENCE_UP	0.259038798340249	-0.0138309	4.4709761979771	4.36336635836981e-05	0.000684936368232225	1.85334276863985
GOUYER_TATI_TARGETS_DN	0.393443346446808	0.0151883588744812	4.47033460628619	4.37276868353238e-05	0.000684936368232225	1.85130138506147
GROSS_HYPOXIA_VIA_ELK3_ONLY_UP	0.419603064709576	-0.00908298	4.46466074808643	4.45678266175008e-05	0.000694979546316652	1.83325396677539
VERRECCHIA_EARLY_RESPONSE_TO_TGFB1	0.304938056937653	0.000814876427626842	4.46231786735092	4.49193194505285e-05	0.000697347479291982	1.82580454861053
DACOSTA_ERCC3_ALLELE_XPCS_VS_TTD_UP	0.29111522369076	0.0191432264924352	4.45350517452299	4.62658433124712e-05	0.000715073410134787	1.79779854465214
BOYLAN_MULTIPLE_MYELOMA_C_UP	-0.313458	-0.00172454	-4.45125	4.66160018290114e-05	0.000717311429025272	1.79064977724983
MA_MYELOID_DIFFERENTIATION_DN	0.247918420341809	0.00483773739173454	4.44648083728713	4.736725459138e-05	0.000725674650384607	1.77549260692551
JISON_SICKLE_CELL_DISEASE_DN	-0.401805	-0.0132044	-4.43564	4.91166983147973e-05	0.000749190511849724	1.7411117465572
MEBARKI_HCC_PROGENITOR_WNT_UP_CTNNB1_INDEPENDENT	0.353831947985775	0.0359871502499042	4.43224153570646	4.96790242024106e-05	0.000754473180604436	1.73032143689018
RUTELLA_RESPONSE_TO_CSF2RB_AND_IL4_DN	0.365710859234152	-0.0088023	4.42067243656367	5.16379940764182e-05	0.000779181991503611	1.69366661035232
VANDESLUIS_COMMD1_TARGETS_GROUP_3_DN	0.235904978465258	0.0371947933524845	4.4200115953266	5.17521391436695e-05	0.000779181991503611	1.69157408437475
PEPPER_CHRONIC_LYMPHOCYTIC_LEUKEMIA_UP	0.284677377801686	0.00961224042477208	4.41755639534805	5.21783776567592e-05	0.000782227781781373	1.68380097682495
HASLINGER_B_CLL_WITH_MUTATED_VH_GENES	-0.274904	-0.02731	-4.41367	5.28598163938286e-05	0.000786632998656946	1.67150542725341
BOYLAN_MULTIPLE_MYELOMA_C_D_UP	-0.247986	-0.0240716	-4.41332	5.29226323173153e-05	0.000786632998656946	1.67038003266805
PARK_TRETINOIN_RESPONSE_AND_PML_RARA_FUSION	0.543701239160004	0.0214509992620023	4.41137933516781	5.326595358739e-05	0.000788381253732005	1.66425278214793
LIU_TARGETS_OF_VMYB_VS_CMYB_UP	-0.324857	-0.0283484	-4.40445	5.45121825479775e-05	0.000800928720939743	1.64233991823073
ROSS_AML_WITH_CBFB_MYH11_FUSION	0.382734304925908	-0.00333658	4.40412030642907	5.45722976191408e-05	0.000800928720939743	1.64129565605323
MEISSNER_NPC_HCP_WITH_H3K27ME3	0.261667284229723	0.0512233840078647	4.39809448420105	5.56803942198856e-05	0.00081377245610904	1.62225107184097
CADWELL_ATG16L1_TARGETS_UP	0.185144892948556	0.0160054740091153	4.39040383898974	5.71265392658033e-05	0.000830551228274249	1.59796129294152
BLANCO_MELO_COVID19_BRONCHIAL_EPITHELIAL_CELLS_SARS_COV_2_INFECTION_UP	0.28213639026037	0.00837644631479507	4.38947323944837	5.73039925605766e-05	0.000830551228274249	1.59502338643123
CHIANG_LIVER_CANCER_SUBCLASS_CTNNB1_DN	0.189510256282659	-0.00222844	4.38703664058138	5.77711693857062e-05	0.000833862374645751	1.58733232118731
MEISSNER_BRAIN_HCP_WITH_H3K4ME2	0.383836112130509	0.0136722222267321	4.37780596880013	5.95748997510672e-05	0.000856358538397028	1.55821286601028
KRISHNAN_FURIN_TARGETS_UP	0.45856505815436	-0.010248	4.37122304746611	6.08946484639155e-05	0.000871741832313348	1.53746253935886
SUH_COEXPRESSED_WITH_ID1_AND_ID2_UP	0.489664915831687	0.0138557974396391	4.36615766779273	6.19295110596572e-05	0.000882937886250542	1.52150507166688
HIRSCH_CELLULAR_TRANSFORMATION_SIGNATURE_UP	0.301215195773416	-0.0137645	4.35996918483134	6.32170967053632e-05	0.000892908222446609	1.50202056010611
LEE_LIVER_CANCER_MYC_TGFA_UP	0.24893151108982	0.0112312376495511	4.35976246564069	6.32605540996526e-05	0.000892908222446609	1.5013699128566
KIM_PTEN_TARGETS_UP	0.3422574584457	-0.00742641	4.35912040301331	6.33957169100369e-05	0.000892908222446609	1.49934911200641
SATO_SILENCED_EPIGENETICALLY_IN_PANCREATIC_CANCER	0.276481952612602	0.0210728023831102	4.35262697519953	6.47785767315156e-05	0.000907426290182462	1.47891937031908
DARWICHE_SQUAMOUS_CELL_CARCINOMA_UP	0.231818078336543	-0.00030194	4.35123497095145	6.50788239870476e-05	0.000907426290182462	1.47454157669349
SCHAEFFER_PROSTATE_DEVELOPMENT_AND_CANCER_BOX6_DN	0.54117596915718	0.035494552280557	4.35002952750581	6.53399259684819e-05	0.000907426290182462	1.47075101043339
HOWLIN_PUBERTAL_MAMMARY_GLAND	0.266942823557125	-0.0014427	4.34945088209792	6.54656241414201e-05	0.000907426290182462	1.46893160175749
HELLER_SILENCED_BY_METHYLATION_UP	0.21915434863273	0.00368607790016302	4.3430290664937	6.68765314798658e-05	0.000923319069008582	1.44874699411088
BYSTRYKH_HEMATOPOIESIS_STEM_CELL_RUNX1	0.450870719074557	0.0404946015276199	4.3227183429472	7.15366010919494e-05	0.000982201659989049	1.38499534107871
VALK_AML_WITH_CEBPA	0.280342771733645	0.00189154153450544	4.32201372991063	7.17038142849148e-05	0.000982201659989049	1.38278609080686
MISIAK_ANAPLASTIC_THYROID_CARCINOMA_UP	0.284537074996588	0.013480371864854	4.31369738714224	7.37063567775047e-05	0.00100218407833616	1.35672318407051
KYNG_DNA_DAMAGE_BY_UV	0.248325409627022	-0.00471479	4.31357422902898	7.3736418016717e-05	0.00100218407833616	1.35633738386763
LANDIS_ERBB2_BREAST_PRENEOPLASTIC_DN	0.326585796981617	-0.0113048	4.31166512509547	7.42039336360849e-05	0.00100462922554591	1.35035763571043
TORCHIA_TARGETS_OF_EWSR1_FLI1_FUSION_TOP20_DN	0.358244032975569	-0.00618146	4.30157150894094	7.67240852267057e-05	0.00103217257396483	1.31876199882567
CARRILLOREIXACH_14Q32OVEREXPRESSION_IN_HEPATOBLASTOMA	0.470826105729333	0.0940289507788009	4.30065590948675	7.69567672741902e-05	0.00103217257396483	1.31589759187522
ICHIBA_GRAFT_VERSUS_HOST_DISEASE_D7_UP	0.281070978472944	8.94524988436458e-05	4.2988963588095	7.74058525956769e-05	0.00103217257396483	1.31039370136074
YIH_RESPONSE_TO_ARSENITE_C5	0.367931721183725	0.050560140907553	4.29802339261994	7.7629602751043e-05	0.00103217257396483	1.30766343403962
XU_RESPONSE_TO_TRETINOIN_AND_NSC682994_UP	0.455912077738911	-0.0237342	4.29768763654516	7.77158279280707e-05	0.00103217257396483	1.30661339863966
XU_HGF_SIGNALING_NOT_VIA_AKT1_6HR	0.366600495445999	0.00881161564131123	4.28926521038347	7.99095268263274e-05	0.00105728779244076	1.28028549586312
BANDRES_RESPONSE_TO_CARMUSTIN_WITHOUT_MGMT_24HR_UP	-0.336397	-0.0463986	-4.28741	8.04017082386349e-05	0.00105978553538699	1.27447834119353
SCHMIDT_POR_TARGETS_IN_LIMB_BUD_DN	0.424171604360265	-0.00038289	4.27758270959192	8.30523343396234e-05	0.001090608285144	1.24380578524725
HINATA_NFKB_TARGETS_KERATINOCYTE_UP	0.246806555001026	0.000591911906274818	4.26823315117185	8.56538411615956e-05	0.00112055755497174	1.21464369223164
SHARMA_PILOCYTIC_ASTROCYTOMA_LOCATION_DN	0.577878395169528	0.0212444809619101	4.26197862670183	8.7438213881396e-05	0.001139633138387	1.19515163331058
PEDERSEN_METASTASIS_BY_ERBB2_ISOFORM_4	0.200767613578854	-0.00819505	4.25912143439369	8.82653288916822e-05	0.00114613677999497	1.18625164585358
LIEN_BREAST_CARCINOMA_METAPLASTIC_VS_DUCTAL_UP	0.26010992137343	-0.00479372	4.2559302919304	8.91981108827801e-05	0.00115395926412426	1.17631467476476
ACOSTA_PROLIFERATION_INDEPENDENT_MYC_TARGETS_DN	0.342128889113359	0.00157965683831079	4.2518719738736	9.03982233644677e-05	0.001163505156032	1.1636823512772
HAHTOLA_SEZARY_SYNDROM_UP	0.412550258853606	-0.00109103	4.2511874941051	9.06021764788731e-05	0.001163505156032	1.16155232030078
RUAN_RESPONSE_TO_TNF_DN	0.285940491906402	-0.0174891	4.24632776845214	9.20631363266457e-05	0.00117793602633324	1.1464339130446
LEONARD_HYPOXIA	0.411100036319895	0.000954792841258097	4.24467169146253	9.25662077081256e-05	0.00118005023184118	1.1412837546456
MIKHAYLOVA_OXIDATIVE_STRESS_RESPONSE_VIA_VHL_DN	0.48526359938874	-0.0355296	4.23972957348076	9.40834254221487e-05	0.00119225386034169	1.1259200261411
CAIRO_HEPATOBLASTOMA_POOR_SURVIVAL	0.33709145304186	0.019127452184024	4.23933322377166	9.42061452775e-05	0.00119225386034169	1.12468824032258
SHIN_B_CELL_LYMPHOMA_CLUSTER_6	0.361316222985133	0.00235608464135023	4.22981593022463	9.7200096295147e-05	0.00122218772959427	1.09512623979726
CONRAD_STEM_CELL	-0.229458	-0.01789	-4.22877	9.75331580138678e-05	0.00122218772959427	1.09189435747247
WANG_ESOPHAGUS_CANCER_PROGRESSION_UP	0.459904275637961	0.0268881009478905	4.2285	9.76210640013747e-05	0.00122218772959427	1.09104320738768
NABA_MATRISOME	0.183563388182669	0.0233804825513079	4.22399828086652	9.9075529387258e-05	0.00123596722910604	1.07707108977012
GARGALOVIC_RESPONSE_TO_OXIDIZED_PHOSPHOLIPIDS_BLACK_DN	-0.472534	-0.0193112	-4.22227	9.96384654271602e-05	0.00123856640475826	1.07171859544254
YAO_TEMPORAL_RESPONSE_TO_PROGESTERONE_CLUSTER_5	0.290299358554596	-0.0108087	4.21988716234957	0.000100421980115872	0.00124387934944943	1.06431918422843
RUTELLA_RESPONSE_TO_HGF_VS_CSF2RB_AND_IL4_UP	0.310840313182015	-0.00808272	4.21540296330856	0.000101910889603206	0.00125786126284098	1.0504166844385
BANDRES_RESPONSE_TO_CARMUSTIN_MGMT_48HR_UP	-0.323879	-0.048222	-4.20719	0.000104692034170686	0.00128763829351481	1.02498655173774
ZIRN_TRETINOIN_RESPONSE_WT1_DN	0.35973722486053	0.0136129324612243	4.19445361197409	0.00010915564845207	0.00133578391736681	0.985558903754351
MISHRA_CARCINOMA_ASSOCIATED_FIBROBLAST_DN	0.362150346340045	0.00827866991868871	4.19385073311883	0.000109371371419097	0.00133578391736681	0.98369468855161
CLASPER_LYMPHATIC_VESSELS_DURING_METASTASIS_DN	0.225404444974814	0.00202101788181899	4.19153974038613	0.00011020213521849	0.00134124062131772	0.976549837532372
BILD_HRAS_ONCOGENIC_SIGNATURE	0.212865495433284	-0.0134325	4.18353268064193	0.000113128196174298	0.00137207218485007	0.95180900683338
LI_INDUCED_T_TO_NATURAL_KILLER_UP	0.234668672493752	-0.00471336	4.17794440299953	0.000115214889955371	0.00138971573279565	0.934555230772253
MIKKELSEN_ES_HCP_WITH_H3K27ME3	0.257513654401801	0.0282543721444558	4.17751005841658	0.000115378632267604	0.00138971573279565	0.933214653871969
MATZUK_LUTEAL_GENES	0.502696178214954	-0.028946	4.17123494533487	0.00011776962272111	0.0014136401792606	0.913854329579855
MORI_EMU_MYC_LYMPHOMA_BY_ONSET_TIME_UP	-0.312324	-0.0126826	-4.1687	0.000118749794032957	0.00141836954811929	0.906031659452493
FRASOR_RESPONSE_TO_ESTRADIOL_DN	0.230184542887013	-0.00969479	4.16748675710924	0.000119220651485645	0.00141836954811929	0.902296839500671
LEE_LIVER_CANCER_CIPROFIBRATE_UP	0.232628720548142	0.000789385688762223	4.16707321050372	0.000119381805653327	0.00141836954811929	0.901021977989791
ZWANG_DOWN_BY_2ND_EGF_PULSE	-0.194235	-0.0255553	-4.16085	0.000121833992534534	0.00143795324539546	0.881833831167151
KANG_IMMORTALIZED_BY_TERT_UP	0.167499412707565	0.00786768375562025	4.16079751678581	0.000121853467116248	0.00143795324539546	0.881683003665878
DI_MARTINO_MATRISOME_HIGHLY_PROLIFERATIVE_HNSCC	0.329922017775787	0.0124866230065136	4.15891819347112	0.000122603243951938	0.00144119866085885	0.875894458903181
UNTERMAN_IPF_VS_CTRL_MONOCYTE_DN	0.411190397686011	0.0138496531157001	4.15804364498682	0.00012295367905409	0.00144119866085885	0.873201170664426
HOFFMANN_IMMATURE_TO_MATURE_B_LYMPHOCYTE_DN	0.320276191174869	0.00943983422571071	4.14904123550553	0.000126617934429859	0.00147918543466052	0.845492874891614
OISHI_CHOLANGIOMA_STEM_CELL_LIKE_DN	0.205790382255501	0.00977506135164707	4.14787647695059	0.000127099697558389	0.00147986414523818	0.841910004065034
KIM_ALL_DISORDERS_CALB1_CORR_DN	0.303891552646434	0.0297028588014439	4.13936014730441	0.000130676617379893	0.00151645655982714	0.815727981052838
THEILGAARD_NEUTROPHIL_AT_SKIN_WOUND_UP	0.327973525823009	-0.0123572	4.12034284053456	0.000139019927741742	0.00160793578676128	0.757356573615303
HAHTOLA_CTCL_CUTANEOUS	0.418377402965018	-0.00638899	4.1154862260253	0.000141232063567363	0.0016281306866033	0.742470714738669
DAZARD_UV_RESPONSE_CLUSTER_G3	0.289725903681779	0.0106128165337877	4.11312934378793	0.000142317858009685	0.00163525091456523	0.73524979412254
KAN_RESPONSE_TO_ARSENIC_TRIOXIDE	0.200412570704699	-0.00493238	4.11019634650559	0.000143680366754665	0.0016452677730419	0.72626661679905
MOHANKUMAR_HOXA1_TARGETS_DN	0.194085964104807	0.000659173473645437	4.10849842128875	0.000144474898067311	0.0016452677730419	0.721067646863292
GALINDO_IMMUNE_RESPONSE_TO_ENTEROTOXIN	0.376949914997863	0.0117657490459765	4.1077734842123	0.000144815422543644	0.0016452677730419	0.718848242504767
MATZUK_EARLY_ANTRAL_FOLLICLE	-0.336272	-0.00852657	-4.10722	0.000145073711450588	0.0016452677730419	0.717168315141761
SCHRAETS_MLL_TARGETS_DN	0.23531330410263	0.0231025726281814	4.10378762303021	0.000146701640397766	0.0016559004538076	0.706648901521477
KAYO_CALORIE_RESTRICTION_MUSCLE_UP	0.24043727637002	0.00940417786648461	4.10324682568612	0.000146959387540898	0.0016559004538076	0.704994155067935
SCHAVOLT_TARGETS_OF_TP53_AND_TP63	0.331245149713309	0.00850432307215626	4.09974211148102	0.000148640423019297	0.00166945658394342	0.694272927290181
HALMOS_CEBPA_TARGETS_UP	0.384216990765979	0.00302063554613768	4.09620123491269	0.000150357719481586	0.00168333177611916	0.683445642781439
LI_ESTROGENE_BIDIRECTIONAL_E2_RESPONSE	0.157783204575573	4.28475498022943e-05	4.09058831718524	0.000153119395887659	0.00170870772814812	0.666291901543426
POOLA_INVASIVE_BREAST_CANCER_UP	0.237361654108796	-0.00274995	4.08961613175833	0.000153602698722734	0.00170870772814812	0.663321964273701
TONKS_TARGETS_OF_RUNX1_RUNX1T1_FUSION_HSC_DN	0.319496214997162	0.00242155158982645	4.08659545526292	0.000155113816422021	0.0017200398754353	0.654096294899827
SMID_BREAST_CANCER_RELAPSE_IN_LIVER_UP	0.436991444681474	0.0318343139798189	4.08237211129659	0.000157250742332503	0.00173566287627949	0.641203110052213
HEBERT_MATRISOME_TNBC_BONE_METASTASIS_TUMOR_CELL_DERIVED	0.485188116371059	0.0412764574742135	4.08185077038966	0.000157516499221471	0.00173566287627949	0.639611997285541
SETLUR_PROSTATE_CANCER_TMPRSS2_ERG_FUSION_DN	0.273132551572919	0.00473575653224132	4.07749965113769	0.000159751541240919	0.00175381586265042	0.626336464597199
MULLIGHAN_MLL_SIGNATURE_2_UP	0.381357815103203	0.0100632012316259	4.07669518071499	0.000160168124874172	0.00175381586265042	0.623882743229955
DARWICHE_PAPILLOMA_RISK_HIGH_UP	0.22874875466382	0.0022526482347253	4.07026182558712	0.000163537606333455	0.00178511518413363	0.604268950163473
RODWELL_AGING_KIDNEY_DN	-0.259682	-0.0242905	-4.05728	0.000170549246975255	0.00185544770701914	0.564725463671034
ZHANG_RESPONSE_TO_IKK_INHIBITOR_AND_TNF_DN	-0.234569	-0.0194651	-4.05638	0.000171043275596955	0.00185544770701914	0.562001283640258
ANDERSEN_CHOLANGIOCARCINOMA_CLASS2	0.260138276034045	0.0258547484470508	4.05488831677113	0.000171869835124951	0.00185864190121193	0.557461110474903
BILBAN_B_CLL_LPL_UP	-0.287959	-0.0267859	-4.05391	0.000172414283802974	0.00185877497939441	0.554482516796363
GALLUZZI_PREVENT_MITOCHONDIAL_PERMEABILIZATION	0.342480819196124	-0.0197196	4.05259418647968	0.000173147940682773	0.001860940790169	0.550483727740846
GHANDHI_BYSTANDER_IRRADIATION_UP	0.281714147076189	0.00771098757664679	4.05027152006074	0.000174451314538522	0.00186639984048278	0.543421565360167
MACLACHLAN_BRCA1_TARGETS_UP	0.384142408807233	-0.0144078	4.04978678674749	0.000174724519850521	0.00186639984048278	0.541947969203831
FEKIR_HEPARG_SIDE_POP_VS_HEPARG_DN	0.215971732356839	0.00933250858351708	4.04518499505882	0.000177338892012425	0.00188025244559305	0.527962854461822
WOTTON_RUNX_TARGETS_UP	0.260025898967487	0.0187865721707481	4.04510880876748	0.000177382491983614	0.00188025244559305	0.527731386867392
JECHLINGER_EPITHELIAL_TO_MESENCHYMAL_TRANSITION_UP	0.248591517068699	0.00989836283338344	4.04466581015279	0.000177636217304812	0.00188025244559305	0.526385521038339
AIYAR_COBRA1_TARGETS_UP	0.301152162798496	-0.0278091	4.04356708011639	0.000178267026384494	0.00188122877087927	0.523047808667997
BASSO_HAIRY_CELL_LEUKEMIA_DN	-0.546276	0.0157741723372582	-4.0418	0.000179287734501315	0.00188630137534064	0.517672167804852
NAKAMURA_METASTASIS_MODEL_DN	0.249521469218585	-0.00114526	4.03570805991062	0.000182842721655042	0.00191792680703022	0.499187019096309
PETROVA_ENDOTHELIUM_LYMPHATIC_VS_BLOOD_DN	0.212459723055898	0.00138303610482967	4.03037924764769	0.000186009705089853	0.00194530508945766	0.483021480296436
MCBRYAN_TERMINAL_END_BUD_UP	0.370909137542049	0.0204193197121277	4.02848270141462	0.000187149601218511	0.00195138375240674	0.477270694548489
QI_PLASMACYTOMA_UP	0.238217642259904	0.00782491789094197	4.0260566108254	0.000188617628205769	0.0019608374265558	0.469916192526182
RICKMAN_TUMOR_DIFFERENTIATED_WELL_VS_MODERATELY_UP	-0.270569	-0.033982	-4.02217	0.000190993038006577	0.00197668251470065	0.458137039778378
SWEET_KRAS_TARGETS_DN	0.249748674348485	-0.0143141	4.02171335086818	0.000191273601479765	0.00197668251470065	0.456755529948927
WALLACE_PROSTATE_CANCER_DN	-0.451752	-0.055661	-4.01236	0.00019711523917345	0.00203104286263381	0.428445092742699
RUTELLA_RESPONSE_TO_HGF_DN	0.313906531168832	-0.0104347	4.00686664489255	0.000200628534612747	0.00206116315118331	0.411822345063303
ZEILSTRA_CD44_TARGETS_UP	0.374483356478768	0.0168463830021938	4.00546255841055	0.000201535807123949	0.00206441224130192	0.4075772786132
RICKMAN_TUMOR_DIFFERENTIATED_WELL_VS_MODERATELY_DN	0.186717161433794	0.0127108134770055	3.9969481487348	0.000207123080600942	0.002115441288126	0.381851333002822
BOHN_PRIMARY_IMMUNODEFICIENCY_SYNDROM_DN	0.325758260330684	0.00541230281698562	3.99259772716771	0.000210035394847741	0.00213893187814332	0.36871748806795
IVANOVA_HEMATOPOIESIS_EARLY_PROGENITOR	-0.261522	-0.0115756	-3.98823	0.000213001995398102	0.00216283712187666	0.355525937420581
RODWELL_AGING_KIDNEY_UP	0.227589900546843	0.00627827423871378	3.9866667114253	0.000214069644437725	0.00216737758846659	0.350823637441383
MIKKELSEN_MEF_HCP_WITH_H3_UNMETHYLATED	0.213824421761463	0.0344118950583664	3.98268050530651	0.000216823014598993	0.00218890979767134	0.338804924173495
BASSO_HAIRY_CELL_LEUKEMIA_UP	0.255161068267297	-0.0113828	3.97804763538574	0.000220066060184765	0.00221524711304145	0.324844220757287
LEE_LIVER_CANCER_MYC_E2F1_UP	0.223525465293739	0.0132032817266589	3.97594178254555	0.000221555621174288	0.00222383271483272	0.318501196896271
CHIBA_RESPONSE_TO_TSA_UP	0.370442225801877	0.0131174037276624	3.97363008568294	0.000223202000627379	0.00223102798647812	0.311540140204631
SCHAEFFER_PROSTATE_DEVELOPMENT_AND_CANCER_BOX2_UP	-0.433886	-0.0166049	-3.97314	0.000223549898444702	0.00223102798647812	0.310075809207314
MIKKELSEN_MCV6_LCP_WITH_H3K27ME3	0.291827269316179	0.0377766550663872	3.96923500510323	0.000226364813963691	0.00225268460163867	0.298311278591955
MYLLYKANGAS_AMPLIFICATION_HOT_SPOT_30	-0.429864	0.00391983618148554	-3.96743	0.000227677425338944	0.00225855499374466	0.292875663515785
LI_ESTROGENE_T47D_E2_RESPONSE_DN	-0.22732	-0.0115654	-3.96592	0.000228782129850909	0.00225855499374466	0.2883253951372
RUAN_RESPONSE_TO_TNF_TROGLITAZONE_UP	0.344898481217648	-0.0358226	3.96576222466847	0.000228894494069742	0.00225855499374466	0.28786380768166
STEGER_ADIPOGENESIS_DN	0.262565404745727	0.0167642709761254	3.96392178388175	0.000230246176335103	0.00226549265898173	0.282328960694278
LIU_OVARIAN_CANCER_TUMORS_AND_XENOGRAFTS_KINASES_DN	0.178736806134521	-0.00354543	3.95865885459859	0.000234154132716417	0.00229747299319788	0.266508823672686
HELLER_HDAC_TARGETS_SILENCED_BY_METHYLATION_UP	0.14882692748108	-0.00587265	3.95352285197773	0.000238029558008873	0.00232895587149858	0.251080709482654
LIU_CDX2_TARGETS_UP	0.272818369071262	0.0398097379806177	3.95213218441848	0.000239089511692424	0.0023327923584962	0.246905048193041
MARTINEZ_RESPONSE_TO_TRABECTEDIN_UP	0.363181315632894	-0.0183999	3.9479843249414	0.000242278110849695	0.00235731877771026	0.234455084576244
ELVIDGE_HYPOXIA_UP	0.193130122897371	-0.00885648	3.94666418558613	0.000243301531892256	0.00236070069694347	0.230494058374931
SASSON_RESPONSE_TO_FORSKOLIN_UP	0.350790205373784	-0.00229257	3.94492862290068	0.000244653356976967	0.00236724148454445	0.225287618282876
SAKAI_CHRONIC_HEPATITIS_VS_LIVER_CANCER_DN	0.281284111460684	0.00896789078318485	3.94043815303687	0.000248184709493405	0.00239477676867531	0.211822378928296
DEMAGALHAES_AGING_UP	0.304559147270459	-0.00572434	3.93779448827592	0.000250286673608543	0.00240840592538469	0.203898752189533
HOUSTIS_ROS	0.311563410284194	-0.0173228	3.93206764692735	0.000254899149598783	0.00244605145480371	0.186743700758373
ELVIDGE_HIF1A_AND_HIF2A_TARGETS_DN	0.174915460745592	-0.0102922	3.92837601878263	0.000257915809670566	0.00246821896761449	0.175692149570692
REN_ALVEOLAR_RHABDOMYOSARCOMA_DN	0.272344969534081	-0.0104325	3.92677630514978	0.000259233709214727	0.00247344601575662	0.170904805772905
WONG_ENDMETRIUM_CANCER_UP	0.348096980191904	-0.0199282	3.92599680774075	0.000259878238701025	0.00247344601575662	0.168572431709928
BROWNE_HCMV_INFECTION_2HR_DN	-0.195916	-0.0125956	-3.9208	0.000264215933568364	0.00250789743465841	0.153025402797605
LIANG_SILENCED_BY_METHYLATION_2	0.283484479260358	-0.00123716	3.91765186616497	0.000266875882050411	0.0025200799392713	0.14361831213342
KUWANO_RNA_STABILIZED_BY_NO	0.438628964528559	-0.0162012	3.91730681606708	0.00026716910298885	0.0025200799392713	0.142587098619285
CHUANG_OXIDATIVE_STRESS_RESPONSE_UP	0.247315015847497	0.013353753297319	3.91672550334405	0.000267663801165088	0.0025200799392713	0.140849900690966
BERGER_MBD2_TARGETS	0.424517885091971	0.0592745726637282	3.91528774244435	0.000268891137082733	0.00252482995115588	0.136553870351072
BOYLAN_MULTIPLE_MYELOMA_D_DN	0.232317393907473	-0.00593329	3.91381065034712	0.000270157701322269	0.00252992185179272	0.132141181632057
YAMASHITA_METHYLATED_IN_PROSTATE_CANCER	0.201719643264101	0.0150336289451308	3.91174996653862	0.000271934298112107	0.00253795041764985	0.125986524499705
MIKKELSEN_MEF_LCP_WITH_H3K4ME3	0.226519526201718	0.0151104900376342	3.91113323375772	0.000272468195424762	0.00253795041764985	0.124144856432078
DESERT_EXTRACELLULAR_MATRIX_HEPATOCELLULAR_CARCINOMA_SUBCLASS_UP	0.356620587648555	0.0340382519824884	3.90653852104739	0.000276477726583169	0.00256327406564132	0.110429083182944
WENG_POR_TARGETS_LIVER_UP	0.289245156402337	-0.00844742	3.90633738015205	0.000276654544158825	0.00256327406564132	0.109828847364505
ZHAN_MULTIPLE_MYELOMA_DN	0.311988927558038	0.000671755469960855	3.90102672684749	0.000281362649943723	0.00259999930225774	0.0939869280427006
FEVR_CTNNB1_TARGETS_UP	0.200419690795591	0.00186751401773481	3.89990804266591	0.000282364214558551	0.00260236992467815	0.0906512934281833
VILLANUEVA_LIVER_CANCER_KRT19_DN	0.259583052870678	-0.00347206	3.89682708696293	0.000285140418420263	0.00261725289972925	0.0814672732973927
OUELLET_CULTURED_OVARIAN_CANCER_INVASIVE_VS_LMP_DN	0.230978874327306	0.0119179218872969	3.89645483281535	0.000285477628055209	0.00261725289972925	0.0803578809021603
CARRILLOREIXACH_HEPATOBLASTOMA_VS_NORMAL_UP	-0.15117	-0.00777814	-3.89202	0.000289520471458204	0.00264736912775787	0.0671590648483162
WEINMANN_ADAPTATION_TO_HYPOXIA_DN	0.336393979583964	0.0167367902642618	3.88353972091139	0.000297417926669842	0.00271248255315341	0.0419030311436499
ROSS_AML_WITH_PML_RARA_FUSION	0.233031188885199	-0.00013229	3.88175165739056	0.000299108501786467	0.00272079686651075	0.036584399678989
SWEET_LUNG_CANCER_KRAS_UP	0.224682126507498	-0.00384009	3.87810177871023	0.000302588180256729	0.00274101695965939	0.0257318057060543
NUTT_GBM_VS_AO_GLIOMA_UP	0.289413656132215	-0.0135602	3.87777583556766	0.000302900814895083	0.00274101695965939	0.0247629066986184
VETTER_TARGETS_OF_PRKCA_AND_ETS1_DN	0.365305478303726	-0.0159209	3.87638728084475	0.000304236165578472	0.0027459868898336	0.0206357731326223
BREDEMEYER_RAG_SIGNALING_NOT_VIA_ATM_UP	-0.244901	-0.0179126	-3.87549	0.000305104246181621	0.00274672456678454	0.0179625928491838
DELLA_RESPONSE_TO_TSA_AND_BUTYRATE	0.375957737634642	0.00396720556724825	3.86539318800411	0.000315011160078537	0.00282862206209339	-0.0120136
DARWICHE_SKIN_TUMOR_PROMOTER_UP	0.205930403107793	0.00854012634292141	3.86021232690761	0.000320215350241508	0.00286798004716305	-0.0273821
MOOTHA_ROS	0.483020929419364	-0.0296912	3.85904800911568	0.000321396258481701	0.00287119470812425	-0.0308344
NABA_MATRISOME_POORLY_METASTATIC_MELANOMA_TUMOR_CELL_DERIVED	0.284886743704797	0.00154898656096241	3.84470244826888	0.000336294911140808	0.00299662786891541	-0.0733245
LI_ESTROGENE_NON_MCF7_T47D_E2_RESPONSE_UP	-0.357312	-0.0377452	-3.8371	0.000344456638887379	0.00306154463011098	-0.0958042
HAHTOLA_SEZARY_SYNDROM_DN	-0.390192	5.79720857133426e-05	-3.83406	0.000347780021839611	0.00308323760478619	-0.104804
SUZUKI_RESPONSE_TO_TSA	0.293377435278317	0.00961560139714178	3.82618148096445	0.000356515900486067	0.00315268364657679	-0.128055
KIM_LIVER_CANCER_POOR_SURVIVAL_UP	0.322823593369886	-0.0252529	3.82028734223606	0.000363192998645201	0.00320361905118103	-0.145443
IVANOVA_HEMATOPOIESIS_STEM_CELL	-0.153136	-0.0194395	-3.81577	0.000368386832583774	0.00324124737081895	-0.158747
LEE_NAIVE_T_LYMPHOCYTE	-0.269503	-0.0323641	-3.80725	0.00037838851317637	0.00332088210182176	-0.183842
LI_ESTROGENE_MID_E2_RESPONSE_DN	0.21435177132952	-0.00268616	3.79774013793726	0.000389863289005061	0.00341301370550045	-0.211822
NABA_MATRISOME_HGSOC_OMENTAL_METASTASIS	0.226796052488465	-0.0011828	3.79563015001328	0.000392453351377604	0.00342709889090492	-0.218023
PHONG_TNF_RESPONSE_VIA_P38_PARTIAL	0.219602828637148	-0.0179546	3.79349665518516	0.000395089091163814	0.00344151170931472	-0.224291
LIM_MAMMARY_LUMINAL_PROGENITOR_DN	0.256773458506898	0.0474321289657442	3.79162954268721	0.000397409700194909	0.00345311463378313	-0.229775
MATZUK_SPERMATOGONIA	0.308150316509722	-0.00604316	3.77886565810136	0.000413628441668492	0.00358512195222839	-0.267223
RICKMAN_HEAD_AND_NECK_CANCER_E	0.202387577781497	0.0210225429127452	3.76935890420081	0.000426119931342964	0.00368424980242816	-0.29507
LANDIS_ERBB2_BREAST_TUMORS_324_DN	0.219515345232905	-0.0060209	3.76456268454765	0.0004325587790622	0.00373068596361547	-0.309104
FIGUEROA_AML_METHYLATION_CLUSTER_3_UP	-0.184911	-0.0141379	-3.76349	0.00043401288902617	0.00373400744179412	-0.312244
HOLLERN_MICROACINAR_BREAST_TUMOR_UP	0.186746621358297	-0.0107581	3.75976793360651	0.000439089045993814	0.00376839812691989	-0.323124
KRIGE_AMINO_ACID_DEPRIVATION	0.288064469686955	-0.00869064	3.75404176435434	0.000447012011278742	0.00382699253773687	-0.339855
ONDER_CDH1_TARGETS_3_UP	0.340616458862325	-0.0157344	3.75181591645059	0.000450128704096922	0.00384425321127274	-0.346354
GUENTHER_GROWTH_SPHERICAL_VS_ADHERENT_DN	0.35103318465287	-0.0446841	3.74404101244904	0.000461179951661626	0.00392740390688418	-0.369041
SOGA_COLORECTAL_CANCER_MYC_DN	0.243918781715253	-0.0118947	3.74339234181556	0.000462113657523446	0.00392740390688418	-0.370932
CHUNG_BLISTER_CYTOTOXICITY_DN	0.466181423035586	-0.0187116	3.73219128157345	0.000478525809420259	0.00405701614637127	-0.403566
WU_HBX_TARGETS_2_UP	0.364734752369993	-0.0325124	3.7277732593631	0.000485151916653819	0.00410323400695349	-0.416423
PICCALUGA_ANGIOIMMUNOBLASTIC_LYMPHOMA_UP	0.181178158154953	-0.00122128	3.72649507768914	0.000487085289311955	0.00410963506175521	-0.420141
BUFFA_HYPOXIA_METAGENE	0.377093689448831	-0.0102931	3.72353892966927	0.000491585118608766	0.00412519229343654	-0.428737
SCHLINGEMANN_SKIN_CARCINOGENESIS_TPA_UP	0.239401150566215	0.00507381210373216	3.72306892136694	0.000492304228326339	0.00412519229343654	-0.430104
RODRIGUES_DCC_TARGETS_UP	0.44688796993844	-0.0170958	3.72295926936345	0.000492472140384494	0.00412519229343654	-0.430423
TONKS_TARGETS_OF_RUNX1_RUNX1T1_FUSION_SUSTAINED_IN_MONOCYTE_DN	0.397051422744146	0.0295123309548337	3.72008033303391	0.000496900424549488	0.00415232818887885	-0.43879
WIERENGA_STAT5A_TARGETS_UP	0.16648139901293	-0.00313319	3.71805057520937	0.000500045472463884	0.00416863683846383	-0.444687
MCBRYAN_PUBERTAL_BREAST_3_4WK_DN	0.181511929624084	-0.00773546	3.70610311711035	0.000518948382781822	0.00431592071680215	-0.479361
HERNANDEZ_ABERRANT_MITOSIS_BY_DOCETACEL_4NM_UP	-0.262324	-0.00216802	-3.70149	0.000526424601661457	0.00436769865464007	-0.492725
XU_GH1_EXOGENOUS_TARGETS_UP	0.215970111779758	0.0258261989509681	3.69900773853574	0.000530496931691811	0.0043882304803482	-0.499924
CROMER_TUMORIGENESIS_DN	0.257835593416615	0.0222715684173296	3.69845198444649	0.000531411821696905	0.0043882304803482	-0.501533
NATSUME_RESPONSE_TO_INTERFERON_BETA_DN	0.373447687499598	-0.000405128	3.69713442030137	0.000533586864219693	0.00439579933188535	-0.505349
IIZUKA_LIVER_CANCER_PROGRESSION_L0_L1_DN	0.455131922282331	-0.0248538	3.69142045118479	0.000543118710892209	0.00446379684034468	-0.521887
LUCAS_HNF4A_TARGETS_DN	0.383811437482372	0.00353933489655194	3.68583504308755	0.000552593766841385	0.004531009454406	-0.538039
PROVENZANI_METASTASIS_DN	0.228665154985703	0.00177390260426577	3.67354592253114	0.000574002025225632	0.00469552476373099	-0.573528
RICKMAN_TUMOR_DIFFERENTIATED_WELL_VS_POORLY_DN	0.235739044363623	-0.00403377	3.67184031485344	0.000577035372443008	0.00470619983675212	-0.578448
PYEON_HPV_POSITIVE_TUMORS_UP	-0.319344	-0.0277075	-3.67101	0.000578523347362465	0.00470619983675212	-0.580852
FOSTER_KDM1A_TARGETS_UP	0.129387576956739	0.00564457075721974	3.67054518200476	0.000579348963585288	0.00470619983675212	-0.582184
RUAN_RESPONSE_TO_TROGLITAZONE_UP	0.290582686674181	-0.0171296	3.6639486278261	0.000591271479667178	0.00479190551850917	-0.601197
MUELLER_COMMON_TARGETS_OF_AML_FUSIONS_DN	0.205041078729357	0.0131319416763545	3.65402585899806	0.000609649511598702	0.00492941144447747	-0.62976
XU_RESPONSE_TO_TRETINOIN_UP	0.419926776323688	-0.0154709	3.65195482125279	0.000613553716472653	0.00494952224396993	-0.635716
GUTIERREZ_CHRONIC_LYMPHOCYTIC_LEUKEMIA_DN	-0.20191	-0.0290672	-3.64728	0.000622462448379432	0.0050098187377635	-0.649164
OISHI_CHOLANGIOMA_STEM_CELL_LIKE_UP	-0.305742	-0.0177726	-3.62966	0.000657120353944244	0.00527660091109711	-0.699699
IGARASHI_ATF4_TARGETS_UP	-0.482003	-0.00824582	-3.6253	0.000665987534703013	0.00533519827061482	-0.712196
NOJIMA_SFRP2_TARGETS_UP	0.284750696018446	-0.0244305	3.62457517541951	0.000667472557760858	0.00533519827061482	-0.714272
BOGNI_TREATMENT_RELATED_MYELOID_LEUKEMIA_DN	-0.278206	-0.0360308	-3.62223	0.000672301778998554	0.00536152994073504	-0.720993
AMIT_EGF_RESPONSE_240_MCF10A	0.330064935394219	-0.0133884	3.61903062070907	0.0006789303608155	0.00540178127732035	-0.730139
WEST_ADRENOCORTICAL_CARCINOMA_VS_ADENOMA_UP	-0.276858	-0.0235578	-3.61831	0.000680441958780691	0.00540178127732035	-0.732212
DELASERNA_MYOD_TARGETS_DN	0.235930562762801	-0.0124436	3.61504043783309	0.000687292253631868	0.00544379102479845	-0.741549
BREDEMEYER_RAG_SIGNALING_VIA_ATM_NOT_VIA_NFKB_DN	-0.191427	-0.0210643	-3.61029	0.000697383982378615	0.00551122681096946	-0.755134
MCBRYAN_PUBERTAL_TGFB1_TARGETS_UP	0.198172906718937	-0.0160846	3.60749375089511	0.00070337735012824	0.00554604307900212	-0.763108
MCBRYAN_PUBERTAL_BREAST_3_4WK_UP	0.149282700387073	-0.00047491	3.60494618589394	0.000708888091075627	0.00557690563542154	-0.77038
PEDERSEN_TARGETS_OF_611CTF_ISOFORM_OF_ERBB2	0.209807639310054	-0.00974761	3.60318853475112	0.000712714183614288	0.00559440594014541	-0.775395
NABA_MATRISOME_POORLY_METASTATIC_MELANOMA	0.220911284674038	0.0148849440257079	3.59856327840718	0.000722877131056675	0.00565585905149863	-0.788587
HAHTOLA_MYCOSIS_FUNGOIDES_CD4_DN	-0.371887	-0.0162996	-3.59815	0.000723781561986799	0.00565585905149863	-0.789751
RICKMAN_HEAD_AND_NECK_CANCER_C	0.19984266530785	0.024705426263018	3.59352335552755	0.000734108937852532	0.00572375562481896	-0.802949
JAZAERI_BREAST_CANCER_BRCA1_VS_BRCA2_UP	0.291123856987978	-0.0260624	3.59250337463771	0.000736402244790004	0.00572814333988077	-0.805854
LIM_MAMMARY_LUMINAL_PROGENITOR_UP	0.181975163770689	0.0176889857330499	3.59181604957567	0.000737951475220826	0.00572814333988077	-0.807812
GRUETZMANN_PANCREATIC_CANCER_UP	0.221162487362089	-0.016733	3.58221318455308	0.000759924852944662	0.00588562641094391	-0.835137
RUAN_RESPONSE_TO_TNF_TROGLITAZONE_DN	0.264863968459157	-0.0111587	3.57724136824662	0.000771545728485944	0.00596240980000311	-0.849268
ELVIDGE_HYPOXIA_BY_DMOG_UP	0.18376254445453	-0.0132534	3.57435855291515	0.000778361451237736	0.00600180253680665	-0.857456
SASSON_RESPONSE_TO_GONADOTROPHINS_UP	0.304946096784396	-0.00451026	3.56656992825673	0.000797064635480678	0.0061324818760661	-0.879559
WEBER_METHYLATED_HCP_IN_SPERM_DN	0.263149166149176	0.0169387914518772	3.56420295311436	0.000802833105180272	0.00616328799207624	-0.886271
MORI_EMU_MYC_LYMPHOMA_BY_ONSET_TIME_DN	0.362691333545578	-0.0317658	3.56186214104607	0.000808577016505934	0.00619377087424392	-0.892905
WANG_ADIPOGENIC_GENES_REPRESSED_BY_SIRT1	0.319811246596117	0.00175664116993278	3.55907747547422	0.000815461183144723	0.00623283569523964	-0.900795
TOYOTA_TARGETS_OF_MIR34B_AND_MIR34C	-0.19502	-0.0283258	-3.55794	0.000818299436846423	0.00623311690642157	-0.904028
MASSARWEH_RESPONSE_TO_ESTRADIOL	-0.163236	-0.0234348	-3.55763	0.000819066893801174	0.00623311690642157	-0.9049
GROSS_HIF1A_TARGETS_DN	0.324011864507988	-0.00280886	3.5508876620905	0.000836033665964711	0.00634840346785812	-0.923976
IZADPANAH_STEM_CELL_ADIPOSE_VS_BONE_UP	0.178121365751599	-0.00786653	3.54965148220387	0.000839181620324049	0.00635326827652066	-0.927473
MOTAMED_RESPONSE_TO_ANDROGEN_DN	-0.332436	-0.0285974	-3.54921	0.000840312036573875	0.00635326827652066	-0.928725
CROMER_TUMORIGENESIS_UP	0.206483004157646	0.0237902458261851	3.5481188248392	0.000843100274239527	0.00636058155058028	-0.931807
OSMAN_BLADDER_CANCER_DN	-0.284812	-0.0233426	-3.54647	0.000847342242300827	0.0063722614596799	-0.936475
MISSIAGLIA_REGULATED_BY_METHYLATION_UP	0.253776388742012	-0.00123398	3.54609672853115	0.000848297045162083	0.0063722614596799	-0.937523
LEE_LIVER_CANCER_DENA_DN	0.143878345139651	0.00444406515839197	3.54397334842181	0.000853787022119618	0.00639973834391379	-0.943523
KANG_CISPLATIN_RESISTANCE_DN	0.386385892316301	-0.0212343	3.54196099513069	0.000859021228746466	0.00642518447968181	-0.949208
RODWELL_AGING_KIDNEY_NO_BLOOD_DN	-0.258096	-0.0202413	-3.53954	0.000865360345257623	0.00645876855979674	-0.956046
HOSHIDA_LIVER_CANCER_SUBCLASS_S3	0.14327769312007	-0.0031456	3.53523808963745	0.000876730731017788	0.00652968111608771	-0.968185
DACOSTA_LOW_DOSE_UV_RESPONSE_VIA_ERCC3_XPCS_UP	0.326447442270887	-0.000354307	3.53414431369938	0.000879644712233113	0.00653242286548685	-0.971271
ZHANG_GATA6_TARGETS_UP	0.366667885861354	0.00512354680816439	3.53301613331255	0.000882660033273176	0.00653242286548685	-0.974453
HOLLERN_SQUAMOUS_BREAST_TUMOR	0.169236653302381	0.039389468571369	3.53187656949716	0.000885715790107228	0.00653242286548685	-0.977666
LEE_LIVER_CANCER_MYC_E2F1_DN	0.161202884894003	-0.0112469	3.53157431356968	0.000886527985904499	0.00653242286548685	-0.978518
MOLENAAR_TARGETS_OF_CCND1_AND_CDK4_UP	-0.210667	-0.0323963	-3.53092	0.000888294842391003	0.00653242286548685	-0.980369
RASHI_RESPONSE_TO_IONIZING_RADIATION_2	0.244529896521111	-0.01283	3.53090845061903	0.000888319742658532	0.00653242286548685	-0.980395
RORIE_TARGETS_OF_EWSR1_FLI1_FUSION_UP	0.241926242224881	-0.00965198	3.52670327595074	0.000899715422501168	0.00658884063172609	-0.992246
HUMMERICH_BENIGN_SKIN_TUMOR_DN	0.279766545398395	0.0403678183561795	3.52668531955992	0.000899764380570668	0.00658884063172609	-0.992297
ROESSLER_LIVER_CANCER_METASTASIS_DN	-0.213944	-0.0339912	-3.52525	0.000903680911816631	0.00660367662128764	-0.996335
LY_AGING_OLD_UP	0.38500219948187	0.0539600635740477	3.52414509977796	0.000906715954788802	0.00661202260976469	-0.999451
SCHLESINGER_METHYLATED_IN_COLON_CANCER	0.311024520608561	0.0221260503190427	3.52214253587383	0.000912232262072864	0.0066383901904594	-1.00509
VANTVEER_BREAST_CANCER_BRCA1_UP	-0.280963	-0.0143464	-3.51636	0.000928351671668203	0.00674164737866327	-1.02137
MARCHINI_TRABECTEDIN_RESISTANCE_DN	0.302786731338926	0.00734753253698813	3.50467062012571	0.000961737657717317	0.00696960505893483	-1.0542
KANG_FLUOROURACIL_RESISTANCE_UP	-0.262614	-0.000802912	-3.50101	0.000972441099680237	0.00703093327001472	-1.06448
CREIGHTON_ENDOCRINE_THERAPY_RESISTANCE_2	-0.141713	-0.0213774	-3.5004	0.000974226081502182	0.00703093327001472	-1.06618
NUTT_GBM_VS_AO_GLIOMA_DN	-0.344735	-0.00450888	-3.49419	0.00099265350283912	0.00714915192869494	-1.08359
GAUSSMANN_MLL_AF4_FUSION_TARGETS_A_DN	-0.151658	-0.0117867	-3.49336	0.000995136353027219	0.00715228658667505	-1.08591
LEE_CALORIE_RESTRICTION_MUSCLE_UP	0.301625768180877	0.0212725484420605	3.49188914160837	0.000999564134690905	0.00716935836237234	-1.09003
MA_RAT_AGING_DN	0.232496191236236	0.0107530785896315	3.4830263168078	0.00102662130827357	0.00734833653647455	-1.11483
SINGH_NFE2L2_TARGETS	0.324898240558964	-0.0461547	3.47900758453724	0.00103911864006225	0.00741659363017512	-1.12606
GROSS_HYPOXIA_VIA_HIF1A_UP	-0.272574	-0.0114658	-3.4786	0.00104040391605663	0.00741659363017512	-1.12721
LIANG_HEMATOPOIESIS_STEM_CELL_NUMBER_LARGE_VS_TINY_UP	0.282990262153967	-0.036501	3.47455680567738	0.00105312861168118	0.00749201270998445	-1.1385
RANKIN_ANGIOGENIC_TARGETS_OF_VHL_HIF2A_DN	0.332791287854366	-0.0204824	3.47156850124069	0.00106263580512539	0.00754247666337212	-1.14684
TRAYNOR_RETT_SYNDROM_DN	-0.227465	-0.0515837	-3.47097	0.00106454079445819	0.00754247666337212	-1.1485
GERHOLD_ADIPOGENESIS_DN	0.230803333324077	-0.00414565	3.46927214351862	0.00106999706576059	0.00756578896903187	-1.15324
ENGELMANN_CANCER_PROGENITORS_DN	0.270297794016439	0.0137658855658405	3.46506862966117	0.00108359791255061	0.0076464798152309	-1.16496
WUNDER_INFLAMMATORY_RESPONSE_AND_CHOLESTEROL_UP	0.256626031445843	0.00738370382774631	3.46129013333394	0.0010959639028531	0.00771814901747153	-1.17549
YUAN_ZNF143_PARTNERS	-0.308854	-0.0203327	-3.4577	0.00110784207732921	0.00778610136038416	-1.18549
ZHANG_RESPONSE_TO_IKK_INHIBITOR_AND_TNF_UP	0.214195587327534	-0.0110598	3.45465982989114	0.0011179884028688	0.00784163351650744	-1.19395
MIKKELSEN_DEDIFFERENTIATED_STATE_UP	-0.36525	-0.0298401	-3.45263	0.00112481151328782	0.0078582177252821	-1.19959
BREUHAHN_GROWTH_FACTOR_SIGNALING_IN_LIVER_CANCER	0.292306995735745	-0.0142366	3.45261892047351	0.00112485223665647	0.0078582177252821	-1.19963
FUNG_IL2_TARGETS_WITH_STAT5_BINDING_SITES_T1	-0.343711	0.0113662277287822	-3.44919	0.00113646402123087	0.00792349067097692	-1.20915
KENNY_CTNNB1_TARGETS_UP	0.206413655726239	-0.0274401	3.44778562666919	0.00114126749364145	0.00794113018981988	-1.21306
STEGMEIER_PREMITOTIC_CELL_CYCLE_REGULATORS	-0.368663	-0.0306502	-3.44396	0.00115443517552137	0.00801678343557883	-1.2237
NIKOLSKY_BREAST_CANCER_10Q22_AMPLICON	-0.378772	0.00660718605592245	-3.44287	0.00115819594003611	0.00802694130663918	-1.22672
ELLWOOD_MYC_TARGETS_UP	0.263722093646611	-0.00306353	3.44038953539748	0.00116682868428705	0.00806547801054329	-1.2336
MYLLYKANGAS_AMPLIFICATION_HOT_SPOT_23	-0.293136	-0.0215471	-3.43978	0.00116896113248804	0.00806547801054329	-1.2353
YAO_TEMPORAL_RESPONSE_TO_PROGESTERONE_CLUSTER_16	0.183026673247094	0.00457751387345773	3.4389572875688	0.0011718411257829	0.00806547801054329	-1.23758
CHIARADONNA_NEOPLASTIC_TRANSFORMATION_CDC25_DN	0.263796116251426	0.00954431936435431	3.4386291164356	0.00117299250768852	0.00806547801054329	-1.23849
MACLACHLAN_BRCA1_TARGETS_DN	0.382895642717293	0.00525899756936163	3.43014405907253	0.00120313843555937	0.00824689155432679	-1.26201
LEI_MYB_TARGETS	0.181305065540309	-0.00284924	3.42915928554306	0.00120668449744822	0.00824689155432679	-1.26474
THEILGAARD_NEUTROPHIL_AT_SKIN_WOUND_DN	0.373626663646053	-0.0180879	3.42902524750085	0.00120716792144964	0.00824689155432679	-1.26511
DER_IFN_BETA_RESPONSE_DN	0.273692945813027	-0.0224197	3.42856754667672	0.00120882006178509	0.00824689155432679	-1.26638
CHEN_ETV5_TARGETS_SERTOLI	0.261391644434803	0.00900664864486385	3.42720066859948	0.00121376682151986	0.00824925161826799	-1.27016
GUTIERREZ_WALDENSTROEMS_MACROGLOBULINEMIA_1_DN	0.370454115004648	0.0131098669258767	3.42716689229975	0.00121388930197244	0.00824925161826799	-1.27025
MARSON_FOXP3_TARGETS_UP	0.21423919846889	-0.00826836	3.42478351509242	0.00122256169435151	0.00829205436576666	-1.27685
FIGUEROA_AML_METHYLATION_CLUSTER_1_UP	-0.129965	-0.0158797	-3.42291	0.00122943309556994	0.00832249961787947	-1.28204
BURTON_ADIPOGENESIS_8	0.224798742653151	-0.00933117	3.41964062067311	0.00124147623900517	0.00838776886430376	-1.29108
MIKKELSEN_IPS_WITH_HCP_H3K27ME3	0.215762209774901	0.0299029625645661	3.41845632703708	0.00124587106790251	0.00840121166058588	-1.29435
MCBRYAN_PUBERTAL_BREAST_4_5WK_UP	0.12417639274314	0.00849840404785948	3.41725128957795	0.00125035805096957	0.00841522287482985	-1.29768
MAEKAWA_ATF2_TARGETS	0.224755587727373	0.0250310436867963	3.41388146236983	0.00126298734482991	0.00848387460671323	-1.30699
GOLUB_ALL_VS_AML_UP	-0.287369	-0.0119756	-3.41305	0.00126612367043448	0.00848861800542732	-1.30929
KOKKINAKIS_METHIONINE_DEPRIVATION_96HR_DN	0.22507354052551	-0.00961175	3.41180468922185	0.00127083086154678	0.00850385478808987	-1.31273
KAUFFMANN_DNA_REPLICATION_GENES	-0.197211	-0.0195778	-3.40827	0.00128427444253097	0.00857738169743913	-1.32247
KIM_GERMINAL_CENTER_T_HELPER_DN	-0.297025	-0.0412605	-3.40675	0.0012901266870992	0.00860002388938455	-1.32668
WELCH_GATA1_TARGETS	0.361027232287055	0.0119247111667343	3.40004512819496	0.00131612447207147	0.00875661482084883	-1.34516
KRIEG_HYPOXIA_VIA_KDM3A	0.195793030025656	-0.00180055	3.39924161121008	0.00131927465689478	0.00876088664740205	-1.34737
YAO_TEMPORAL_RESPONSE_TO_PROGESTERONE_CLUSTER_3	0.361652291534523	-0.0356157	3.39825165580963	0.00132316562001501	0.00877005220249039	-1.3501
GALIE_TUMOR_STEMNESS_GENES	-0.369739	-0.0113523	-3.39376	0.00134095457948992	0.00887112565560283	-1.36246
LI_LUNG_CANCER	0.253126122323724	-0.00558152	3.39181165802059	0.00134874498126327	0.00890579625624313	-1.36783
NAGY_TFTC_COMPONENTS_HUMAN	-0.300091	-0.0334165	-3.38827	0.00136300965156438	0.00898300511870639	-1.37756
NGO_MALIGNANT_GLIOMA_1P_LOH	0.48694556012145	-0.0418599	3.38658549237061	0.00136984749157691	0.0090110683391302	-1.3822
HANN_RESISTANCE_TO_BCL2_INHIBITOR_DN	0.228901604043582	0.00352640234708718	3.38146182908877	0.00139084013491399	0.00913196351739583	-1.39627
LINDGREN_BLADDER_CANCER_CLUSTER_2B	0.129732805146245	-0.00571887	3.3799998593836	0.00139688588166094	0.00915445100308007	-1.40028
HOELZEL_NF1_TARGETS_DN	-0.141918	-0.0201799	-3.37384	0.00142264770422304	0.0093058210315563	-1.41719
DORSAM_HOXA9_TARGETS_DN	0.271571854451755	-0.0252494	3.37200203749906	0.00143040352957733	0.00933179010213662	-1.42222
PURWIN_A375_MEWO_COMMON_SOX10_TARGETS	-0.260372	-0.0196072	-3.37163	0.00143196092033932	0.00933179010213662	-1.42323
MARKS_HDAC_TARGETS_UP	0.264578114962258	-0.0253298	3.36809186207181	0.0014470668894805	0.00941267159209568	-1.43293
SCHUETZ_BREAST_CANCER_DUCTAL_INVASIVE_UP	0.182438496209143	-0.00449436	3.35861835524828	0.00148820547413003	0.00966227085713046	-1.45886
WANG_MLL_TARGETS	0.126516891654682	0.00254416030425379	3.35656944143574	0.00149724758493945	0.00970294214136084	-1.46446
ABRAHAM_ALPC_VS_MULTIPLE_MYELOMA_UP	0.19017245275134	-0.00123641	3.35450892393791	0.00150639343062518	0.00974413380217364	-1.47009
MEBARKI_HCC_PROGENITOR_WNT_UP_BLOCKED_BY_FZD8CRD	0.182068201291056	-0.0018333	3.35306721613361	0.00151282409090394	0.00976764242056832	-1.47403
MULLIGAN_NTF3_SIGNALING_VIA_INSR_AND_IGF1R_DN	0.475289985295331	-0.0349468	3.35156479722076	0.00151955324204366	0.00979298796025557	-1.47813
LIANG_HEMATOPOIESIS_STEM_CELL_NUMBER_SMALL_VS_HUGE_DN	0.228461423476153	-0.0260284	3.34603147478946	0.0015445818525861	0.00993595655816435	-1.49323
CARRILLOREIXACH_HEPATOBLASTOMA_VS_NORMAL_DN	0.101877174845133	0.00318687762969911	3.3417427431822	0.00156424916777666	0.0100439748953012	-1.50492
SATO_SILENCED_BY_DEACETYLATION_IN_PANCREATIC_CANCER	0.216597388959419	0.00793485824038705	3.33949650654521	0.00157464446602143	0.0100921708620419	-1.51104
BOYLAN_MULTIPLE_MYELOMA_PCA3_DN	0.196329822207003	-0.0163702	3.33486003293294	0.00159630887297397	0.0101953152245516	-1.52367
GAL_LEUKEMIC_STEM_CELL_UP	-0.137333	-0.0156158	-3.3348	0.00159657527278263	0.0101953152245516	-1.52382
HASLINGER_B_CLL_WITH_13Q14_DELETION	-0.206657	-0.0137693	-3.33076	0.00161569370791233	0.0102985732148499	-1.53482
KHETCHOUMIAN_TRIM24_TARGETS_UP	0.191208912745537	-0.0274309	3.32822767988473	0.00162779069600639	0.010356781240711	-1.54171
MANNE_COVID19_ICU_VS_HEALTHY_DONOR_PLATELETS_UP	0.33731637385506	0.0418199838782288	3.32156719848736	0.00165999733675736	0.0105424921768972	-1.5598
IVANOVA_HEMATOPOIESIS_STEM_CELL_LONG_TERM	-0.1093	-0.0139984	-3.31791	0.00167793553206264	0.0106370758865605	-1.56972
OZANNE_AP1_TARGETS_UP	0.288531010531177	-0.0219459	3.31541758044649	0.0016902687418971	0.0106958491221858	-1.57649
HOWLIN_CITED1_TARGETS_2_DN	0.27624667224913	-0.0167853	3.30820056590079	0.00172646099224683	0.010905114368749	-1.59604
GHANDHI_DIRECT_IRRADIATION_UP	0.173030617537815	0.000453590549174288	3.30599502229142	0.00173766700764791	0.0109560845807115	-1.60201
RAMJAUN_APOPTOSIS_BY_TGFB1_VIA_SMAD4_DN	-0.268503	-0.00959291	-3.30281	0.00175399454099619	0.0110391043814409	-1.61064
DAZARD_UV_RESPONSE_CLUSTER_G2	0.352185512501245	-0.00655698	3.30184899499716	0.00175891890151122	0.01105018655212	-1.61323
MANALO_HYPOXIA_DN	-0.284544	-0.0105741	-3.29625	0.00178799422411357	0.0112126819117212	-1.62836
FERRARI_RESPONSE_TO_FENRETINIDE_DN	0.433260866590129	0.037082818503329	3.28870415007199	0.00182793505738319	0.0114426113896765	-1.64874
ADDYA_ERYTHROID_DIFFERENTIATION_BY_HEMIN	0.212692836457197	-0.0147207	3.28516917529583	0.00184692772801713	0.0115408203112055	-1.65827
RASHI_RESPONSE_TO_IONIZING_RADIATION_6	0.183448804113866	-0.0114597	3.2841	0.00185271853275701	0.0115439310554178	-1.66116
JEON_SMAD6_TARGETS_DN	0.325949790656357	-0.00551329	3.28355754851218	0.00185564845835358	0.0115439310554178	-1.66262
RAY_TARGETS_OF_P210_BCR_ABL_FUSION_DN	0.33219470292521	-0.00564803	3.28318849535634	0.00185765092705535	0.0115439310554178	-1.66361
CHEOK_RESPONSE_TO_MERCAPTOPURINE_DN	0.275924276456566	-0.00979714	3.28260658266698	0.0018608125154377	0.0115439310554178	-1.66518
HUMMEL_BURKITTS_LYMPHOMA_UP	-0.199576	-0.0210387	-3.28203	0.00186394993279577	0.0115439310554178	-1.66673
SHIPP_DLBCL_VS_FOLLICULAR_LYMPHOMA_UP	0.320221730019173	-0.00994635	3.27659604019932	0.00189376743860695	0.0117078401116001	-1.68136
CHANDRAN_METASTASIS_TOP50_UP	-0.312417	-0.0352347	-3.27524	0.00190127573145717	0.0117334913957242	-1.68501
FRIDMAN_IMMORTALIZATION_DN	0.230505421701608	-0.0190543	3.27380271988879	0.00190926990471672	0.0117438277518203	-1.68888
CHIBA_RESPONSE_TO_TSA	0.23241158817052	-0.0162005	3.27373004683965	0.00190967482480215	0.0117438277518203	-1.68907
MIKKELSEN_MCV6_LCP_WITH_H3K4ME3	0.210609118430332	0.0252406393126717	3.27220021707552	0.00191821760264802	0.0117756310826881	-1.69319
CHEN_LVAD_SUPPORT_OF_FAILING_HEART_DN	0.207231655915827	0.0117165901651575	3.27010209669993	0.0019299925494944	0.0118271297813753	-1.69883
WACKER_HYPOXIA_TARGETS_OF_VHL	0.290965780549069	0.00117211808314634	3.26866871817554	0.00193807611431596	0.0118544038044178	-1.70268
DARWICHE_PAPILLOMA_RISK_LOW_UP	0.187742697107567	0.00242210451747291	3.2681108718734	0.00194123074037417	0.0118544038044178	-1.70418
MCBRYAN_PUBERTAL_TGFB1_TARGETS_DN	0.166583015382207	0.0010623103830455	3.26723987652548	0.00194616593257393	0.0118638003533695	-1.70652
SLEBOS_HEAD_AND_NECK_CANCER_WITH_HPV_UP	-0.248507	-0.0387445	-3.26118	0.00198080429433869	0.0120539188155488	-1.72278
MUELLER_METHYLATED_IN_GLIOBLASTOMA	0.234831947568764	0.0252749214202499	3.25965102951475	0.00198967002637499	0.0120868128732658	-1.72689
LEE_LIVER_CANCER_ACOX1_DN	0.164760980472811	0.0172959551134678	3.2586317553581	0.00199558266433304	0.0121016844557558	-1.72963
OHGUCHI_LIVER_HNF4A_TARGETS_UP	0.18444973598523	0.00634549008262245	3.25787343893931	0.00199999229469276	0.0121074056938679	-1.73166
MCMURRAY_TP53_HRAS_COOPERATION_RESPONSE_DN	0.132186824187173	0.00795403483877571	3.24646623140429	0.00206744620895273	0.0124940996675984	-1.76221
WANG_METHYLATED_IN_BREAST_CANCER	0.273696455604462	-0.0122153	3.24429087774144	0.00208055119654983	0.0125515808800493	-1.76803
LEE_LIVER_CANCER_MYC_DN	0.186445039702071	-0.0019896	3.24114977057623	0.00209961262995218	0.0126447360627982	-1.77643
PRAMOONJAGO_SOX4_TARGETS_UP	0.260379165104075	-0.0128321	3.24054505283201	0.00210330116194163	0.0126451479495045	-1.77804
GARGALOVIC_RESPONSE_TO_OXIDIZED_PHOSPHOLIPIDS_MAGENTA_DN	-0.374755	-0.0295283	-3.23833	0.00211683893941186	0.0127046708167794	-1.78395
BEGUM_TARGETS_OF_PAX3_FOXO1_FUSION_AND_PAX3	0.352248668794094	0.00753512853830432	3.23079242970773	0.00216363954581053	0.0129632811895647	-1.80408
SMID_BREAST_CANCER_RELAPSE_IN_PLEURA_UP	-0.365509	-0.0296102	-3.22799	0.00218125495286564	0.0130464444355474	-1.81154
EPPERT_LSC_R	-0.295696	-0.0271375	-3.22651	0.00219065372057933	0.0130802623008267	-1.8155
KIM_ALL_DISORDERS_DURATION_CORR_UP	-0.378671	-0.0169463	-3.22558	0.00219656706986825	0.0130931890359212	-1.81798
PHONG_TNF_TARGETS_UP	0.247770600167731	-0.0133455	3.2239319171372	0.00220705946247698	0.0131333197656424	-1.82236
NAM_FXYD5_TARGETS_DN	-0.351429	-0.0317971	-3.22052	0.00222893120188019	0.0132409127349787	-1.83143
KIM_ALL_DISORDERS_OLIGODENDROCYTE_NUMBER_CORR_DN	-0.252657	-0.0101438	-3.21974	0.00223398433512536	0.0132483994611085	-1.83352
SHANK_TAL1_TARGETS_DN	-0.404714	0.0215257740929085	-3.21401	0.00227133070666281	0.0134354776734661	-1.84877
MARIADASON_RESPONSE_TO_BUTYRATE_CURCUMIN_SULINDAC_TSA_1	0.305536002038514	-0.011641	3.21371885937977	0.00227322281849941	0.0134354776734661	-1.84953
TURJANSKI_MAPK1_AND_MAPK2_TARGETS	-0.273009	-0.0458941	-3.21033	0.00229557348105012	0.0135446590697771	-1.85853
ABE_VEGFA_TARGETS_2HR	0.252855645919713	-0.0022964	3.20964130045817	0.00230015736838439	0.0135488190350197	-1.86037
KIM_GLIS2_TARGETS_DN	-0.344188	-0.00379438	-3.20803	0.00231089751115579	0.0135671614680278	-1.86465
POS_HISTAMINE_RESPONSE_NETWORK	0.198820205727613	-0.0185552	3.20800663165397	0.00231103952862196	0.0135671614680278	-1.86471
OHASHI_AURKB_TARGETS	0.396139094638723	-0.0104416	3.20654522652826	0.00232080933040337	0.0136016560253338	-1.86858
ABDULRAHMAN_KIDNEY_CANCER_VHL_DN	0.277938066833478	0.0154625831035529	3.20444997486352	0.00233488447746739	0.0136612252592857	-1.87414
GROSS_HYPOXIA_VIA_HIF1A_DN	0.204206253603947	-0.0134028	3.20340853673225	0.00234191038431273	0.0136794196862949	-1.87691
HAN_JNK_SINGALING_DN	0.170731483949806	0.0253055223216	3.19828508946124	0.0023767660677587	0.0138598395236747	-1.89049
CROONQUIST_STROMAL_STIMULATION_UP	0.202502115664735	-0.00762642	3.19353108868308	0.00240954510627436	0.0140113913219539	-1.90307
LOPEZ_MESOTHELIOMA_SURVIVAL_OVERALL_DN	0.329346604999603	0.0344241909946376	3.1933535280224	0.00241077760792852	0.0140113913219539	-1.90354
WINTER_HYPOXIA_UP	0.214824356156196	-0.00459019	3.1921924654628	0.00241885154283953	0.0140349641846154	-1.90662
VANDESLUIS_COMMD1_TARGETS_GROUP_4_UP	0.273303737196095	-0.00684653	3.19122012964734	0.00242563268118821	0.0140509700752744	-1.90919
RICKMAN_TUMOR_DIFFERENTIATED_MODERATELY_VS_POORLY_DN	-0.341809	-0.00324322	-3.18945	0.00243801267344807	0.0140993017687982	-1.91387
ENK_UV_RESPONSE_KERATINOCYTE_UP	0.268720732525301	0.010922701696628	3.18816477077871	0.00244705771230483	0.0141282191555054	-1.91727
KOINUMA_COLON_CANCER_MSI_DN	-0.298603	-0.0367446	-3.18681	0.00245661815338467	0.0141388356234715	-1.92085
MCCABE_HOXC6_TARGETS_DN	-0.208168	-0.0039657	-3.18676	0.00245699204793793	0.0141388356234715	-1.92099
FUJIWARA_PARK2_IN_LIVER_CANCER_UP	0.358770783302133	0.0242797517357376	3.18466458424369	0.00247182104871071	0.0142007745446489	-1.92652
SMID_BREAST_CANCER_ERBB2_UP	0.188226384735122	0.00820914453978998	3.18150309163148	0.00249439086327976	0.0143069085146736	-1.93487
KUROKAWA_LIVER_CANCER_EARLY_RECURRENCE_DN	0.422167448025212	-0.0422442	3.17630092362357	0.00253195189930773	0.0144928204641585	-1.9486
BASSO_CD40_SIGNALING_UP	0.238099092247446	0.00245809572857561	3.17498128918176	0.00254156433775414	0.0144928204641585	-1.95208
HE_PTEN_TARGETS_DN	0.465125680918221	0.0113800415143851	3.17492766173561	0.00254195569459168	0.0144928204641585	-1.95222
CHIARETTI_T_ALL_REFRACTORY_TO_THERAPY	-0.195763	-0.00165591	-3.17473	0.00254340078572264	0.0144928204641585	-1.95274
CHESLER_BRAIN_D6MIT150_QTL_CIS	-0.360052	-0.0232662	-3.17256	0.00255932135724065	0.014559787460654	-1.95847
CHARAFE_BREAST_CANCER_BASAL_VS_MESENCHYMAL_UP	0.156941878885596	0.00463819906926194	3.16782406020373	0.00259430005303425	0.0147347806264205	-1.97093
MOOTHA_GLYCOLYSIS	0.331052474829562	0.0233216211150545	3.15758832410577	0.00267151070192889	0.0151486800029832	-1.99785
SHAFFER_IRF4_TARGETS_IN_ACTIVATED_DENDRITIC_CELL	-0.244403	-0.0262213	-3.15622	0.00268202606289608	0.0151803386405368	-2.00145
LUI_THYROID_CANCER_CLUSTER_5	0.340015394507684	0.037042084285801	3.15572644705639	0.00268578565126016	0.0151803386405368	-2.00274
RHEIN_ALL_GLUCOCORTICOID_THERAPY_UP	0.274578671894059	-0.0136549	3.15378309388728	0.00270076178528627	0.0152403245815912	-2.00784
MCCOLLUM_GELDANAMYCIN_RESISTANCE_DN	0.318322548350931	0.024387738882933	3.14862436238687	0.00274089859149995	0.0154418690001763	-2.02138
ZIRN_TRETINOIN_RESPONSE_DN	0.391981905932467	-0.0192548	3.14117844657911	0.00279982059933173	0.0157484273002669	-2.04088
HADDAD_B_LYMPHOCYTE_PROGENITOR	-0.180759	-0.0261388	-3.13804	0.00282502961972918	0.0158646759834631	-2.0491
LEE_LIVER_CANCER_MYC_TGFA_DN	0.149986988771087	-0.00840807	3.13480838277689	0.00285117208119563	0.0159857850395126	-2.05755
AMIT_EGF_RESPONSE_20_MCF10A	0.347167545685445	-0.00774376	3.12732873433751	0.00291259796573569	0.0163040139331967	-2.07709
SU_THYMUS	-0.280622	-0.0301204	-3.12616	0.00292230758454039	0.0163321926284793	-2.08014
AMIT_EGF_RESPONSE_60_MCF10A	0.20568563752443	-0.0261611	3.12425609857336	0.00293819019369995	0.016394725793281	-2.0851
BAUS_TFF2_TARGETS_UP	0.245803471018177	0.00870182418040928	3.12169	0.00295976707127341	0.016471017539678	-2.09181
MATTHEWS_AP1_TARGETS	0.2624488932193	-0.0153375	3.12150377394498	0.00296129373458855	0.016471017539678	-2.09228
OLSSON_E2F3_TARGETS_DN	0.23096715559351	-0.0305179	3.11995897165918	0.00297433575300359	0.0165172572102409	-2.09631
ROY_WOUND_BLOOD_VESSEL_DN	0.287384159745418	0.0122144496500085	3.11915884105615	0.00298111205664661	0.0165210310293575	-2.09839
DANG_REGULATED_BY_MYC_DN	0.177176179501489	-0.0158078	3.11855718207643	0.00298621705197213	0.0165210310293575	-2.09996
MYLLYKANGAS_AMPLIFICATION_HOT_SPOT_18	-0.472078	-0.0272746	-3.11812	0.00298995967402835	0.0165210310293575	-2.10111
DAZARD_UV_RESPONSE_CLUSTER_G24	0.302322949730114	-0.00189547	3.11722	0.00299759279577012	0.0165210310293575	-2.10344
WINTER_HYPOXIA_METAGENE	0.167043044739827	-0.00742955	3.11709425142496	0.00299866409178719	0.0165210310293575	-2.10377
MARIADASON_RESPONSE_TO_BUTYRATE_CURCUMIN_SULINDAC_TSA_2	0.350720222504984	-0.00816162	3.10893955094644	0.00306894402370905	0.0168782969131205	-2.12499
ZWANG_CLASS_3_TRANSIENTLY_INDUCED_BY_EGF	0.222959629449027	-0.0184758	3.10845434929996	0.00307317401567267	0.0168782969131205	-2.12625
CONCANNON_APOPTOSIS_BY_EPOXOMICIN_UP	0.194621943483953	-0.0119279	3.10733915556537	0.00308291703789847	0.0169052263946301	-2.12915
NUMATA_CSF3_SIGNALING_VIA_STAT3	0.191714210081437	-0.0156827	3.10670261992523	0.00308849119687252	0.0169092472581124	-2.1308
CHEN_LVAD_SUPPORT_OF_FAILING_HEART_UP	0.197515022400573	-0.00707952	3.10113714789243	0.00313763270020964	0.0171514100498158	-2.14526
CHESLER_BRAIN_D6MIT150_QTL_TRANS	0.358857680755635	0.0353689947749114	3.09911580265218	0.00315566152419741	0.0172230089125337	-2.1505
HOLLEMAN_ASPARAGINASE_RESISTANCE_ALL_UP	-0.292465	-0.0101646	-3.09778	0.00316758964760298	0.0172611398425542	-2.15396
OSAWA_TNF_TARGETS	0.33001957807379	0.039669487422532	3.08533537272148	0.00328118641102131	0.0178523117347312	-2.1862
HEIDENBLAD_AMPLICON_12P11_12_DN	-0.278379	-0.0133252	-3.08183	0.00331387500199457	0.0179943684283916	-2.19527
OSADA_ASCL1_TARGETS_UP	-0.162878	0.00190510671916901	-3.08143	0.00331759898880166	0.0179943684283916	-2.19629
GESERICK_TERT_TARGETS_DN	0.268507362831686	0.00231604910678549	3.07990493367043	0.00333192605898347	0.0180303783384299	-2.20024
CHEMNITZ_RESPONSE_TO_PROSTAGLANDIN_E2_DN	-0.0969245	-0.0211458	-3.07945	0.00333618807053773	0.0180303783384299	-2.2014
MULLIGHAN_MLL_SIGNATURE_2_DN	-0.134488	-0.0165683	-3.07908	0.00333972367161871	0.0180303783384299	-2.20237
PODAR_RESPONSE_TO_ADAPHOSTIN_UP	0.260527074462426	-0.0124706	3.07624899003006	0.00336649889919667	0.0181396169343178	-2.20968
BENPORATH_ES_2	-0.194632	-0.0202456	-3.07584	0.00337034394227662	0.0181396169343178	-2.21072
BURTON_ADIPOGENESIS_9	0.152001575425586	-0.0187134	3.07276721707576	0.00339973702715928	0.0182696637474882	-2.21866
WANG_ESOPHAGUS_CANCER_VS_NORMAL_UP	0.183929730232256	-0.00456035	3.06850091034823	0.00344088387113892	0.0184623768999819	-2.22966
YOSHIMURA_MAPK8_TARGETS_UP	0.12010646625701	0.0150296447011798	3.06074397329786	0.00351689437949306	0.0188171368682074	-2.24963
HUTTMANN_B_CLL_POOR_SURVIVAL_DN	-0.327712	-0.0279523	-3.06065	0.00351777565844244	0.0188171368682074	-2.24986
TESAR_ALK_TARGETS_HUMAN_ES_4D_DN	-0.332755	-0.0411409	-3.05539	0.00357030158410547	0.0190689043322331	-2.2634
GALE_APL_WITH_FLT3_MUTATED_UP	-0.279421	-0.0294504	-3.04855	0.00363958399500372	0.0194092624344244	-2.28096
TURASHVILI_BREAST_NORMAL_DUCTAL_VS_LOBULAR_UP	-0.229739	-0.0248402	-3.04766	0.00364870347725601	0.0194282336067915	-2.28324
RICKMAN_METASTASIS_UP	-0.262506	-0.0254294	-3.0468	0.00365750618399971	0.0194454628625738	-2.28544
MYLLYKANGAS_AMPLIFICATION_HOT_SPOT_1	0.477407435613959	0.031257691149591	3.04543	0.00367162533118266	0.0194908621304271	-2.28896
SCHAEFFER_PROSTATE_DEVELOPMENT_48HR_UP	0.0999782880514736	-0.00316703	3.04190778975575	0.00370806680841679	0.0196544421271621	-2.29798
VANDESLUIS_COMMD1_TARGETS_GROUP_3_UP	0.204994623627089	0.0212324421481746	3.04082186021947	0.00371937939747839	0.0196845336899879	-2.30076
KANG_AR_TARGETS_DN	0.236684155025381	-0.0129004	3.03997436549391	0.0037282305382856	0.0197015268838602	-2.30293
KAPOSI_LIVER_CANCER_MET_UP	0.270342681683306	-0.012853	3.03900236791417	0.00373840623680878	0.0197108157373738	-2.30542
FERRANDO_TAL1_NEIGHBORS	0.233320328858158	0.0178600457125858	3.03848839101077	0.00374379748278783	0.0197108157373738	-2.30674
PAPASPYRIDONOS_UNSTABLE_ATEROSCLEROTIC_PLAQUE_UP	0.308226423208407	-0.0227141	3.03819129110937	0.00374691716278735	0.0197108157373738	-2.3075
SHIN_B_CELL_LYMPHOMA_CLUSTER_8	0.218429149806597	-0.0093182	3.0337139915193	0.00379422627054899	0.0199056750393506	-2.31895
WANG_LSD1_TARGETS_UP	0.23015339560688	-0.00542435	3.03360768572972	0.00379535630581376	0.0199056750393506	-2.31922
CLAUS_PGR_POSITIVE_MENINGIOMA_DN	-0.236522	-0.00520647	-3.03203	0.0038121515506923	0.0199332933157233	-2.32325
ZHU_SKIL_TARGETS_UP	0.238546110998805	-0.00621118	3.03174280167814	0.00381523138125679	0.0199332933157233	-2.32399
NABA_SECRETED_FACTORS	0.142653385100473	0.0257198488245307	3.03125239339256	0.00382047406981948	0.0199332933157233	-2.32524
ABRAHAM_ALPC_VS_MULTIPLE_MYELOMA_DN	0.234014703286818	-0.0064539	3.03097441653415	0.00382344876081724	0.0199332933157233	-2.32595
SIMBULAN_UV_RESPONSE_NORMAL_UP	0.285807926011976	-0.0189903	3.02772085724433	0.00385842724569733	0.020085672681402	-2.33426
ZHOU_INFLAMMATORY_RESPONSE_LIVE_UP	0.126915916037126	-0.00601184	3.02189538618473	0.00392180460193798	0.0203852135038234	-2.34913
IGLESIAS_E2F_TARGETS_UP	0.190100829283011	-0.00664957	3.01277948319858	0.00402293584785854	0.0208501326954726	-2.37235
LU_TUMOR_ANGIOGENESIS_UP	0.217072100648981	-0.017393	3.01275718254911	0.004023186211494	0.0208501326954726	-2.37241
BECKER_TAMOXIFEN_RESISTANCE_UP	0.177043232988534	0.000936906046078284	3.01146282556967	0.00403774259605471	0.0208945702044728	-2.3757
CASTELLANO_HRAS_TARGETS_DN	0.366182774738077	-0.0143936	3.00835284965995	0.00407291891494508	0.0210454227365431	-2.38361
HECKER_IFNB1_TARGETS	0.264281421613504	-0.0154377	3.00698024004804	0.00408853512110772	0.0210669419160362	-2.3871
ZHANG_PROLIFERATING_VS_QUIESCENT	0.214996227346176	-0.00922719	3.00692665456069	0.00408914589724378	0.0210669419160362	-2.38723
TURASHVILI_BREAST_NORMAL_DUCTAL_VS_LOBULAR_DN	-0.380571	-0.0166306	-3.00481	0.00411335636325036	0.0211604621161024	-2.39262
WIEMANN_TELOMERE_SHORTENING_AND_CHRONIC_LIVER_DAMAGE_DN	0.351713052679118	0.0110444991583855	3.00292589658547	0.00413498869915613	0.0212404640090476	-2.3974
ASTON_MAJOR_DEPRESSIVE_DISORDER_UP	-0.152646	-0.0188923	-3.00146	0.00415189790558936	0.0212786403845307	-2.40112
HADDAD_T_LYMPHOCYTE_AND_NK_PROGENITOR_UP	-0.231315	-0.0409819	-3.00123	0.00415460427776981	0.0212786403845307	-2.40171
MEBARKI_HCC_PROGENITOR_WNT_UP	0.140752927126828	0.00317717210535135	2.9978460175918	0.00419388843446166	0.021448392828074	-2.41029
TIAN_TNF_SIGNALING_NOT_VIA_NFKB	0.270623531126455	-0.0043969	2.99701379265689	0.0042036122109613	0.0214666921825845	-2.4124
MILI_PSEUDOPODIA_CHEMOTAXIS_UP	-0.269678	-0.0308189	-2.99429	0.00423558488661986	0.0215983912539608	-2.4193
MIKKELSEN_ES_LCP_WITH_H3K27ME3	0.298792609880109	0.0739690582114682	2.99321660517071	0.00424824656517324	0.0216313779185862	-2.42202
MULLIGHAN_MLL_SIGNATURE_1_DN	-0.12464	-0.0156607	-2.99144	0.00426930475285909	0.021706959973416	-2.42652
GENTILE_UV_HIGH_DOSE_UP	0.218731169042067	0.00463137028662471	2.98541607279054	0.00434133005183704	0.0220410841149226	-2.44176
GRAHAM_CML_QUIESCENT_VS_NORMAL_DIVIDING_UP	0.218795189950905	0.0212855117791978	2.98479810024401	0.00434878508668543	0.0220468886905547	-2.44332
SHETH_LIVER_CANCER_VS_TXNIP_LOSS_PAM1	0.141111673813207	0.00433574267730131	2.98043008323024	0.00440182115112275	0.022283422146191	-2.45436
WIELAND_UP_BY_HBV_INFECTION	0.241804339519016	-0.010812	2.97818654673446	0.0044292959636558	0.0223702017569588	-2.46003
HALMOS_CEBPA_TARGETS_DN	0.186217041457648	0.00326879936434634	2.97774262410148	0.00443475125659142	0.0223702017569588	-2.46115
STAMBOLSKY_BOUND_BY_MUTATED_TP53	-0.217091	-0.002965	-2.97746	0.00443817630047879	0.0223702017569588	-2.46185
DIRMEIER_LMP1_RESPONSE_LATE_DN	0.327499017891003	0.0363049662534176	2.97502077775265	0.00446833684727649	0.0224897703278628	-2.46802
LAMB_CCND1_TARGETS	0.292397679802932	0.0151623564131202	2.97266	0.00449766818246434	0.022604827282515	-2.47397
SMID_BREAST_CANCER_RELAPSE_IN_BONE_DN	0.0994104367351519	0.00046207110848255	2.96634865752994	0.00457693316862529	0.022970154537368	-2.48987
IVANOVSKA_MIR106B_TARGETS	-0.19548	-0.0337135	-2.96039	0.00465292392566409	0.0233180247809823	-2.50485
CASTELLANO_NRAS_TARGETS_UP	0.151733882265086	0.00435702529286464	2.95439585143219	0.00473064858682159	0.0236735752346244	-2.51992
LEE_TARGETS_OF_PTCH1_AND_SUFU_UP	0.179657211229434	-0.00278275	2.95085654942943	0.00477707960627991	0.0238717297063458	-2.5288
LEE_METASTASIS_AND_RNA_PROCESSING_UP	-0.366106	-0.0415146	-2.94655	0.00483419174171009	0.0241226167911334	-2.5396
BURTON_ADIPOGENESIS_7	0.19904991755617	-0.00343802	2.94374840301877	0.00487161440934323	0.0242729454275851	-2.54661
BOYAULT_LIVER_CANCER_SUBCLASS_G5_DN	0.254999458110602	-0.0279966	2.9432568525622	0.00487821577159025	0.0242729454275851	-2.54784
GAUSSMANN_MLL_AF4_FUSION_TARGETS_F_UP	0.113812327831174	-0.00827008	2.94258684358135	0.00488722718965286	0.0242831928498683	-2.54952
MINGUEZ_LIVER_CANCER_VASCULAR_INVASION_UP	0.274379419967313	-0.023268	2.93670711539815	0.00496697525945801	0.0246443815075097	-2.56423
TARTE_PLASMA_CELL_VS_PLASMABLAST_UP	0.148004187591422	0.0165435997442386	2.93506209324697	0.00498950298246069	0.0247210410180641	-2.56834
WHITEHURST_PACLITAXEL_SENSITIVITY	0.186891078690526	0.0182521383051449	2.92930947978466	0.00506903199955563	0.0250795025133822	-2.5827
FONTAINE_THYROID_TUMOR_UNCERTAIN_MALIGNANCY_DN	0.170270845660498	-0.00876157	2.9285133404677	0.00508013097122347	0.0250988648974308	-2.58469
MONNIER_POSTRADIATION_TUMOR_ESCAPE_UP	-0.185474	-0.0159599	-2.9258	0.00511808433893787	0.0252251063278284	-2.59145
HOFMANN_CELL_LYMPHOMA_DN	0.193034067299222	0.00140778878343966	2.92565781691815	0.00512012607684809	0.0252251063278284	-2.59181
IVANOVA_HEMATOPOIESIS_STEM_CELL_SHORT_TERM	-0.265578	-0.0417026	-2.92474	0.00513303057715922	0.0252530645155171	-2.5941
SMIRNOV_RESPONSE_TO_IR_6HR_DN	0.158094765772215	-0.016318	2.92347080716966	0.00515095572174597	0.0253056094740628	-2.59726
GRANDVAUX_IFN_RESPONSE_NOT_VIA_IRF3	0.411893749197507	-0.0109636	2.92250117471309	0.00516467952974477	0.0253373955019641	-2.59968
WEINMANN_ADAPTATION_TO_HYPOXIA_UP	0.223244820292476	-0.00980134	2.91967913205868	0.00520481543745707	0.025492345357195	-2.6067
LIANG_HEMATOPOIESIS_STEM_CELL_NUMBER_QTL	0.243894901767129	-0.0306833	2.91925586846375	0.00521086017321421	0.025492345357195	-2.60776
HOLLERN_EMT_BREAST_TUMOR_UP	0.133417809511771	0.00277501419935329	2.91750371704788	0.0052359526195982	0.025579276224135	-2.61212
KARAKAS_TGFB1_SIGNALING	0.250669605194773	-0.0064417	2.91352560486567	0.00529334066203978	0.0258235180621577	-2.62201
TONKS_TARGETS_OF_RUNX1_RUNX1T1_FUSION_GRANULOCYTE_DN	0.253536404004207	0.0206666911481012	2.90977936318418	0.0053479179354315	0.0260533854232388	-2.63132
KYNG_RESPONSE_TO_H2O2	0.202882243855542	-0.0104796	2.90910464585527	0.0053578030020516	0.026065189256499	-2.633
SEMBA_FHIT_TARGETS_UP	0.289842917883734	-0.0317711	2.9080572075579	0.00537318233855991	0.0261036521677187	-2.6356
LEIN_CEREBELLUM_MARKERS	-0.144619	-0.00919509	-2.90517	0.00541581904760081	0.0262742443517634	-2.64277
MIKKELSEN_NPC_ICP_WITH_H3K4ME3	-0.111186	-0.0153125	-2.90423	0.00542972991574507	0.0262930143729363	-2.64509
CHIARADONNA_NEOPLASTIC_TRANSFORMATION_KRAS_CDC25_UP	0.152647965353065	-0.016748	2.90389223296974	0.00543474273611795	0.0262930143729363	-2.64593
SOUCEK_MYC_TARGETS	0.29620819519917	0.0226217792146867	2.90025595756463	0.00548902396067213	0.0264832104586405	-2.65494
WIEMANN_TELOMERE_SHORTENING_AND_CHRONIC_LIVER_DAMAGE_UP	0.266367741735281	0.00423231060752886	2.90024290640412	0.00548921968853585	0.0264832104586405	-2.65498
MEBARKI_HCC_PROGENITOR_WNT_DN_CTNNB1_INDEPENDENT	0.229388995714316	0.0463389865487403	2.89850187110291	0.00551538815128603	0.0265543656911691	-2.65929
KAUFFMANN_DNA_REPAIR_GENES	-0.20529	-0.0205935	-2.89825	0.00551917248548204	0.0265543656911691	-2.65991
COATES_MACROPHAGE_M1_VS_M2_DN	0.153788742410273	-0.00873967	2.89148408503079	0.00562204776825868	0.0270121222208082	-2.67665
BOYLAN_MULTIPLE_MYELOMA_D_UP	-0.176117	-0.0161859	-2.89004	0.00564429957603522	0.0270817835427075	-2.68023
GARGALOVIC_RESPONSE_TO_OXIDIZED_PHOSPHOLIPIDS_RED_DN	-0.226823	-0.021838	-2.88885	0.00566250594546821	0.0271318700514684	-2.68315
ALCALAY_AML_BY_NPM1_LOCALIZATION_UP	0.168413798967952	-0.0102951	2.88519035014274	0.00571932906504339	0.0273464067145885	-2.6922
SANCHEZ_MDM2_TARGETS	0.354706736795399	0.0340989103114446	2.8849587666708	0.00572293825031898	0.0273464067145885	-2.69277
CALVET_IRINOTECAN_SENSITIVE_VS_REVERTED_UP	0.386280712857505	-0.0100469	2.88360942802679	0.00574400952647384	0.0273856110682639	-2.6961
MENSE_HYPOXIA_UP	0.199015229683032	-0.00952598	2.88342960664309	0.00574682304982463	0.0273856110682639	-2.69655
GOTZMANN_EPITHELIAL_TO_MESENCHYMAL_TRANSITION_DN	0.219013951628118	-0.0106377	2.88256045099703	0.00576044008645882	0.0274131024822897	-2.69869
WANG_BARRETTS_ESOPHAGUS_UP	0.217638469282521	0.0128866231718516	2.88169719313041	0.00577399436339168	0.0274402208317376	-2.70082
SANSOM_APC_TARGETS	-0.135934	0.00219873669465004	-2.88036	0.00579512392081392	0.0274731309702865	-2.70413
SOTIRIOU_BREAST_CANCER_GRADE_1_VS_3_DN	-0.20485	-0.0255698	-2.88026	0.00579664973521361	0.0274731309702865	-2.70437
BIDUS_METASTASIS_DN	0.183643265045729	-0.00292197	2.8774826651232	0.00584059403131521	0.0276250639871717	-2.71121
NABA_MATRISOME_HIGHLY_METASTATIC_BREAST_CANCER	0.205811884557564	0.0196527824287226	2.87707745661163	0.00584703472401924	0.0276250639871717	-2.71221
MCCABE_BOUND_BY_HOXC6	-0.0846738	-0.00494043	-2.87674	0.00585243267979017	0.0276250639871717	-2.71305
BROWNE_HCMV_INFECTION_6HR_UP	0.143948739590372	-0.000675538	2.87476134529572	0.00588397543428625	0.0277364725937407	-2.71791
KIM_LRRC3B_TARGETS	0.273857430602152	-0.00401105	2.87364254394487	0.00590189716458526	0.0277834592936608	-2.72067
KYNG_ENVIRONMENTAL_STRESS_RESPONSE_NOT_BY_4NQO_IN_OLD	0.27262276471884	0.0133294693896453	2.87229117453119	0.00592361185807836	0.0278481510366995	-2.72399
DAVICIONI_TARGETS_OF_PAX_FOXO1_FUSIONS_DN	-0.156964	-0.0178766	-2.86966	0.00596618348220276	0.0280105899238363	-2.73048
HOFMANN_MYELODYSPLASTIC_SYNDROM_RISK_DN	0.16373697370268	-0.00101898	2.86193342705792	0.00609252433542394	0.0285405234053933	-2.74945
STEIN_ESRRA_TARGETS_DN	-0.191767	-0.0150459	-2.86176	0.00609539950198208	0.0285405234053933	-2.74988
JAZAG_TGFB1_SIGNALING_VIA_SMAD4_UP	0.190089472717548	-0.00771773	2.85968467506735	0.00612978183641327	0.028663089631314	-2.75497
SHIN_B_CELL_LYMPHOMA_CLUSTER_7	0.232787463035097	0.000141173380392654	2.85807145228733	0.00615663983609979	0.0287045478648022	-2.75892
HEIDENBLAD_AMPLIFIED_IN_BONE_CANCER	-0.299991	-0.0259437	-2.85785	0.0061603739634723	0.0287045478648022	-2.75947
HUPER_BREAST_BASAL_VS_LUMINAL_DN	0.181103000973037	0.0200394384355168	2.85767235129415	0.00616330114474711	0.0287045478648022	-2.7599
SCHLOSSER_MYC_TARGETS_AND_SERUM_RESPONSE_UP	-0.302994	-0.00512135	-2.85192	0.00626005837768482	0.0291163567420148	-2.77399
COLDREN_GEFITINIB_RESISTANCE_UP	-0.195285	-0.0156597	-2.85132	0.00627024309582447	0.0291249456565357	-2.77546
LEI_HOXC8_TARGETS_DN	-0.258245	-0.00462771	-2.84845	0.00631912027893191	0.0292701491135602	-2.78249
GAUSSMANN_MLL_AF4_FUSION_TARGETS_F_DN	0.244789809957712	-0.0017808	2.84833146109868	0.0063211287387934	0.0292701491135602	-2.78278
DELASERNA_MYOD_TARGETS_UP	0.151050974962819	0.00369984981407875	2.84771214048685	0.00633172429031649	0.0292701491135602	-2.78429
WORSCHECH_TUMOR_EVASION_AND_TOLEROGENICITY_UP	-0.191841	-0.0104373	-2.84752	0.00633502225303507	0.0292701491135602	-2.78476
OHM_EMBRYONIC_CARCINOMA_UP	0.351173516833233	-0.0181051	2.83887090060082	0.00648478827148682	0.0299225435037034	-2.80589
BERENJENO_ROCK_SIGNALING_NOT_VIA_RHOA_UP	0.197479833437496	0.0164840644679735	2.83662190139201	0.00652426705413941	0.0300649931663707	-2.81137
DACOSTA_UV_RESPONSE_VIA_ERCC3_COMMON_UP	0.22777647198991	-0.0161975	2.83579282243044	0.0065388767037024	0.0300926170303458	-2.8134
OUILLETTE_CLL_13Q14_DELETION_UP	-0.23985	-0.0187063	-2.83353	0.00657891873647979	0.030237056771742	-2.81891
GUTIERREZ_WALDENSTROEMS_MACROGLOBULINEMIA_1_UP	-0.268343	-0.0245837	-2.83098	0.00662432757907779	0.0303703677145027	-2.82513
ACEVEDO_LIVER_CANCER_WITH_H3K9ME3_UP	0.129901209444092	0.0123104087079753	2.83092244804159	0.006625313540925	0.0303703677145027	-2.82526
QI_PLASMACYTOMA_DN	0.152231004934999	0.00671394238204899	2.82902333335007	0.00665930370089598	0.0304861701536431	-2.82989
SALVADOR_MARTIN_PEDIATRIC_TBD_ANTI_TNF_THERAPY_NONRESPONDER_POST_TREATMENT_UP	0.352860116534598	-0.0109124	2.82363062219403	0.00675670363942258	0.0308915782886166	-2.843
ZHAN_MULTIPLE_MYELOMA_CD1_VS_CD2_UP	0.1460473931238	-0.0185359	2.82215768374829	0.0067835352215132	0.0309737104950923	-2.84658
BRACHAT_RESPONSE_TO_CAMPTOTHECIN_UP	0.254319569788662	-0.00743563	2.81975055792471	0.00682759655935838	0.0311139074354011	-2.85243
KOKKINAKIS_METHIONINE_DEPRIVATION_48HR_UP	0.159931306713169	-0.0153536	2.8195078062481	0.00683205468163546	0.0311139074354011	-2.85302
NABA_MATRISOME_HIGHLY_METASTATIC_BREAST_CANCER_TUMOR_CELL_DERIVED	0.210506516651432	0.0105517888140967	2.81845105417226	0.00685149327109224	0.0311618046821943	-2.85558
ABBUD_LIF_SIGNALING_2_UP	-0.229504	-0.0209425	-2.81732	0.00687239217932752	0.0312162105102614	-2.85833
MIKKELSEN_NPC_HCP_WITH_H3K27ME3	0.160942233820433	0.0364077506384074	2.81557868099123	0.00690458836720491	0.0313217235930477	-2.86255
HAHTOLA_MYCOSIS_FUNGOIDES_UP	0.294518891958112	-0.0283682	2.81486639610392	0.00691781352280621	0.0313410150910014	-2.86428
YAGI_AML_SURVIVAL	0.156668507370987	-0.0202898	2.81356928896929	0.00694195739390979	0.0314096595556048	-2.86743
DER_IFN_ALPHA_RESPONSE_DN	-0.284849	-0.0192193	-2.81204	0.00697054962410841	0.031448775680848	-2.87114
GOLDRATH_ANTIGEN_RESPONSE	0.210005374305529	-0.00992823	2.81130563408618	0.00698427894878533	0.031448775680848	-2.87291
BYSTROEM_CORRELATED_WITH_IL5_UP	0.235331853416986	-0.00887762	2.81120507404348	0.00698616455350925	0.031448775680848	-2.87316
MARSON_FOXP3_TARGETS_DN	-0.218721	-0.0225443	-2.81118	0.00698661606880563	0.031448775680848	-2.87322
VERRECCHIA_RESPONSE_TO_TGFB1_C2	0.300052011690079	0.0250791953477625	2.80942063173175	0.00701970306458978	0.0315570435065793	-2.87748
SWEET_KRAS_ONCOGENIC_SIGNATURE	0.216184283981077	-0.0116463	2.80846251118054	0.00703777225071613	0.031597607290169	-2.8798
ZHU_CMV_ALL_DN	0.104679262259201	-0.00250255	2.80782776021074	0.00704976667982259	0.0316108280007963	-2.88134
IVANOVA_HEMATOPOIESIS_MATURE_CELL	0.228445040091291	-0.0246204	2.80665822534476	0.00707191602760726	0.0316694906210669	-2.88417
HATADA_METHYLATED_IN_LUNG_CANCER_DN	0.227535481601286	0.0239680613187304	2.80137611276076	0.00717275534217391	0.0320799416263937	-2.89694
VANTVEER_BREAST_CANCER_ESR1_UP	-0.157161	-0.0226226	-2.79847	0.00722883188105206	0.0322893986707351	-2.90397
CLASPER_LYMPHATIC_VESSELS_DURING_METASTASIS_UP	-0.204944	-0.0133697	-2.79791	0.00723971562337406	0.0322967135024848	-2.90532
JOHANSSON_GLIOMAGENESIS_BY_PDGFB_UP	0.201394015213855	-0.0209101	2.79326918273882	0.00733010945366722	0.0326177988566575	-2.91651
DORN_ADENOVIRUS_INFECTION_12HR_DN	0.216707448917191	-0.0316293	2.7932560436535	0.00733036704909137	0.0326177988566575	-2.91654
ZAMORA_NOS2_TARGETS_DN	0.21023914600705	0.00294264765859968	2.79029905403587	0.0073885527816269	0.03283487896466	-2.92367
XU_HGF_TARGETS_INDUCED_BY_AKT1_48HR_UP	0.358550217368096	-0.00104478	2.78894795150874	0.0074152806046276	0.0329117854535759	-2.92693
YIH_RESPONSE_TO_ARSENITE_C2	0.349276290827795	-0.0140835	2.78527264141082	0.00748843881189279	0.0331743736155407	-2.93578
ZHAN_MULTIPLE_MYELOMA_CD1_DN	0.174695999963861	-0.00254305	2.78476335582122	0.00749862870127812	0.0331743736155407	-2.937
ZHOU_INFLAMMATORY_RESPONSE_FIMA_DN	-0.121989	-0.0184946	-2.78455	0.00750293591648358	0.0331743736155407	-2.93752
MYLLYKANGAS_AMPLIFICATION_HOT_SPOT_25	-0.260903	-0.00765233	-2.78232	0.00754776958924411	0.0333304161507329	-2.94289
GRAHAM_CML_DIVIDING_VS_NORMAL_DIVIDING_UP	0.40894011296381	0.00948371759277853	2.77932445608726	0.00760825237944308	0.0335550827795387	-2.95008
WILLIAMS_ESR2_TARGETS_DN	0.309548370361907	-0.0418873	2.77850862445112	0.00762482284438049	0.0335857581278954	-2.95204
HELLER_HDAC_TARGETS_UP	0.168304926563355	0.00187931269954989	2.77701873398942	0.00765517017821196	0.0336769640207738	-2.95562
RAMJAUN_APOPTOSIS_BY_TGFB1_VIA_MAPK1_UP	0.362030626168347	-0.00724369	2.77555917040755	0.00768500781985125	0.0337577481980343	-2.95912
MARTENS_TRETINOIN_RESPONSE_UP	0.208724101080205	0.0473251266434659	2.77517582955837	0.00769286217166772	0.0337577481980343	-2.96004
BURTON_ADIPOGENESIS_PEAK_AT_2HR	0.245043196533416	-0.0308238	2.77401715332247	0.00771664757932288	0.0338196361287012	-2.96282
BRACHAT_RESPONSE_TO_CAMPTOTHECIN_DN	0.221277773665921	-0.0150915	2.77325663900726	0.00773229634369556	0.0338457532938955	-2.96465
SERVITJA_LIVER_HNF1A_TARGETS_UP	0.174494597858807	-0.00634617	2.77090973317004	0.00778077232577037	0.0340153163127859	-2.97028
CARRILLOREIXACH_HEPATOBLASTOMA_VS_NORMAL_HYPERMETHYLATED_AND_DN	0.154823880398093	0.0176930044911111	2.77021349130309	0.00779520721502166	0.0340358235025883	-2.97195
LIU_IL13_MEMORY_MODEL_UP	0.31247430368743	0.0551674161786498	2.76973089359826	0.00780522719900068	0.0340370269739193	-2.9731
KIM_RESPONSE_TO_TSA_AND_DECITABINE_UP	0.164757041885348	0.0134386086730232	2.76900919051472	0.00782023379927254	0.0340509399986528	-2.97483
NAGY_STAGA_COMPONENTS_HUMAN	-0.241136	-0.0288005	-2.76864	0.00782791434838769	0.0340509399986528	-2.97572
LEE_LIVER_CANCER_E2F1_DN	0.127566928381843	-0.00701762	2.76613271003226	0.00788031012033485	0.0342008347818218	-2.98172
SCHLOSSER_MYC_TARGETS_AND_SERUM_RESPONSE_DN	-0.284904	-0.0227564	-2.76605	0.0078819559116423	0.0342008347818218	-2.98191
CHEMELLO_SOLEUS_VS_EDL_MYOFIBERS_DN	0.337163700979576	-0.0222048	2.76437253881636	0.0079172815053632	0.034311494166543	-2.98594
GARGALOVIC_RESPONSE_TO_OXIDIZED_PHOSPHOLIPIDS_SALMON_DN	-0.24398	-0.0381775	-2.76369	0.0079315616049706	0.0343307864760376	-2.98756
AMIT_SERUM_RESPONSE_20_MCF10A	-0.223071	-0.0184726	-2.76178	0.00797198821581837	0.0344630629181356	-2.99214
POMEROY_MEDULLOBLASTOMA_DESMOPLASIC_VS_CLASSIC_UP	0.167664539993341	-0.00051367	2.75676630524225	0.0080788919746572	0.0348820391439773	-3.00412
WEIGEL_OXIDATIVE_STRESS_BY_HNE_AND_H2O2	0.20883678274398	-0.0242599	2.75543201630363	0.00810755325577205	0.0349404452767612	-3.00731
MIKKELSEN_IPS_LCP_WITH_H3K4ME3_AND_H3K27ME3	0.398707331986659	0.0665320406250983	2.75474772447183	0.00812228855285111	0.0349404452767612	-3.00894
IZADPANAH_STEM_CELL_ADIPOSE_VS_BONE_DN	-0.136178	-0.0152595	-2.75467	0.00812388277481603	0.0349404452767612	-3.00912
STOSSI_RESPONSE_TO_ESTRADIOL	-0.183199	0.00335953494334886	-2.75428	0.00813243115087513	0.0349404452767612	-3.01007
FARDIN_HYPOXIA_11	0.234832978101288	-0.0126775	2.75146336343366	0.0081933568814284	0.0351589626373826	-3.01678
MAINA_VHL_TARGETS_UP	-0.325966	0.0167220905730081	-2.75094	0.00820467579256436	0.0351643344091132	-3.01802
AZARE_NEOPLASTIC_TRANSFORMATION_BY_STAT3_DN	0.247743429116321	-0.0145462	2.74451088235951	0.00834569109045651	0.0357072577728837	-3.03335
DAIRKEE_CANCER_PRONE_RESPONSE_E2	0.151812045347033	0.0365622750035316	2.74342569215782	0.00836970242326752	0.0357072577728837	-3.03593
EPPERT_CE_HSC_LSC	-0.244403	-0.0489619	-2.74327	0.0083732505702241	0.0357072577728837	-3.03631
NEWMAN_ERCC6_TARGETS_DN	-0.186633	0.00967294530266245	-2.74302	0.00837880581598065	0.0357072577728837	-3.03691
MIKHAYLOVA_OXIDATIVE_STRESS_RESPONSE_VIA_VHL_UP	0.401067963353657	-0.0365163	2.7426520122664	0.00838685998549976	0.0357072577728837	-3.03777
ZWANG_EGF_INTERVAL_UP	-0.0994554	-0.00342428	-2.74239	0.00839268784183725	0.0357072577728837	-3.0384
CROONQUIST_NRAS_VS_STROMAL_STIMULATION_UP	0.181153013099712	-0.0140251	2.74161880614606	0.00840982345262613	0.0357366342092738	-3.04023
RAFFEL_VEGFA_TARGETS_DN	0.373345962161526	0.0186815620929607	2.73957512564726	0.0084554157506523	0.0358708959429609	-3.04509
VANHARANTA_UTERINE_FIBROID_WITH_7Q_DELETION_UP	-0.245008	-0.0286874	-2.73928	0.00846195770312046	0.0358708959429609	-3.04579
WEBER_METHYLATED_HCP_IN_FIBROBLAST_DN	0.183900498416312	0.0257404879826631	2.73698524425768	0.00851352008146444	0.0360457280540064	-3.05125
LOPES_METHYLATED_IN_COLON_CANCER_DN	-0.174657	-0.0218752	-2.7334	0.00859461570647282	0.0363450274366944	-3.05977
BENPORATH_EED_TARGETS	0.103292213055651	0.0112948621308235	2.73190875990408	0.00862847923277391	0.0364441087788141	-3.0633
MALIK_REPRESSED_BY_ESTROGEN	0.298636669504656	0.0171063967238578	2.72537614349589	0.00877851477984386	0.037031651717066	-3.07879
DASU_IL6_SIGNALING_UP	0.246857366021308	0.0184785811063135	2.72493257425736	0.00878878879858222	0.037031651717066	-3.07984
POMEROY_MEDULLOBLASTOMA_PROGNOSIS_UP	0.169208068802278	-0.00203356	2.72415138056299	0.00880690982114118	0.0370632963918628	-3.08169
DOANE_BREAST_CANCER_CLASSES_UP	0.126583482059072	-0.00889404	2.71931108221429	0.00891995637435503	0.0374938719802914	-3.09314
HOSHIDA_LIVER_CANCER_LATE_RECURRENCE_DN	0.134709539678783	0.0057840695033173	2.71808964113029	0.00894869353836199	0.0375179977946779	-3.09603
WHITFIELD_CELL_CYCLE_G1_S	-0.184507	-0.0162344	-2.71799	0.00895096252128836	0.0375179977946779	-3.09625
LI_INDUCED_T_TO_NATURAL_KILLER_DN	-0.141937	0.00202982921021553	-2.7177	0.00895791874055578	0.0375179977946779	-3.09695
MCLACHLAN_DENTAL_CARIES_DN	-0.163713	-0.0131556	-2.71442	0.00903553264287026	0.0377681750801601	-3.10469
AMIT_EGF_RESPONSE_40_HELA	0.222587398987983	-0.0232563	2.7142629543065	0.00903927694446431	0.0377681750801601	-3.10507
FOROUTAN_INTEGRATED_TGFB_EMT_DN	0.154704457981282	-0.013061	2.71330865678419	0.00906199751551145	0.0377928904885701	-3.10732
RIZ_ERYTHROID_DIFFERENTIATION_CCNE1	0.204141847886388	-0.00883874	2.71310590844723	0.00906683144272022	0.0377928904885701	-3.1078
ZHOU_TNF_SIGNALING_30MIN	0.239607155479764	-0.00770483	2.71010509665335	0.00913865447624665	0.0380468654177945	-3.11488
WANG_THOC1_TARGETS_DN	0.241155146132087	0.00821934738966025	2.70828998857591	0.00918235162573961	0.0381832788437006	-3.11916
MEISSNER_BRAIN_HCP_WITH_H3K27ME3	0.17510253383804	0.0452304050984717	2.70711579895208	0.00921072139826339	0.0382557073057479	-3.12193
ACOSTA_PROLIFERATION_INDEPENDENT_MYC_TARGETS_UP	-0.199857	-0.0062785	-2.70599	0.0092379756484632	0.0383102897177885	-3.12458
ULE_SPLICING_VIA_NOVA2	-0.14161	-0.0216542	-2.70567	0.00924579852049692	0.0383102897177885	-3.12534
JACKSON_DNMT1_TARGETS_UP	0.142677656025392	-0.0108764	2.70411133523521	0.00928367973378803	0.0383987234325562	-3.129
AMIT_SERUM_RESPONSE_40_MCF10A	0.231461523652845	-0.0147113	2.70388787685432	0.00928912719739765	0.0383987234325562	-3.12953
SHEPARD_BMYB_TARGETS	0.189214669582758	-0.00779032	2.70296526281984	0.00931164976384164	0.0384463269800223	-3.1317
URS_ADIPOCYTE_DIFFERENTIATION_UP	0.153179075748529	0.0117059542699633	2.7002946765027	0.00937712630321642	0.0386709588868181	-3.13799
PHONG_TNF_RESPONSE_NOT_VIA_P38	0.142381866107855	-0.00527954	2.69876167023162	0.00941490279037875	0.0387508138838902	-3.14159
YAMASHITA_LIVER_CANCER_STEM_CELL_UP	0.125663554532684	-0.00594411	2.6986087938576	0.00941867763739559	0.0387508138838902	-3.14195
FULCHER_INFLAMMATORY_RESPONSE_LECTIN_VS_LPS_DN	0.197386768973631	-0.0184075	2.69791742327058	0.00943576642722819	0.0387754495650683	-3.14358
DORN_ADENOVIRUS_INFECTION_24HR_DN	0.203702923940852	-0.0148304	2.69701771716048	0.00945804733122715	0.0388213388107831	-3.14569
SEITZ_NEOPLASTIC_TRANSFORMATION_BY_8P_DELETION_DN	0.169761936316416	-0.00135698	2.69441710686399	0.00952272241890307	0.0390198203301355	-3.1518
CURSONS_NATURAL_KILLER_CELLS	-0.333056	0.0102052303569429	-2.69418	0.00952874513072018	0.0390198203301355	-3.15237
MIDORIKAWA_AMPLIFIED_IN_LIVER_CANCER	-0.150501	-0.0236603	-2.69184	0.0095871105754799	0.0392128539111842	-3.15784
CAMPS_COLON_CANCER_COPY_NUMBER_UP	0.210380851829694	0.0212276350629384	2.68695709211372	0.00971050619730346	0.0396711089440713	-3.1693
PALOMERO_GSI_SENSITIVITY_DN	-0.432058	-0.0319519	-2.68462	0.0097700622568933	0.0398677890926733	-3.17478
OUYANG_PROSTATE_CANCER_MARKERS	0.221528833410319	-0.00596726	2.68373992655845	0.00979253257765356	0.0399128544851154	-3.17684
COULOUARN_TEMPORAL_TGFB1_SIGNATURE_DN	0.162771091013682	-0.0112286	2.68279507452016	0.0098167434505742	0.0399649007842141	-3.17905
FIGUEROA_AML_METHYLATION_CLUSTER_6_UP	-0.139237	-0.0165847	-2.68135	0.00985387178968094	0.0400693529235803	-3.18243
BOYAULT_LIVER_CANCER_SUBCLASS_G1_UP	-0.165047	-0.0154483	-2.67757	0.00995156008201103	0.0404103335377942	-3.19127
NIKOLSKY_BREAST_CANCER_17P11_AMPLICON	-0.31782	-0.026953	-2.67721	0.00996086377785309	0.0404103335377942	-3.1921
CARD_MIR302A_TARGETS	-0.198909	-0.0356065	-2.66992	0.01015230272123	0.0411151303499141	-3.20915
SCHAEFFER_SOX9_TARGETS_IN_PROSTATE_DEVELOPMENT_DN	-0.197065	-0.0326827	-2.6692	0.0101711977358533	0.0411151303499141	-3.21081
FUNG_IL2_SIGNALING_2	-0.232108	0.00607436964722845	-2.66917	0.0101719132228904	0.0411151303499141	-3.21088
BREDEMEYER_RAG_SIGNALING_VIA_ATM_NOT_VIA_NFKB_UP	0.14724133826006	-0.0297243	2.66880630073532	0.0101816741347483	0.0411151303499141	-3.21173
HEBERT_MATRISOME_TNBC_LUNG_METASTASIS_TUMOR_CELL_DERIVED	0.284686721724375	0.020680363375462	2.66585116266511	0.0102603394717601	0.0413849489317069	-3.21862
VANASSE_BCL2_TARGETS_UP	0.171573439024294	-0.0110826	2.66399931989708	0.010309918693758	0.0415369619345985	-3.22293
DAZARD_UV_RESPONSE_CLUSTER_G5	0.436540272651692	0.0278563584964688	2.66255188315277	0.0103488235139208	0.0416316088334906	-3.2263
MATZUK_CUMULUS_EXPANSION	0.286367534435519	-0.000375512	2.66223910193465	0.0103572482325518	0.0416316088334906	-3.22703
GALE_APL_WITH_FLT3_MUTATED_DN	0.361666505941408	0.0268279295006757	2.66164562872448	0.0103732506234726	0.0416480050894137	-3.22841
RICKMAN_METASTASIS_DN	0.275195031171597	0.0287310706488534	2.66006179986389	0.0104160678694537	0.041755767072108	-3.2321
WU_ALZHEIMER_DISEASE_DN	0.196619824976328	0.00833645095626895	2.65976907463501	0.0104239991087541	0.041755767072108	-3.23278
VANTVEER_BREAST_CANCER_ESR1_DN	0.155656154783083	-0.0153545	2.65721417448863	0.0104934579992505	0.0419858519947102	-3.23872
MOOTHA_FFA_OXYDATION	0.240457998037234	-0.0304516	2.65556633810141	0.0105384815440987	0.0421177528987833	-3.24255
VALK_AML_CLUSTER_10	-0.193104	-0.0181036	-2.65476	0.0105606436851891	0.0421295113063171	-3.24443
LINDSTEDT_DENDRITIC_CELL_MATURATION_A	0.186409669797417	-0.00613619	2.65431052610271	0.0105729125735093	0.0421295113063171	-3.24547
AUNG_GASTRIC_CANCER	0.148487114817178	-0.00587298	2.65413959350076	0.0105776070471343	0.0421295113063171	-3.24586
HOEGERKORP_CD44_TARGETS_DIRECT_UP	0.133443460329478	-0.00215619	2.64934259501218	0.0107101320673538	0.0426087600356114	-3.25699
WANG_TARGETS_OF_MLL_CBP_FUSION_UP	0.166874266827316	-0.00979959	2.64720462850101	0.0107696851195453	0.042796939843654	-3.26195
WHITESIDE_CISPLATIN_RESISTANCE_UP	0.312365506136554	0.0153234428691381	2.64535869873474	0.0108213471127227	0.0429533698462961	-3.26623
FIGUEROA_AML_METHYLATION_CLUSTER_2_UP	-0.144937	-0.0224942	-2.64407	0.0108574483021198	0.0430477490570994	-3.2692
ZHOU_TNF_SIGNALING_4HR	0.26169201418183	-0.0159177	2.6434747691622	0.0108743063415024	0.0430657052730929	-3.27059
ZHENG_GLIOBLASTOMA_PLASTICITY_DN	0.166051603275167	-0.00417267	2.64186530224144	0.0109197378577822	0.0431966527035485	-3.27432
LI_ESTROGENE_LATE_E2_RESPONSE_DN	-0.142969	-0.00564548	-2.63957	0.0109848227316576	0.0433128730575206	-3.27962
KYNG_DNA_DAMAGE_DN	0.155516595319655	-0.00463079	2.63939323690588	0.010989856793764	0.0433128730575206	-3.28003
BOWIE_RESPONSE_TO_EXTRACELLULAR_MATRIX	0.36976507715711	-0.0274195	2.63894336415269	0.0110026614248111	0.0433128730575206	-3.28107
GARGALOVIC_RESPONSE_TO_OXIDIZED_PHOSPHOLIPIDS_PURPLE_DN	-0.222065	-0.0149292	-2.63871	0.0110093333294216	0.0433128730575206	-3.28162
JI_CARCINOGENESIS_BY_KRAS_AND_STK11_UP	0.199808998773277	0.00167435411083156	2.63864655590974	0.0110111168837899	0.0433128730575206	-3.28176
LA_MEN1_TARGETS	0.196794859115729	-0.0276831	2.63719883048998	0.0110524448746326	0.0434265353735565	-3.28511
AMIT_SERUM_RESPONSE_240_MCF10A	0.140357232830499	-0.00463711	2.63566267544386	0.0110964523394897	0.0435504584515029	-3.28866
KONDO_PROSTATE_CANCER_HCP_WITH_H3K27ME3	-0.114366	-0.00164727	-2.63336	0.0111627397484327	0.043761447745539	-3.29397
KOMMAGANI_TP63_GAMMA_TARGETS	0.26769678411377	-0.000826452	2.63251993987561	0.0111869844397288	0.0437743131866914	-3.29591
GOUYER_TATI_TARGETS_UP	0.255022986335661	-0.0229901	2.63237812648707	0.0111910855069326	0.0437743131866914	-3.29624
JINESH_BLEBBISHIELD_TO_IMMUNE_CELL_FUSION_PBSHMS_DN	0.108831860785189	-0.00684404	2.63123586375732	0.0112241684850762	0.0438068464748456	-3.29888
CREIGHTON_ENDOCRINE_THERAPY_RESISTANCE_1	-0.119587	-0.0106905	-2.63122	0.0112244854265637	0.0438068464748456	-3.2989
DAZARD_UV_RESPONSE_CLUSTER_G4	0.302376195705785	0.0260982440605268	2.62799604308237	0.0113184893529714	0.0441244233369744	-3.30635
JAATINEN_HEMATOPOIETIC_STEM_CELL_UP	-0.173207	-0.0344904	-2.62749	0.0113331747667127	0.0441297900666031	-3.3075
RAHMAN_TP53_TARGETS_PHOSPHORYLATED	0.296927011372256	-0.0203303	2.62673481026799	0.0113554031085052	0.0441297900666031	-3.30925
DIERICK_SEROTONIN_FUNCTION_GENES	-0.258458	-0.0046928	-2.62649	0.0113625133247808	0.0441297900666031	-3.30981
KIM_HYPOXIA	0.269852101034099	-0.0020005	2.6262234437464	0.0113704011050509	0.0441297900666031	-3.31043
MEISSNER_NPC_HCP_WITH_H3K4ME2_AND_H3K27ME3	0.14943999891434	0.0327886427837054	2.62568780471029	0.0113861304070818	0.0441417908012617	-3.31166
YANG_BREAST_CANCER_ESR1_BULK_DN	0.196828166673566	-0.00730519	2.62074862430905	0.0115321116647729	0.0446581663470639	-3.32303
CUI_GLUCOSE_DEPRIVATION	0.188397839357926	-0.0197652	2.61876861807099	0.0115911108593656	0.0448260145833038	-3.32759
SCHUHMACHER_MYC_TARGETS_DN	0.363706212906781	-0.012541	2.61843357807017	0.0116011214381067	0.0448260145833038	-3.32836
HUANG_DASATINIB_SENSITIVITY_UP	0.175273364473046	-0.0146012	2.6161593161861	0.0116692825564227	0.0450395623973309	-3.33358
GAZIN_EPIGENETIC_SILENCING_BY_KRAS	-0.141911	-0.0065175	-2.61485	0.0117085801172233	0.0451181308669658	-3.33658
KATSANOU_ELAVL1_TARGETS_UP	0.0952948223673568	0.00242329963120809	2.61462503729354	0.0117154722863836	0.0451181308669658	-3.33711
VART_KSHV_INFECTION_ANGIOGENIC_MARKERS_UP	0.1114185195263	0.00333395273651193	2.61370645298651	0.0117432062648631	0.0451751315893907	-3.33921
JIANG_MELANOMA_TRM6_CD8	0.280000427335881	-0.00723501	2.61045773853991	0.0118417733454673	0.0455041961449036	-3.34667
LANDIS_ERBB2_BREAST_TUMORS_65_DN	0.203644577151351	-0.0066682	2.6092174474017	0.0118796029899248	0.0455993991690192	-3.34951
MORI_MATURE_B_LYMPHOCYTE_DN	0.187762164783975	-0.00722889	2.60833963655633	0.0119064433936197	0.0456522577101137	-3.35152
ITO_PTTG1_TARGETS_DN	0.361701118378553	0.0307623187148411	2.60530748320401	0.0119995824725366	0.0459589271672922	-3.35847
GRAHAM_CML_QUIESCENT_VS_CML_DIVIDING_DN	0.396159324516704	-0.0257313	2.60465449176863	0.0120197273142532	0.0459856599218909	-3.35996
RAY_TUMORIGENESIS_BY_ERBB2_CDC25A_UP	0.0989654388706532	-0.00625537	2.60200765252173	0.0121016989914676	0.0462131408635426	-3.36602
ZWANG_EGF_PERSISTENTLY_UP	0.188946571278589	-7.1443e-05	2.60188059588164	0.0121056466905644	0.0462131408635426	-3.36631
EPPERT_HSC_R	-0.222354	-0.0448352	-2.60029	0.0121550637185079	0.046351132716974	-3.36994
PEART_HDAC_PROLIFERATION_CLUSTER_UP	0.19720278043513	-0.0286961	2.5991008182814	0.0121923100316164	0.0464424634028747	-3.37267
JIANG_HYPOXIA_NORMAL	0.157256232867622	-0.0139242	2.5981069666469	0.012223431793507	0.0465102911271459	-3.37494
NADELLA_PRKAR1A_TARGETS_DN	-0.220199	-0.00327783	-2.59737	0.0122464746925624	0.0465472645278785	-3.37662
NIKOLSKY_OVERCONNECTED_IN_BREAST_CANCER	-0.208537	-0.0154677	-2.59363	0.012364458143722	0.0468758373601424	-3.38516
ROYLANCE_BREAST_CANCER_16Q_COPY_NUMBER_DN	0.205098208458679	0.00569905897555813	2.59348	0.0123693828506128	0.0468758373601424	-3.38551
SILIGAN_BOUND_BY_EWS_FLT1_FUSION	-0.192302	-0.0424555	-2.59336	0.0123731812327659	0.0468758373601424	-3.38579
HUMMERICH_MALIGNANT_SKIN_TUMOR_DN	0.24986421731177	0.0292323356852419	2.59166293303513	0.0124269863654012	0.0470286710447956	-3.38965
LOPEZ_MESOTELIOMA_SURVIVAL_TIME_UP	0.318682935374099	0.00332497557675556	2.59078195521285	0.0124550536303369	0.0470838769813492	-3.39166
WANG_HCP_PROSTATE_CANCER	0.136829652226723	-0.0122633	2.58880512806634	0.0125182442477345	0.0472715969268502	-3.39617
SOGA_COLORECTAL_CANCER_MYC_UP	-0.242016	0.00239988953595582	-2.58649	0.0125926694800187	0.0475012899500056	-3.40144
KOHN_EMT_MESENCHYMAL	0.275882200799376	-0.0212199	2.58583067408259	0.012613875479067	0.047529953665999	-3.40294
WIERENGA_STAT5A_TARGETS_GROUP1	0.167993649593886	0.00733936398225541	2.58259579446248	0.0127186350250993	0.0478730518778793	-3.4103
MEISSNER_BRAIN_HCP_WITH_H3K4ME3_AND_H3K27ME3	0.101955412534101	0.00699006163324859	2.58149227962774	0.0127545526015216	0.0479565686083046	-3.41281
CHIANG_LIVER_CANCER_SUBCLASS_PROLIFERATION_UP	0.213045599281111	-0.0279048	2.57779395478055	0.0128756017844359	0.0483596527236933	-3.42122
LU_TUMOR_VASCULATURE_DN	-0.251147	-0.0232017	-2.57577	0.0129424185804203	0.0485583975310508	-3.42582
WALLACE_PROSTATE_CANCER_RACE_DN	-0.192254	-0.0405236	-2.57529	0.0129580340281329	0.0485648206655238	-3.42689
JINESH_BLEBBISHIELD_TRANSFORMED_STEM_CELL_SPHERES_UP	0.158689463124906	-0.015623	2.5742067032946	0.012994014254369	0.0486474724442775	-3.42936
SHARMA_ASTROCYTOMA_WITH_NF1_SYNDROM	0.344831976509474	0.00338805674430787	2.57082168756267	0.013106659563476	0.0490166615152267	-3.43704
GEISS_RESPONSE_TO_DSRNA_DN	0.245398957508027	-0.00318208	2.5656676759629	0.0132798808718064	0.0496113624440852	-3.44871
HUANG_FOXA2_TARGETS_DN	0.169308540274937	0.019932909512396	2.56414784169135	0.0133313573416169	0.0497504606776366	-3.45215
GAURNIER_PSMD4_TARGETS	0.171686228142022	0.00645870218929076	2.56330003422503	0.0133601512319184	0.0498047046457748	-3.45407
MIKKELSEN_PLURIPOTENT_STATE_DN	-0.251329	-0.0406807	-2.56205	0.0134027325108771	0.0499101755442365	-3.45689
MONTERO_THYROID_CANCER_POOR_SURVIVAL_UP	0.40986966478614	-0.0442075	2.55992080947084	0.013475482181688	0.0501276456449801	-3.4617
OUILLETTE_CLL_13Q14_DELETION_DN	-0.136593	-0.020063	-2.55273	0.0137238902079374	0.0509973920173673	-3.47793
MARSON_FOXP3_TARGETS_STIMULATED_DN	-0.228136	-0.0278323	-2.55126	0.013775090250337	0.0511332521194762	-3.48124
GROSS_HYPOXIA_VIA_ELK3_DN	0.202872275851098	-0.0291565	2.54938556543305	0.0138408804507574	0.0513229250684665	-3.48547
HAN_JNK_SINGALING_UP	-0.189709	-0.0224269	-2.54807	0.0138869756218912	0.0514392426800275	-3.48842
WANG_RESPONSE_TO_FORSKOLIN_DN	-0.343691	-0.0316918	-2.54673	0.0139344690017087	0.051560487524331	-3.49145
BROCKE_APOPTOSIS_REVERSED_BY_IL6	0.188183765191355	-0.0132773	2.54355545565039	0.0140469379296856	0.0518934489444558	-3.49859
JIANG_AGING_HYPOTHALAMUS_DN	0.204923403650302	0.000444623976428307	2.54335235471048	0.0140541662471959	0.0518934489444558	-3.49904
RODRIGUES_THYROID_CARCINOMA_POORLY_DIFFERENTIATED_DN	-0.159141	-0.0263671	-2.53946	0.0141933254138604	0.052342235113121	-3.50779
KRASNOSELSKAYA_ILF3_TARGETS_UP	0.246493379338071	-0.00606922	2.53911683476636	0.0142056796127222	0.052342235113121	-3.50856
AMIT_EGF_RESPONSE_20_HELA	0.287618548418453	-0.0135542	2.53665556513317	0.0142944044379584	0.0526136508975646	-3.51408
WANG_ESOPHAGUS_CANCER_VS_NORMAL_DN	0.162080818810114	-0.0071508	2.53388344514827	0.0143949372906668	0.0528940587402058	-3.5203
MATTIOLI_MULTIPLE_MYELOMA_SUBGROUPS	-0.176984	-0.0219792	-2.53372	0.0144008731353953	0.0528940587402058	-3.52066
BOGNI_TREATMENT_RELATED_MYELOID_LEUKEMIA_UP	0.199756256032872	-0.000366853	2.53298756223121	0.0144275641037781	0.052904935944994	-3.52231
PETROVA_ENDOTHELIUM_LYMPHATIC_VS_BLOOD_UP	0.177317217703108	-0.0153821	2.53243202726791	0.0144478296260788	0.052904935944994	-3.52355
SMID_BREAST_CANCER_BASAL_UP	0.0851361426763732	-0.00494083	2.53234083775465	0.0144511586230539	0.052904935944994	-3.52376
GUO_HEX_TARGETS_DN	0.147022281829612	-0.00891824	2.53197780582477	0.0144644185019952	0.052904935944994	-3.52457
MIKKELSEN_MEF_HCP_WITH_H3K27ME3	0.151424245144943	0.0360088047518211	2.53032293632612	0.0145250032786483	0.0530709586321323	-3.52828
UNTERMAN_PROGRESSIVE_VS_STABLE_IPF_B_CELL_DN	0.350863152280813	-0.00650065	2.52960466241934	0.0145513709010458	0.0531117435291045	-3.52988
FAELT_B_CLL_WITH_VH_REARRANGEMENTS_UP	0.174934461505233	-0.0153692	2.52874946175118	0.0145828217184774	0.0531709773096469	-3.5318
FIGUEROA_AML_METHYLATION_CLUSTER_4_UP	-0.104617	-0.0171492	-2.52678	0.0146554096795256	0.0533799228473233	-3.5362
DAZARD_RESPONSE_TO_UV_NHEK_UP	0.189194055829909	-0.00336082	2.5263416069301	0.0146717045354091	0.0533836082731082	-3.53719
NAKAYAMA_SOFT_TISSUE_TUMORS_PCA2_UP	0.215853642687649	-0.0184787	2.52557390923045	0.0147001462781106	0.0534314369921334	-3.5389
PROVENZANI_METASTASIS_UP	-0.175302	-0.0213617	-2.52424	0.0147497773408613	0.0535561042116722	-3.54189
GAUSSMANN_MLL_AF4_FUSION_TARGETS_G_DN	-0.14368	-0.00924895	-2.52057	0.0148869026476027	0.0539978722202246	-3.55009
GARGALOVIC_RESPONSE_TO_OXIDIZED_PHOSPHOLIPIDS_GREEN_DN	-0.195932	-0.0208508	-2.51929	0.0149347991623324	0.0540472313394057	-3.55294
PLASARI_TGFB1_TARGETS_10HR_UP	0.129853326370279	-0.00471004	2.51912926678819	0.0149408879321406	0.0540472313394057	-3.5533
BLANCO_MELO_BRONCHIAL_EPITHELIAL_CELLS_INFLUENZA_A_DEL_NS1_INFECTION_UP	0.138166582370292	-0.00988063	2.51896874362298	0.0149469297090942	0.0540472313394057	-3.55366
WU_HBX_TARGETS_1_UP	0.306155800261206	-0.00176438	2.51455737733569	0.0151138344292395	0.0545942333622893	-3.56349
MOOTHA_GLUCONEOGENESIS	0.209536613910047	0.0115421325216737	2.51284255914708	0.0151791696477359	0.0547735946069643	-3.56731
CHANG_POU5F1_TARGETS_DN	0.266565833487005	-0.0131495	2.51210571866334	0.015207322109419	0.0548086515743628	-3.56895
RUAN_RESPONSE_TO_TNF_UP	0.25839837885674	-0.0202937	2.51176732866643	0.0152202668271205	0.0548086515743628	-3.56971
LIN_NPAS4_TARGETS_UP	-0.15767	-0.0173928	-2.51107	0.0152469211043627	0.0548480900283615	-3.57126
LEE_BMP2_TARGETS_UP	0.112843458137679	-0.00325499	2.50964608390589	0.0153016403865131	0.0549883023354839	-3.57443
UNTERMAN_IPF_VS_CTRL_DC_DN	-0.336183	-0.015891	-2.50832	0.0153528640755436	0.0551156775086062	-3.57739
HOFFMANN_LARGE_TO_SMALL_PRE_BII_LYMPHOCYTE_DN	0.16747369243591	0.0113386428149283	2.50722010674341	0.0153951870364524	0.055210870963376	-3.57982
JOHNSTONE_PARVB_TARGETS_3_UP	0.184010216374597	0.00219896344460375	2.50664129421254	0.01541758271331	0.0552344783770174	-3.58111
BERENJENO_TRANSFORMED_BY_RHOA_FOREVER_UP	0.221814060260101	-3.93919e-05	2.50374735986544	0.0155299995113258	0.0555536343663617	-3.58754
LI_ESTROGENE_MID_E2_RESPONSE_UP	0.276911288647277	-0.0194662	2.50352989051665	0.0155384771760479	0.0555536343663617	-3.58802
CAIRO_HEPATOBLASTOMA_UP	-0.18852	-0.0233648	-2.50275	0.0155688846087346	0.0556054334747547	-3.58975
MCCLUNG_CREB1_TARGETS_UP	0.136558059429684	0.00251572923907006	2.50072134609464	0.0156483407070462	0.0558321287943945	-3.59426
TOMLINS_METASTASIS_UP	0.206671455581581	0.0111676661767514	2.49739700110605	0.0157792900191163	0.0562418979967074	-3.60163
CHESLER_BRAIN_HIGHEST_EXPRESSION	0.187541690114421	-0.0123596	2.49636375967615	0.0158201921054053	0.0563302049176154	-3.60392
ZHAN_V2_LATE_DIFFERENTIATION_GENES	0.23714136060925	-0.0212239	2.49487537966229	0.0158792801336304	0.0564220542479862	-3.60722
MIKKELSEN_MCV6_HCP_WITH_H3K27ME3	0.146432930508661	0.0288297360887625	2.49450615273576	0.0158939691747072	0.0564220542479862	-3.60804
SMID_BREAST_CANCER_RELAPSE_IN_BONE_UP	0.101500307672242	0.00482917862519224	2.49449416152504	0.0158944464300082	0.0564220542479862	-3.60806
LIAO_HAVE_SOX4_BINDING_SITES	0.161774740384595	-0.0164776	2.49398	0.0159148817285045	0.0564318385385782	-3.6092
RIGGINS_TAMOXIFEN_RESISTANCE_UP	0.133061946102003	0.0021918522826715	2.49361396398468	0.0159295141136668	0.0564318385385782	-3.61001
ZHAN_MULTIPLE_MYELOMA_MF_DN	-0.180372	-0.020621	-2.49297	0.0159552645517214	0.0564657944064468	-3.61144
YAUCH_HEDGEHOG_SIGNALING_PARACRINE_UP	-0.103117	0.00287471750246688	-2.49219	0.0159862484859525	0.0565181841714901	-3.61315
RIZ_ERYTHROID_DIFFERENTIATION_12HR	-0.135962	-0.00949129	-2.48852	0.0161337230584232	0.0569818954935007	-3.62127
FUJIWARA_PARK2_HEPATOCYTE_PROLIFERATION_DN	0.246980158315062	0.0452602413466581	2.48798170902076	0.0161555697393791	0.0569819898036786	-3.62247
DAVICIONI_MOLECULAR_ARMS_VS_ERMS_DN	0.157478948020561	0.00971589427362278	2.48771425344235	0.0161663761510007	0.0569819898036786	-3.62306
SCHUHMACHER_MYC_TARGETS_UP	-0.247407	-0.0180874	-2.4868	0.0162031908626444	0.0570541791161461	-3.62507
HOLLEMAN_VINCRISTINE_RESISTANCE_B_ALL_UP	-0.195304	-0.0170545	-2.485	0.0162762599730531	0.0572537523523408	-3.62905
SMID_BREAST_CANCER_NORMAL_LIKE_DN	0.243536601856075	0.0325373088684951	2.48390934998532	0.0163208213412943	0.057352745417647	-3.63146
IRITANI_MAD1_TARGETS_UP	-0.212614	-0.0106405	-2.47901	0.0165217068673922	0.0580003237063327	-3.64227
DACOSTA_UV_RESPONSE_VIA_ERCC3_UP	0.235770419378032	0.00842802218686936	2.4757577188662	0.0166562060665042	0.0583985060272239	-3.64943
SAGIV_CD24_TARGETS_DN	0.274257887937464	0.0458453326058974	2.47546008608627	0.0166685687114636	0.0583985060272239	-3.65009
YAO_TEMPORAL_RESPONSE_TO_PROGESTERONE_CLUSTER_2	-0.15986	-0.0233805	-2.47435	0.016714840088845	0.0585019403109576	-3.65254
RODRIGUES_THYROID_CARCINOMA_ANAPLASTIC_DN	-0.13616	-0.0330366	-2.47234	0.0167986563515386	0.0587364430790034	-3.65695
WAMUNYOKOLI_OVARIAN_CANCER_LMP_UP	0.178725774097372	0.00168467663537897	2.47155687094341	0.0168314642456397	0.0587923046100193	-3.65868
SESTO_RESPONSE_TO_UV_C7	0.18117201818412	-0.0128027	2.46875951356375	0.0169490917344556	0.0591440333950583	-3.66482
MANNE_COVID19_ICU_VS_HEALTHY_DONOR_PLATELETS_DN	-0.197134	-0.0244886	-2.46805	0.0169789129225037	0.0591889649084884	-3.66637
LEIN_PONS_MARKERS	0.111525947323865	-0.00681677	2.46742952920424	0.0170052769882556	0.0592217672183218	-3.66774
CREIGHTON_AKT1_SIGNALING_VIA_MTOR_DN	0.348070027327444	0.0245776132577685	2.46576588801559	0.0170757944287085	0.0593828570654901	-3.6714
LEE_DIFFERENTIATING_T_LYMPHOCYTE	-0.191921	-0.0231338	-2.46554	0.0170855343117141	0.0593828570654901	-3.6719
BURTON_ADIPOGENESIS_6	0.174620093911771	-0.014024	2.46479214783757	0.0171171911906755	0.0594337463509241	-3.67353
DACOSTA_UV_RESPONSE_VIA_ERCC3_TTD_DN	-0.199465	-0.0363161	-2.46111	0.0172745054305885	0.0599204046365895	-3.6816
CONCANNON_APOPTOSIS_BY_EPOXOMICIN_DN	0.14625417491359	-0.0107895	2.45996824745496	0.0173236101652327	0.060031121336466	-3.68411
RADAEVA_RESPONSE_TO_IFNA1_UP	0.242731929741932	-0.00455078	2.4593240314544	0.017351346190802	0.0600676434533907	-3.68552
SANDERSON_PPARA_TARGETS	0.216057769140588	-0.0336671	2.45834808694426	0.0173934408049806	0.0601537512196014	-3.68766
BUCKANOVICH_T_LYMPHOCYTE_HOMING_ON_TUMOR_DN	0.159941210814821	-0.00590038	2.45789741153935	0.0174129105145114	0.0601615197103741	-3.68864
GARGALOVIC_RESPONSE_TO_OXIDIZED_PHOSPHOLIPIDS_RED_UP	0.230299326687119	0.00326052427025591	2.45665665458208	0.0174666143579834	0.0602874347356088	-3.69136
LEE_AGING_NEOCORTEX_UP	0.172061454561257	-0.00945005	2.45503233399703	0.0175371459872647	0.0604711262917233	-3.69491
SHAFFER_IRF4_MULTIPLE_MYELOMA_PROGRAM	-0.208518	-0.0278293	-2.45452	0.0175594329846022	0.0604882637230923	-3.69603
GAVIN_PDE3B_TARGETS	0.153934705563061	-0.0275028	2.45347718373592	0.0176049148343271	0.0605851896712359	-3.69831
ABBUD_LIF_SIGNALING_2_DN	0.278379450818448	0.0508654793633714	2.44962542446958	0.0177737816851891	0.0610470392928648	-3.70673
NAKAMURA_ADIPOGENESIS_EARLY_UP	0.151344804710966	-0.0120582	2.44961879549609	0.0177740735645129	0.0610470392928648	-3.70674
QI_HYPOXIA	0.147179239075699	-0.0190847	2.44227983966152	0.0180998787077403	0.0620656428894402	-3.72275
DACOSTA_UV_RESPONSE_VIA_ERCC3_TTD_UP	0.280916534401248	0.0219187391305893	2.44213905565863	0.0181061809631662	0.0620656428894402	-3.72305
GARGALOVIC_RESPONSE_TO_OXIDIZED_PHOSPHOLIPIDS_MAGENTA_UP	0.283118077588254	-0.0356868	2.43888936599302	0.0182522056521192	0.0624720577066357	-3.73013
SCHLESINGER_METHYLATED_DE_NOVO_IN_CANCER	0.12823702557775	0.00695322715251653	2.4387052027286	0.0182605127164257	0.0624720577066357	-3.73053
JI_METASTASIS_REPRESSED_BY_STK11	0.181282736809187	-0.00455854	2.4367580252822	0.0183485528846422	0.0627118348591539	-3.73476
CHANG_IMMORTALIZED_BY_HPV31_DN	0.11560316092702	0.00221803266720058	2.43571216813337	0.0183959982712476	0.0628125336866743	-3.73704
YAO_HOXA10_TARGETS_VIA_PROGESTERONE_DN	0.195764714365932	0.00435974858286021	2.43170422224153	0.0185788442667645	0.063374905296688	-3.74574
MARTORIATI_MDM4_TARGETS_FETAL_LIVER_UP	0.12824252270594	-0.00553925	2.43096840739953	0.0186125901061771	0.0634280753569526	-3.74734
CAIRO_LIVER_DEVELOPMENT_UP	-0.127315	-0.00924181	-2.42941	0.0186840710913169	0.063609610450263	-3.75071
PUJANA_BRCA2_PCC_NETWORK	-0.202614	-0.0187499	-2.42616	0.0188344891185585	0.0640592701958374	-3.75777
VECCHI_GASTRIC_CANCER_ADVANCED_VS_EARLY_DN	0.120030731196813	0.000218570405331146	2.42501473216024	0.0188876737289595	0.0641776695868245	-3.76025
GEISS_RESPONSE_TO_DSRNA_UP	0.215964254639044	-0.0249467	2.42409029376094	0.0189307132533257	0.0642614007714933	-3.76225
KYNG_ENVIRONMENTAL_STRESS_RESPONSE_UP	0.175378203039986	-0.017069	2.42343989687469	0.0189610469841577	0.0643018806948183	-3.76366
GYORFFY_DOXORUBICIN_RESISTANCE	-0.131408	-0.00367045	-2.42292	0.0189854499971023	0.0643221889814533	-3.76479
ONDER_CDH1_SIGNALING_VIA_CTNNB1	0.120259444027171	-0.00902949	2.42104175865464	0.0190732717230504	0.0645571105897432	-3.76885
ASTON_MAJOR_DEPRESSIVE_DISORDER_DN	-0.117142	-0.0189314	-2.42039	0.0191040200972231	0.0645985887701842	-3.77027
KIM_BIPOLAR_DISORDER_OLIGODENDROCYTE_DENSITY_CORR_DN	0.165963509975708	0.0297460559715987	2.41793581423343	0.019219507777571	0.0649262482273265	-3.77557
MATZUK_IMPLANTATION_AND_UTERINE	0.150998725805543	0.018055813980298	2.41599058028314	0.0193116075246201	0.0651743430758434	-3.77977
WONG_ENDOMETRIAL_CANCER_LATE	0.275004678766687	0.017007308335339	2.41546491125701	0.0193365640918934	0.0651955775801002	-3.7809
WANG_LSD1_TARGETS_DN	0.161731070169646	0.00505719590945699	2.41454003822726	0.0193805436347629	0.0652808475566314	-3.7829
JIANG_MELANOMA_TRM3_CD8	0.224292623373692	-0.0136476	2.41387927836725	0.0194120191571009	0.0653238756413809	-3.78433
WORSCHECH_TUMOR_REJECTION_UP	0.1316314454143	0.011526391426392	2.41244427926449	0.0194805342434504	0.0654871208012534	-3.78742
WANG_TARGETS_OF_MLL_CBP_FUSION_DN	-0.215098	-0.0305348	-2.41208	0.0194980262334107	0.0654871208012534	-3.78821
LEE_BMP2_TARGETS_DN	-0.208768	-0.0146228	-2.41065	0.0195666148276977	0.0655916061459608	-3.7913
BLANCO_MELO_COVID19_SARS_COV_2_LOW_MOI_INFECTION_A594_ACE2_EXPRESSING_CELLS_UP	0.136231775570044	-0.0110204	2.41064620546045	0.0195666915557089	0.0655916061459608	-3.7913
ROZANOV_MMP14_TARGETS_SUBSET	0.126468398793242	-0.00865984	2.40918273280774	0.0196370687472526	0.0657644114421412	-3.79445
LEE_AGING_MUSCLE_UP	0.140172222161078	-0.00603531	2.40732721993318	0.0197266260123334	0.0660010581044834	-3.79845
CASTELLANO_NRAS_TARGETS_DN	-0.162702	-0.00950101	-2.40505	0.0198370785483065	0.0663070960471145	-3.80336
MARIADASON_REGULATED_BY_HISTONE_ACETYLATION_DN	-0.141298	-0.0285913	-2.40451	0.0198634056915894	0.0663316214920859	-3.80452
BRUINS_UVC_RESPONSE_MIDDLE	-0.146863	-0.00872315	-2.39955	0.0201059968527295	0.0670775998152667	-3.81518
FUKUSHIMA_TNFSF11_TARGETS	0.156405402984632	0.010084931144385	2.39681346312282	0.0202410469059312	0.0674637183610855	-3.82106
YIH_RESPONSE_TO_ARSENITE_C4	0.173507701396568	-0.00852412	2.39503988935842	0.0203290031347643	0.0676922859387338	-3.82486
TOMIDA_LUNG_CANCER_POOR_SURVIVAL	0.304374027911863	-0.00574747	2.39398264974223	0.0203815976012527	0.0678027813535007	-3.82713
WILLIAMS_ESR2_TARGETS_UP	0.174248671208155	0.0060703967321792	2.38701088523295	0.0207314918046257	0.0689011426009111	-3.84206
YEMELYANOV_GR_TARGETS_DN	-0.208291	-0.0189434	-2.38634	0.0207654962824181	0.068939496340571	-3.8435
HOFMANN_MYELODYSPLASTIC_SYNDROM_LOW_RISK_DN	0.20160869343735	-0.0157414	2.38600326700396	0.0207825049088523	0.068939496340571	-3.84421
TURJANSKI_MAPK14_TARGETS	-0.224741	-0.0161595	-2.38444	0.0208617568649546	0.0691367331397403	-3.84755
HILLION_HMGA1B_TARGETS	0.165743883228547	0.0040180578099261	2.38306808122267	0.0209317483724201	0.0693029356065055	-3.85049
BLANCO_MELO_RESPIRATORY_SYNCYTIAL_VIRUS_INFECTION_A594_CELLS_UP	0.141820159718412	-0.0100827	2.38126487388589	0.0210239109931746	0.0695421601317793	-3.85434
IKEDA_MIR1_TARGETS_DN	-0.335077	-0.0323543	-2.38007	0.0210853113093383	0.0696601809307132	-3.8569
GENTLES_LEUKEMIC_STEM_CELL_DN	0.324245024785869	-0.0127473	2.37948684448365	0.0211151430127886	0.0696601809307132	-3.85813
ZHENG_FOXP3_TARGETS_IN_T_LYMPHOCYTE_DN	-0.260335	-0.0395691	-2.37928	0.0211257069239889	0.0696601809307132	-3.85857
BANDRES_RESPONSE_TO_CARMUSTIN_MGMT_48HR_DN	0.185353623243938	0.0340144485978518	2.37901599405201	0.021139362091771	0.0696601809307132	-3.85914
LEIN_CHOROID_PLEXUS_MARKERS	0.0995596614806422	0.0111405498311379	2.37704893208676	0.0212408113005323	0.0699285144889343	-3.86333
MURAKAMI_UV_RESPONSE_6HR_UP	0.173388290919898	0.0146682272851318	2.37595815714969	0.0212972548729611	0.0700483156979786	-3.86566
MAHAJAN_RESPONSE_TO_IL1A_UP	0.12996203595149	-0.00462106	2.37243202460436	0.0214806403921226	0.0705850205923653	-3.87317
GRANDVAUX_IRF3_TARGETS_DN	0.252054282800366	0.00648786186992753	2.36925846744851	0.0216468981947588	0.0710644881525304	-3.87992
THUM_SYSTOLIC_HEART_FAILURE_DN	-0.1847	-0.0362516	-2.36795	0.0217158472217226	0.0712239007938753	-3.88271
CHIANG_LIVER_CANCER_SUBCLASS_CTNNB1_UP	-0.112101	-0.0154635	-2.36671	0.0217811697834584	0.0712839802196895	-3.88534
HE_PTEN_TARGETS_UP	-0.157033	-0.0465977	-2.36664	0.0217847643151191	0.0712839802196895	-3.88548
BRUNEAU_SEPTATION_ATRIAL	0.286350678676119	0.101715854185892	2.36644247758387	0.0217953881690891	0.0712839802196895	-3.88591
BURTON_ADIPOGENESIS_PEAK_AT_24HR	0.273679214638286	-0.00922249	2.36579930212923	0.0218294312110282	0.0713285343499733	-3.88727
ASGHARZADEH_NEUROBLASTOMA_POOR_SURVIVAL_DN	-0.150692	-0.0153614	-2.36492	0.0218758649298199	0.0714134543923934	-3.88913
SABATES_COLORECTAL_ADENOMA_SIZE_UP	-0.201173	-0.0180729	-2.35982	0.0221480362019284	0.0722169415549282	-3.89995
KYNG_DNA_DAMAGE_BY_4NQO_OR_UV	0.151358060235654	-0.000732656	2.35953786257606	0.0221633442161131	0.0722169415549282	-3.90056
FOROUTAN_TGFB_EMT_DN	0.11644674307442	-0.00975776	2.35884652760528	0.0222004909979426	0.072270563891718	-3.90202
XU_GH1_EXOGENOUS_TARGETS_DN	-0.126923	-0.0055774	-2.3578	0.0222566472114353	0.0723859112751802	-3.90423
LIU_IL13_PRIMING_MODEL	0.233218432259436	-0.0239319	2.35702801378905	0.02229846959716	0.0724184684160331	-3.90588
LEE_LIVER_CANCER_MYC_UP	0.152724019364597	-0.0145711	2.35684923949041	0.0223081225352567	0.0724184684160331	-3.90626
KLEIN_PRIMARY_EFFUSION_LYMPHOMA_DN	-0.19611	-0.00783294	-2.35613	0.0223471502166751	0.0724778047417328	-3.90778
TESAR_ALK_TARGETS_HUMAN_ES_5D_DN	-0.257267	-0.0280679	-2.35485	0.0224165950896616	0.0725784820289122	-3.9105
FARMER_BREAST_CANCER_CLUSTER_1	-0.261961	-0.0132656	-2.35479	0.0224197486713989	0.0725784820289122	-3.91062
KRIGE_RESPONSE_TO_TOSEDOSTAT_24HR_DN	-0.186236	-0.00678823	-2.34965	0.0226998568366797	0.073417222157891	-3.92148
CARDOSO_RESPONSE_TO_GAMMA_RADIATION_AND_3AB	0.193595308957218	-0.0218543	2.34751045972257	0.0228176011548623	0.0737297695041017	-3.926
FIRESTEIN_CTNNB1_PATHWAY	0.130499003203136	-0.0314599	2.34654463913052	0.0228708810274158	0.0738336297862878	-3.92804
JIANG_MELANOMA_TRM5_CD8	0.167395908932539	-0.0129688	2.34611962427247	0.0228943623734472	0.0738411890770555	-3.92894
SUBTIL_PROGESTIN_TARGETS	0.185159848338856	-0.0206832	2.34324029161733	0.0230540091653445	0.0742244670024082	-3.93501
BYSTRYKH_HEMATOPOIESIS_STEM_CELL_FLI1	-0.253568	-0.0215672	-2.34302	0.0230660726290348	0.0742244670024082	-3.93546
BAKER_HEMATOPOESIS_STAT5_TARGETS	-0.281445	-0.0303005	-2.34283	0.0230769456526239	0.0742244670024082	-3.93588
LU_TUMOR_ENDOTHELIAL_MARKERS_DN	-0.269877	-0.00548875	-2.34171	0.0231395042997649	0.0743572111491067	-3.93824
GRAESSMANN_RESPONSE_TO_MC_AND_DOXORUBICIN_DN	-0.161156	-0.0147107	-2.34015	0.0232263887586513	0.074567808762839	-3.94152
XU_GH1_AUTOCRINE_TARGETS_UP	0.0833951151180114	-0.00575171	2.33700485560081	0.0234031537417477	0.0750663140678832	-3.94814
HENDRICKS_SMARCA4_TARGETS_UP	0.175220396836298	0.0147335818323376	2.33627012573356	0.0234446035669764	0.0751302754673842	-3.94968
INAMURA_LUNG_CANCER_SCC_SUBTYPES_UP	-0.25594	-0.0597257	-2.33511	0.0235100964706142	0.0752505905901241	-3.95212
ZHANG_INTERFERON_RESPONSE	0.280686408090473	-0.00505801	2.33484419541794	0.0235252347335859	0.0752505905901241	-3.95268
MIKKELSEN_ES_LCP_WITH_H3K4ME3_AND_H3K27ME3	0.292457358461146	0.0895177584432633	2.33361121251242	0.0235951550636168	0.0754051936296556	-3.95527
WU_SILENCED_BY_METHYLATION_IN_BLADDER_CANCER	0.11937555906712	-0.00367251	2.3315461606009	0.023712676499543	0.0757114981836413	-3.95961
NAKAJIMA_MAST_CELL	0.186337631119673	-0.00736353	2.32991774519712	0.0238057174755039	0.0759391517277945	-3.96303
RODWELL_AGING_KIDNEY_NO_BLOOD_UP	0.0985455143971612	-0.00943233	2.32576254355427	0.0240446075476909	0.0766312173029966	-3.97174
FINETTI_BREAST_CANCER_KINOME_GREEN	0.264859121428945	0.0142538355686924	2.32466484190157	0.0241080727093854	0.0767521314945148	-3.97404
SCHAEFFER_SOX9_TARGETS_IN_PROSTATE_DEVELOPMENT_UP	-0.15061	-0.0138994	-2.32435	0.0241264930950407	0.0767521314945148	-3.9747
UNTERMAN_IPF_VS_CTRL_TREG_CELL_UP	0.23367100371999	-0.000159554	2.32165690116819	0.0242827479191897	0.0771142428961961	-3.98033
DACOSTA_LOW_DOSE_UV_RESPONSE_VIA_ERCC3_XPCS_DN	0.302383597462752	-0.0428123	2.32126186531202	0.0243057718933408	0.0771142428961961	-3.98116
MORI_IMMATURE_B_LYMPHOCYTE_UP	0.168764804237229	-0.00671528	2.32124850952481	0.0243065506523653	0.0771142428961961	-3.98119
ABRAMSON_INTERACT_WITH_AIRE	-0.228952	-0.0110332	-2.31988	0.0243865710752536	0.0772178534898847	-3.98405
PASINI_SUZ12_TARGETS_DN	0.111494275778555	-0.0154104	2.31964799350453	0.0244000360710184	0.0772178534898847	-3.98454
VILIMAS_NOTCH1_TARGETS_UP	-0.205657	0.00409852439629564	-2.31955	0.0244055282716383	0.0772178534898847	-3.98473
HARRIS_BRAIN_CANCER_PROGENITORS	0.127304130287357	-0.0135021	2.31890666500756	0.0244434453369232	0.0772678321826901	-3.98608
KYNG_WERNER_SYNDROM_DN	-0.233287	-0.0192679	-2.31797	0.0244983491698188	0.0773713685806303	-3.98804
KERLEY_RESPONSE_TO_CISPLATIN_UP	0.137845563470958	-0.0149172	2.31659556287925	0.0245792168711241	0.0775248376375319	-3.99091
STEIN_ESRRA_TARGETS_RESPONSIVE_TO_ESTROGEN_UP	-0.210664	-0.0116301	-2.31639	0.0245913312632079	0.0775248376375319	-3.99134
WAGSCHAL_EHMT2_TARGETS_UP	0.200388629002973	0.0451458099640428	2.31582118725382	0.024624859749352	0.0775605366136037	-3.99253
KORKOLA_YOLK_SAC_TUMOR	0.139718341952262	-0.0100352	2.31459232119536	0.0246974461612213	0.0777190805776089	-3.9951
BURTON_ADIPOGENESIS_1	0.200731781896231	-0.0334096	2.31378034967004	0.0247455121627018	0.0778002466105466	-3.99679
TSUDA_ALVEOLAR_SOFT_PART_SARCOMA	0.320878174640474	0.0169301337512927	2.31089889879711	0.0249167583748518	0.0782681987440263	-4.0028
GILMORE_CORE_NFKB_PATHWAY	0.295586890258854	0.00492752954077044	2.31009391173327	0.0249647876263627	0.0783486102236163	-4.00448
MIKKELSEN_IPS_ICP_WITH_H3K4ME3_AND_H327ME3	0.126703929206361	0.0224976210735164	2.30927784392725	0.0250135622295796	0.0784312144236279	-4.00618
TSUNODA_CISPLATIN_RESISTANCE_UP	0.278855491354719	-0.0183424	2.30736635507093	0.025128140406457	0.0787198156410352	-4.01016
PAL_PRMT5_TARGETS_DN	0.165797835381284	0.0355970227328301	2.30567719867008	0.0252297806167701	0.0789674047440664	-4.01367
DORN_ADENOVIRUS_INFECTION_32HR_UP	0.196776692345531	-0.000273001	2.30072249720584	0.0255300321659432	0.0798356332637776	-4.02397
MCGARVEY_SILENCED_BY_METHYLATION_IN_COLON_CANCER	0.118600143790232	0.0221266767469289	2.29952152582794	0.0256032877279248	0.0799930984200727	-4.02647
UROSEVIC_RESPONSE_TO_IMIQUIMOD	0.279256044802338	-0.010506	2.29894174453041	0.0256387195577323	0.0800322139545656	-4.02767
WALLACE_PROSTATE_CANCER_RACE_UP	0.123224943969496	-0.00711649	2.29270573487576	0.0260225864783684	0.0811579415794116	-4.0406
MYLLYKANGAS_AMPLIFICATION_HOT_SPOT_9	-0.284188	-0.0212331	-2.29097	0.0261300672825815	0.0814204505067413	-4.04419
BILANGES_SERUM_RESPONSE_TRANSLATION	-0.283626	0.0193606794248874	-2.28775	0.0263311510377232	0.0819738953429298	-4.05085
TENEDINI_MEGAKARYOCYTE_MARKERS	0.185043794725164	-0.0356624	2.28511890448771	0.0264964964943876	0.0824151934593907	-4.05629
DORSAM_HOXA9_TARGETS_UP	0.260318553362743	-0.0272542	2.28436169156376	0.0265442144153067	0.0824901609899168	-4.05786
FARMER_BREAST_CANCER_CLUSTER_4	-0.154313	-0.00113281	-2.28377	0.026581776351762	0.0825334620415153	-4.05909
ZHAN_EARLY_DIFFERENTIATION_GENES_DN	-0.149707	-0.00614656	-2.28022	0.0268065082826932	0.0831573121060812	-4.0664
LINDVALL_IMMORTALIZED_BY_TERT_UP	0.121773237208782	-0.01599	2.27906015996305	0.0268804513960533	0.0833127033952211	-4.0688
LE_SKI_TARGETS_UP	0.162670056600838	-0.00500719	2.27593005385795	0.0270807435974974	0.0838590756968604	-4.07524
MARCHINI_TRABECTEDIN_RESISTANCE_UP	0.189795817347555	0.00338359006380779	2.27353226907661	0.0272350712612763	0.0842622709615926	-4.08018
CALVET_IRINOTECAN_SENSITIVE_VS_REVERTED_DN	0.251153136957417	0.0175064416760946	2.26987233833277	0.0274721405703501	0.084920519479852	-4.0877
MIKKELSEN_MCV6_ICP_WITH_H3K4ME3_AND_H3K27ME3	-0.15631	0.000825725521744341	-2.26826	0.0275772927888011	0.0851157634903448	-4.09102
CAIRO_PML_TARGETS_BOUND_BY_MYC_DN	0.279637875295118	0.0177381108853596	2.26815457732621	0.0275840378674693	0.0851157634903448	-4.09123
FINETTI_BREAST_CANCER_KINOME_RED	0.306112735909548	-0.0355636	2.26760564297857	0.0276198814320137	0.0851511437264113	-4.09236
FISCHER_DREAM_TARGETS	-0.190662	-0.0184452	-2.26421	0.0278425061321251	0.0857617935798176	-4.09932
MALONEY_RESPONSE_TO_17AAG_UP	0.189711886451886	0.00582398700774403	2.26291928233018	0.0279275723959026	0.0859480267655399	-4.10197
INGRAM_SHH_TARGETS_UP	0.102706229968367	-0.00839151	2.26241998462331	0.0279605333019661	0.0859737172744434	-4.10299
WANG_RESPONSE_TO_BEXAROTENE_DN	0.16707166584314	-0.00975293	2.26052065749515	0.0280862321628191	0.0862842646831373	-4.10688
KIM_WT1_TARGETS_8HR_UP	0.141443141315827	-0.0114928	2.25788518988716	0.0282614798424456	0.0867463524513729	-4.11228
SARTIPY_BLUNTED_BY_INSULIN_RESISTANCE_UP	0.179589349290834	-0.0274878	2.25641245409404	0.028359832571567	0.0868775812713941	-4.11529
MIKKELSEN_MEF_LCP_WITH_H3K27ME3	0.18393496686548	0.0239410706542994	2.2558707057161	0.0283960880968521	0.0868775812713941	-4.11639
DAWSON_METHYLATED_IN_LYMPHOMA_TCL1	-0.128375	-0.00361637	-2.25587	0.0283962219890544	0.0868775812713941	-4.1164
HAMAI_APOPTOSIS_VIA_TRAIL_DN	0.225896397475908	0.0324238990630123	2.25575672766517	0.0284037211027575	0.0868775812713941	-4.11663
CUI_TCF21_TARGETS_DN	0.179086988400604	0.0043049432976829	2.25489119603959	0.028461744366733	0.0869788915774264	-4.1184
SIMBULAN_PARP1_TARGETS_DN	0.223594591267601	-0.013098	2.25326305177814	0.0285711763421361	0.0872369921005955	-4.12172
MATZUK_EMBRYONIC_GERM_CELL	-0.16521	-0.0269359	-2.251	0.0287238971338136	0.0876267010379134	-4.12634
GARCIA_TARGETS_OF_FLI1_AND_DAX1_DN	-0.150142	-0.0179008	-2.24905	0.0288560289935938	0.0879508409919165	-4.13032
BLANCO_MELO_BETA_INTERFERON_TREATED_BRONCHIAL_EPITHELIAL_CELLS_DN	0.17181255051936	0.0216107739317532	2.24869049323593	0.0288805080497361	0.0879508409919165	-4.13105
WANG_BARRETTS_ESOPHAGUS_AND_ESOPHAGUS_CANCER_UP	0.159445492902092	0.0265133528921698	2.24780988191465	0.028940420769901	0.0880094120149668	-4.13285
WU_HBX_TARGETS_1_DN	0.199904515181268	-0.0339178	2.24766728215892	0.0289501329531053	0.0880094120149668	-4.13314
KORKOLA_EMBRYONAL_CARCINOMA_DN	-0.206011	-0.0254019	-2.24707	0.0289911374895242	0.0880574289138329	-4.13436
MEDINA_SMARCA4_TARGETS	0.196012400365621	-0.0128296	2.24213367203711	0.0293292536714418	0.0890070226536457	-4.14441
BANG_VERTEPORFIN_ENDOMETRIAL_CANCER_CELLS_UP	0.211239841239898	-0.0052912	2.23891800394765	0.0295515812448285	0.089452639335531	-4.15094
MARIADASON_RESPONSE_TO_CURCUMIN_SULINDAC_7	-0.175612	-0.0175302	-2.23877	0.0295621071176594	0.089452639335531	-4.15125
VANTVEER_BREAST_CANCER_BRCA1_DN	-0.120397	-0.0254559	-2.23856	0.0295762057800441	0.089452639335531	-4.15166
CHEN_HOXA5_TARGETS_6HR_DN	0.271098195967422	0.0342431333319626	2.23852971185071	0.0295785280367988	0.089452639335531	-4.15173
DORN_ADENOVIRUS_INFECTION_48HR_UP	0.194274779703902	-0.00228271	2.23732910752646	0.029661985560616	0.0896274356083319	-4.15417
WAKASUGI_HAVE_ZNF143_BINDING_SITES	-0.200772	-0.00932398	-2.2336	0.029922219587126	0.0903356205858522	-4.16173
ZHANG_ADIPOGENESIS_BY_BMP7	0.20889833389841	-0.0159214	2.23270654778477	0.0299852629438092	0.0903695826903626	-4.16355
XU_GH1_AUTOCRINE_TARGETS_DN	-0.112022	-0.0184898	-2.23269	0.0299867210147848	0.0903695826903626	-4.16359
BROWNE_HCMV_INFECTION_6HR_DN	-0.167656	-0.0291682	-2.23234	0.0300110838593818	0.0903695826903626	-4.16429
DANG_MYC_TARGETS_DN	0.19990162666277	-0.0204961	2.23060227509416	0.030133454564235	0.0906599111049724	-4.16781
SHEPARD_BMYB_MORPHOLINO_DN	0.109107137566616	-0.00541005	2.22867338865403	0.0302698635798554	0.0909919393153483	-4.17172
GAUSSMANN_MLL_AF4_FUSION_TARGETS_B_DN	0.302512794409917	-0.0415492	2.22593958088415	0.0304641314838318	0.0914971722038044	-4.17725
COWLING_MYCN_TARGETS	0.101699069146044	0.0220749304014106	2.22187752710738	0.0307548225102153	0.092290889199469	-4.18545
BENPORATH_ES_1	-0.157097	-0.0137187	-2.2212	0.0308032976800381	0.0923052524918499	-4.18681
BANDRES_RESPONSE_TO_CARMUSTIN_MGMT_24HR_DN	0.171046391546357	0.019614107681854	2.22103560574307	0.0308153784405573	0.0923052524918499	-4.18715
MARSHALL_VIRAL_INFECTION_RESPONSE_UP	0.229213358404584	-0.00983461	2.22059438737346	0.0308471555259848	0.0923052524918499	-4.18804
ZHAN_MULTIPLE_MYELOMA_SUBGROUPS	-0.222669	-0.0203461	-2.22012	0.0308812032776173	0.0923052524918499	-4.189
GRAHAM_NORMAL_QUIESCENT_VS_NORMAL_DIVIDING_UP	0.202743739845559	-0.0383117	2.21997604813759	0.0308917378078936	0.0923052524918499	-4.18929
HOLLERN_MICROACINAR_BREAST_TUMOR_DN	-0.138852	-0.00779191	-2.21876	0.0309794773861641	0.0924883029998898	-4.19174
BROWNE_INTERFERON_RESPONSIVE_GENES	0.219698206594692	-0.0301231	2.21810222240905	0.031027188664724	0.0925137335449387	-4.19307
BLANCO_MELO_COVID19_SARS_COV_2_INFECTION_A594_ACE2_EXPRESSING_CELLS_RUXOLITINIB_DN	0.161109038205874	0.0054820805386381	2.21791202630955	0.0310409664227507	0.0925137335449387	-4.19345
YAMASHITA_SILENCED_BY_METHYLATION	0.200641339448845	-0.0019665	2.21627428601017	0.0311598277849614	0.0927888136853113	-4.19675
KYNG_ENVIRONMENTAL_STRESS_RESPONSE_NOT_BY_UV_IN_OLD	0.136172703244544	-0.0141038	2.21546341998216	0.0312188262483639	0.0928853152346976	-4.19839
FLECHNER_BIOPSY_KIDNEY_TRANSPLANT_OK_VS_DONOR_DN	0.178979024085646	-0.0226435	2.21382978732785	0.0313379888142644	0.0931605063218939	-4.20168
LUND_SILENCED_BY_METHYLATION	0.203097563674805	-0.0278103	2.21276543360877	0.0314158422677956	0.0933125314977976	-4.20382
NABA_ECM_GLYCOPROTEINS	0.106986447552764	0.0188628851330833	2.20532583771182	0.0319648060467953	0.0947918999259521	-4.21877
DITTMER_PTHLH_TARGETS_UP	0.19673678828192	-0.0238932	2.20528044279061	0.0319681815381539	0.0947918999259521	-4.21886
BHAT_ESR1_TARGETS_VIA_AKT1_DN	-0.111671	-0.0209151	-2.20255	0.032171441441372	0.0953136937699003	-4.22432
HOFFMAN_CLOCK_TARGETS_UP	0.228027043318975	-0.00650037	2.19959498885977	0.0323934372001952	0.0958900645256625	-4.23025
YAO_TEMPORAL_RESPONSE_TO_PROGESTERONE_CLUSTER_8	0.161565634192161	-0.0109321	2.19801355611668	0.0325126073378818	0.0959638116640225	-4.23342
GILDEA_METASTASIS	0.152238727397284	-0.0304028	2.1979268274411	0.0325191540153888	0.0959638116640225	-4.23359
TAKAO_RESPONSE_TO_UVB_RADIATION_UP	0.229957449001069	-0.0239397	2.19789516811085	0.0325215440961893	0.0959638116640225	-4.23366
ELVIDGE_HIF2A_TARGETS_UP	0.341999084765308	-0.0407757	2.19780644366651	0.0325282430604645	0.0959638116640225	-4.23383
PEDRIOLI_MIR31_TARGETS_DN	0.0680135073323049	-0.00918516	2.1950558360353	0.0327365267557977	0.096496783086921	-4.23933
ROY_WOUND_BLOOD_VESSEL_UP	0.119896979444356	-0.0136524	2.19401852489048	0.032815379636193	0.0966009244038598	-4.24141
MYLLYKANGAS_AMPLIFICATION_HOT_SPOT_13	-0.278377	-0.027975	-2.19386	0.0328271678406475	0.0966009244038598	-4.24172
MARTENS_BOUND_BY_PML_RARA_FUSION	0.218868410274697	0.00915886354102269	2.19299753248669	0.032893155466523	0.0967136296671421	-4.24345
PUJANA_XPRSS_INT_NETWORK	-0.219603	-0.0148283	-2.19035	0.0330957188886709	0.0972273726477103	-4.24874
HOSHIDA_LIVER_CANCER_SUBCLASS_S2	-0.201776	-0.020754	-2.18955	0.0331567726514724	0.0973248797240277	-4.25032
CLIMENT_BREAST_CANCER_COPY_NUMBER_UP	0.171460321321056	-0.0179155	2.18765941602816	0.0333024465503192	0.0976703994964442	-4.2541
BROWNE_HCMV_INFECTION_30MIN_DN	-0.104029	-0.0180409	-2.18609	0.0334239693567685	0.0979445679221413	-4.25723
POS_RESPONSE_TO_HISTAMINE_DN	-0.161959	-0.0442266	-2.18527	0.0334874341500733	0.0980062357179215	-4.25887
MARIADASON_RESPONSE_TO_BUTYRATE_SULINDAC_4	-0.216717	-0.0264053	-2.18509	0.0335011295296875	0.0980062357179215	-4.25922
RADAEVA_RESPONSE_TO_IFNA1_DN	-0.217937	-0.00250001	-2.18251	0.0337014755342696	0.0985098360177436	-4.26435
JAIN_NFKB_SIGNALING	-0.172105	-0.00930101	-2.18199	0.0337423155500804	0.0985467460003603	-4.26539
FONTAINE_FOLLICULAR_THYROID_ADENOMA_DN	0.107442565791881	-0.0213547	2.17869711729549	0.0339997101269756	0.099203326311177	-4.27193
MARKS_HDAC_TARGETS_DN	0.182955968474737	-0.0211914	2.17838873357572	0.0340239292644689	0.099203326311177	-4.27255
BROWNE_HCMV_INFECTION_10HR_DN	-0.189235	-0.0417046	-2.17753	0.0340913574501172	0.0993170238309085	-4.27425
SCIBETTA_KDM5B_TARGETS_UP	0.233635956571592	-0.020883	2.17652180206881	0.0341708745108198	0.0994131326872969	-4.27625
WEBER_METHYLATED_LCP_IN_FIBROBLAST_UP	0.21754949070081	0.030938947874422	2.17639000928222	0.0341812689256924	0.0994131326872969	-4.27651
CHIANG_LIVER_CANCER_SUBCLASS_INTERFERON_UP	0.23736610567797	0.016152157091834	2.17567550445116	0.0342376699162356	0.0994943269695598	-4.27793
CHEN_HOXA5_TARGETS_6HR_UP	0.222867814334421	-0.0272459	2.17440028927687	0.0343385352930379	0.0996654092718619	-4.28046
WEIGEL_OXIDATIVE_STRESS_BY_TBH_AND_H2O2	0.182928095243451	0.00770173326510481	2.17413178290941	0.0343598065590733	0.0996654092718619	-4.28099
VERRECCHIA_RESPONSE_TO_TGFB1_C1	0.183867548375513	-0.0247738	2.17385001467901	0.0343821409025461	0.0996654092718619	-4.28155
NOUSHMEHR_GBM_GERMLINE_MUTATED	-0.225093	-0.000169452	-2.17308	0.0344431527599757	0.0997594797600291	-4.28308
STONER_ESOPHAGEAL_CARCINOGENESIS_DN	-0.278654	-0.0783379	-2.17205	0.0345254661765606	0.0998720109554529	-4.28513
CROONQUIST_NRAS_VS_STROMAL_STIMULATION_DN	0.147866091453699	-0.017012	2.17187323528075	0.0345391895889456	0.0998720109554529	-4.28547
ZHOU_INFLAMMATORY_RESPONSE_LIVE_DN	-0.131828	-0.00670587	-2.16915	0.0347563964752943	0.100416950279738	-4.29086
HOLLEMAN_PREDNISOLONE_RESISTANCE_ALL_UP	-0.233316	-0.0117579	-2.16846	0.0348118066038114	0.100493917741416	-4.29223
GAUSSMANN_MLL_AF4_FUSION_TARGETS_B_UP	-0.131916	-0.00335374	-2.16749	0.0348894494619373	0.10063488602027	-4.29414
HEBERT_MATRISOME_TNBC_BRAIN_METASTASIS	0.164456108813779	0.0188784467239647	2.16659620298491	0.0349615265562743	0.100759581073487	-4.29592
MILI_PSEUDOPODIA	-0.202149	-0.0350018	-2.16388	0.0351807790295566	0.101307882234329	-4.30129
CHENG_IMPRINTED_BY_ESTRADIOL	-0.11673	-0.00110913	-2.16325	0.0352320139139102	0.101358113648242	-4.30254
MIKKELSEN_NPC_HCP_WITH_H3K4ME3_AND_H3K27ME3	0.0977821489051368	0.017552705415062	2.16294668271781	0.0352562576818249	0.101358113648242	-4.30313
STEIN_ESR1_TARGETS	-0.14221	-0.0245753	-2.15936	0.0355480692112108	0.102112998153585	-4.31021
PETRETTO_CARDIAC_HYPERTROPHY	0.153011828250191	-0.000744343	2.15302891503269	0.0360682593751957	0.103522128182053	-4.32268
GARGALOVIC_RESPONSE_TO_OXIDIZED_PHOSPHOLIPIDS_GREY_UP	-0.220757	-0.0219312	-2.15261	0.0361030786876869	0.103536990029631	-4.3235
TERAO_AOX4_TARGETS_SKIN_UP	-0.14693	-0.0372891	-2.15191	0.0361612618049644	0.103618775623249	-4.32489
FOROUTAN_PRODRANK_TGFB_EMT_DN	0.11216493264221	-0.00808468	2.15108137882067	0.0362296252789753	0.103729574671689	-4.32651
HESS_TARGETS_OF_HOXA9_AND_MEIS1_UP	-0.178459	-0.00973229	-2.15036	0.0362897703386476	0.103816681239063	-4.32793
BROWN_MYELOID_CELL_DEVELOPMENT_DN	-0.18571	-0.00309269	-2.14862	0.0364344538805651	0.104145292475298	-4.33134
FEVR_CTNNB1_TARGETS_DN	-0.187492	-0.0144338	-2.14762	0.0365183090746231	0.104252401997304	-4.33331
PUJANA_BRCA1_PCC_NETWORK	-0.186364	-0.0121946	-2.14744	0.0365331021495216	0.104252401997304	-4.33366
HOFFMANN_SMALL_PRE_BII_TO_IMMATURE_B_LYMPHOCYTE_DN	0.148153127121661	0.00881821263303231	2.14703263219398	0.0365671186912316	0.104252401997304	-4.33446
MARTINEZ_RB1_AND_TP53_TARGETS_UP	0.113776606434551	-0.0122592	2.14660482151494	0.0366029405122454	0.104252401997304	-4.3353
RASHI_NFKB1_TARGETS	0.228054087285038	-0.0116595	2.14638742176411	0.0366211558118213	0.104252401997304	-4.33572
POS_RESPONSE_TO_HISTAMINE_UP	0.194420181099239	-0.0476648	2.14576552398467	0.0366733067466306	0.104315847285001	-4.33694
YAMASHITA_LIVER_CANCER_WITH_EPCAM_DN	0.171666316191175	0.0163687409620401	2.14396479478913	0.0368246793206753	0.104661191917916	-4.34048
REN_BOUND_BY_E2F	-0.21989	-0.0225112	-2.14138	0.0370429279832287	0.105195892232047	-4.34554
BANDRES_RESPONSE_TO_CARMUSTIN_WITHOUT_MGMT_48HR_UP	-0.175945	-0.0306462	-2.14095	0.0370792474658449	0.105213494230866	-4.34638
WENG_POR_TARGETS_GLOBAL_UP	0.173358212403191	-0.00212865	2.13921638826446	0.0372264689842069	0.105545500131359	-4.34978
BYSTRYKH_HEMATOPOIESIS_STEM_CELL_IL3RA	0.238486767738147	0.00996073279420749	2.13634102856833	0.0374716328050382	0.106154430971613	-4.3554
AMUNDSON_DNA_DAMAGE_RESPONSE_TP53	0.179053666425731	-0.0122283	2.1345646325362	0.0376238008510799	0.106499138065496	-4.35887
ZIRN_TRETINOIN_RESPONSE_WT1_UP	-0.150107	-0.0301723	-2.13272	0.037782555767213	0.106861916837956	-4.36247
BONCI_TARGETS_OF_MIR15A_AND_MIR16_1	-0.136862	-0.0294325	-2.13231	0.0378174293907079	0.106874013642187	-4.36326
SENESE_HDAC3_TARGETS_DN	-0.0793142	-0.0106311	-2.12906	0.0380988310159706	0.107582228568137	-4.36961
LIANG_SILENCED_BY_METHYLATION_UP	0.117998467045136	0.0238665086181207	2.12665390018583	0.0383080338193646	0.108085591382101	-4.3743
MANALO_HYPOXIA_UP	0.0857342316950451	-0.0142075	2.12597563989622	0.0383672032639364	0.108165166263866	-4.37562
NAKAMURA_METASTASIS	0.135345399116449	-0.0112731	2.12392783089977	0.0385463336724339	0.108582535095009	-4.3796
CHESLER_BRAIN_QTL_TRANS	0.199553515183571	0.00359053100611296	2.12310191641816	0.0386187866856813	0.108636629642864	-4.38121
MATZUK_PREOVULATORY_FOLLICLE	-0.162981	-0.00217021	-2.123	0.0386277394836638	0.108636629642864	-4.38141
BRUNO_HEMATOPOIESIS	0.157310145115989	-0.0110596	2.12243140382537	0.0386776947302632	0.108689611981343	-4.38251
SATO_SILENCED_BY_METHYLATION_IN_PANCREATIC_CANCER_1	0.106737586965291	0.00914412224657246	2.12195759771901	0.0387193684641495	0.108711756693742	-4.38343
TAKEDA_TARGETS_OF_NUP98_HOXA9_FUSION_6HR_DN	0.146692503595592	-0.013401	2.12163437055937	0.0387478205221039	0.108711756693742	-4.38406
MAGRANGEAS_MULTIPLE_MYELOMA_IGG_VS_IGA_DN	0.137877740083932	-0.0197551	2.1205110469957	0.0388468433038326	0.10882414834711	-4.38624
PUJANA_CHEK2_PCC_NETWORK	-0.218947	-0.00882389	-2.12047	0.0388501898049946	0.10882414834711	-4.38632
MIKKELSEN_IPS_LCP_WITH_H3K4ME3	0.176421206476498	0.0332054742526349	2.1196936446093	0.0389190376986647	0.108929646379356	-4.38783
BENPORATH_SUZ12_TARGETS	0.0833185867764192	0.0128675769544511	2.1188978436022	0.0389894369209637	0.108989662936146	-4.38937
BURTON_ADIPOGENESIS_PEAK_AT_16HR	-0.174669	-0.0219387	-2.11875	0.0390028853908337	0.108989662936146	-4.38967
GLINSKY_CANCER_DEATH_UP	0.273154478704646	-0.00882919	2.11832245653588	0.0390404069282789	0.109007307274563	-4.39049
ZHOU_PANCREATIC_ENDOCRINE_PROGENITOR	0.21435387939318	0.0218847246212998	2.11763032358493	0.0391017959244558	0.10909151211192	-4.39183
DELYS_THYROID_CANCER_DN	-0.0944173	-0.010936	-2.11498	0.0393372966726585	0.109660955528808	-4.39697
TONKS_TARGETS_OF_RUNX1_RUNX1T1_FUSION_SUSTAINED_IN_GRANULOCYTE_DN	0.221889951106826	-0.0218288	2.10778545000195	0.0399841716830786	0.111375368173041	-4.4109
NAKAMURA_METASTASIS_MODEL_UP	0.183512344545326	0.00183141566946575	2.10462076831695	0.040271485818391	0.112086294791745	-4.41701
KRISHNAN_FURIN_TARGETS_DN	-0.16098	-0.014888	-2.10352	0.0403720902791134	0.112276840242789	-4.41914
BOQUEST_STEM_CELL_CULTURED_VS_FRESH_DN	0.147168326515527	0.0299519902145137	2.10057158495201	0.0406417292452806	0.112936802111189	-4.42482
KIM_RESPONSE_TO_TSA_AND_DECITABINE_DN	-0.207225	-0.0065614	-2.09824	0.0408565498132477	0.113382677957425	-4.42932
HELLER_SILENCED_BY_METHYLATION_DN	0.0980112658192497	-0.00660006	2.09812234181742	0.0408671185481862	0.113382677957425	-4.42954
MIKKELSEN_ES_ICP_WITH_H3K4ME3_AND_H3K27ME3	0.1253269072114	0.0205905290436437	2.09777074578896	0.0408995631910551	0.113382677957425	-4.43022
RIZKI_TUMOR_INVASIVENESS_3D_DN	0.0975514849866524	-0.00726906	2.09707423833237	0.0409639019894999	0.113470983068456	-4.43156
CHIARADONNA_NEOPLASTIC_TRANSFORMATION_KRAS_DN	0.141047391881431	-0.00167695	2.09418644149233	0.0412316005362156	0.11412201321157	-4.43711
ROZANOV_MMP14_TARGETS_UP	0.081896105814849	-0.00414544	2.09363895967926	0.0412825237339857	0.114154370628241	-4.43816
CHIARADONNA_NEOPLASTIC_TRANSFORMATION_KRAS_CDC25_DN	0.134910639773417	-0.0145024	2.0933582705673	0.041308652869767	0.114154370628241	-4.4387
MARCINIAK_ER_STRESS_RESPONSE_VIA_CHOP	0.129797535629553	-0.0172942	2.09061762920273	0.0415645357989629	0.114770690550022	-4.44397
MATZUK_MALE_REPRODUCTION_SERTOLI	0.127909798540901	-0.00581913	2.08967135980091	0.0416532055915742	0.114924681778332	-4.44578
ROSS_AML_WITH_AML1_ETO_FUSION	0.120184651431052	0.00102492511460292	2.08907101869294	0.0417095457547102	0.114989300174588	-4.44693
GNATENKO_PLATELET_SIGNATURE	0.257257281587747	-0.0330731	2.08828973505211	0.0417829662694598	0.115100868437873	-4.44843
MYLLYKANGAS_AMPLIFICATION_HOT_SPOT_2	-0.318599	-0.0509864	-2.08772	0.0418370318402356	0.115151288272908	-4.44953
SU_PLACENTA	0.156652914033531	0.0334173335016793	2.08739483817653	0.041867201862752	0.115151288272908	-4.45015
MARTORIATI_MDM4_TARGETS_NEUROEPITHELIUM_UP	0.107300083157237	-0.00126937	2.0860564294473	0.0419934608578312	0.115407678030216	-4.45271
TONKS_TARGETS_OF_RUNX1_RUNX1T1_FUSION_SUSTAINED_IN_GRANULOCYTE_UP	0.188482540932937	-0.00689116	2.08398472414135	0.0421895496484615	0.11585542210855	-4.45668
DACOSTA_UV_RESPONSE_VIA_ERCC3_XPCS_DN	-0.190346	-0.0403233	-2.08062	0.0425098392588793	0.116643258861952	-4.46312
YAO_TEMPORAL_RESPONSE_TO_PROGESTERONE_CLUSTER_11	-0.187524	-0.0159131	-2.08003	0.0425660701134727	0.116705873552873	-4.46425
ZHAN_MULTIPLE_MYELOMA_SPIKED	0.147562995799586	0.0075462059406231	2.07816715833113	0.0427444576068849	0.11710305131047	-4.4678
LI_DCP2_BOUND_MRNA	0.244613353603861	-0.00247428	2.07704975916533	0.0428517649397788	0.117282992593264	-4.46994
HUNSBERGER_EXERCISE_REGULATED_GENES	0.149476639892736	-0.00477072	2.07678430088758	0.042877292167649	0.117282992593264	-4.47044
MINGUEZ_LIVER_CANCER_VASCULAR_INVASION_DN	-0.195993	-0.0461034	-2.07636	0.0429180338338051	0.117302576041848	-4.47125
WILLIAMS_ESR1_TARGETS_UP	0.173066497204543	-0.00201319	2.07468028528708	0.0430800888980345	0.117653440594867	-4.47446
GRESHOCK_CANCER_COPY_NUMBER_UP	-0.119339	-0.021762	-2.07109	0.0434282160187221	0.118511530119841	-4.4813
ZHOU_INFLAMMATORY_RESPONSE_FIMA_UP	0.0699908657324153	-0.00577781	2.06912160527748	0.0436198851384021	0.118941654011271	-4.48505
LIN_SILENCED_BY_TUMOR_MICROENVIRONMENT	0.106885396827938	0.00564303435773503	2.06301347772054	0.0442198104282096	0.12048346164254	-4.49666
CHESLER_BRAIN_QTL_CIS	-0.144492	-0.0219954	-2.05872	0.0446460752997755	0.121550070944751	-4.50481
MEISSNER_NPC_HCP_WITH_H3_UNMETHYLATED	0.109255251455045	0.0176651018464554	2.05777010347068	0.0447405078272356	0.121712300498858	-4.5066
LI_WILMS_TUMOR_VS_FETAL_KIDNEY_1_DN	-0.165886	-0.0176279	-2.05713	0.0448040159972118	0.121774708299845	-4.5078
LEE_LIVER_CANCER_HEPATOBLAST	0.155402160278435	-0.0222583	2.05684252977475	0.0448331734536504	0.121774708299845	-4.50836
KYNG_ENVIRONMENTAL_STRESS_RESPONSE_NOT_BY_UV_IN_WS	0.148057473634215	-0.00094878	2.05594770604835	0.0449227252036412	0.121923138412058	-4.51005
MARSON_BOUND_BY_E2F4_UNSTIMULATED	-0.152279	-0.0157337	-2.05196	0.0453234255153544	0.122915159413923	-4.51759
BEIER_GLIOMA_STEM_CELL_UP	-0.0984541	-0.0212423	-2.04983	0.0455396406161516	0.123405713477283	-4.52162
SCHAEFFER_PROSTATE_DEVELOPMENT_AND_CANCER_BOX2_DN	0.233237638668787	-0.0281661	2.04664577897307	0.0458628741475393	0.124185286354539	-4.52762
NOUSHMEHR_GBM_SOMATIC_MUTATED	0.188334071384051	0.00584943732925548	2.04327720720827	0.0462075211765375	0.125021589054722	-4.53397
ZHAN_MULTIPLE_MYELOMA_CD1_AND_CD2_UP	-0.145346	-0.0312851	-2.04139	0.0464015433151195	0.125449373683988	-4.53752
BROWNE_HCMV_INFECTION_8HR_DN	-0.123454	-0.0174337	-2.03983	0.0465622745319557	0.125786562212004	-4.54045
CAMPS_COLON_CANCER_COPY_NUMBER_DN	0.0960870649377859	-4.93644e-05	2.03897421470738	0.0466510351914285	0.125928953573153	-4.54206
FRIDMAN_SENESCENCE_DN	0.160675196622859	0.00739022872556361	2.03674050635091	0.0468827168323638	0.126456625401889	-4.54626
MATZUK_MEIOTIC_AND_DNA_REPAIR	-0.114705	-0.0243563	-2.03616	0.0469436010800929	0.126523147046886	-4.54736
TAVOR_CEBPA_TARGETS_DN	0.150186050562959	-0.00864352	2.03445664737964	0.0471206299458203	0.126902359599653	-4.55055
UNTERMAN_PROGRESSIVE_VS_STABLE_IPF_NK_CELL_DN	-0.27594	0.0137797976490176	-2.03257	0.047318208793176	0.127336289148354	-4.55409
LI_AMPLIFIED_IN_LUNG_CANCER	0.160172571359236	0.00103929702162419	2.03218	0.0473590725598271	0.127348145074269	-4.55482
LIEN_BREAST_CARCINOMA_METAPLASTIC	0.132929568420216	-0.0035903	2.03049656332114	0.047535636540589	0.127724598797136	-4.55797
BLANCO_MELO_HUMAN_PARAINFLUENZA_VIRUS_3_INFECTION_A594_CELLS_DN	0.207796108534117	0.0475925138919679	2.02997030576649	0.0475910244347065	0.127775133243989	-4.55895
TSAI_DNAJB4_TARGETS_UP	0.215677710878219	-0.018447	2.02913876051461	0.0476786573058288	0.127912096750584	-4.56051
GRAESSMANN_APOPTOSIS_BY_DOXORUBICIN_DN	-0.135788	-0.0202046	-2.02649	0.0479590829834312	0.128565676792882	-4.56547
LIU_IL13_MEMORY_MODEL_DN	0.314023053851873	-0.0540399	2.02379922071724	0.0482447017638746	0.129086206039076	-4.57049
BOWIE_RESPONSE_TO_TAMOXIFEN	0.264729991415436	-0.0211455	2.02367466509457	0.0482579749803158	0.129086206039076	-4.57073
MIKKELSEN_PLURIPOTENT_STATE_UP	-0.149781	-0.032051	-2.0234	0.0482869970751264	0.129086206039076	-4.57124
YANG_BCL3_TARGETS_UP	0.0853920486883964	-0.00507547	2.02327037568911	0.0483010796716496	0.129086206039076	-4.57148
WEI_MIR34A_TARGETS	-0.162599	-0.0276013	-2.02118	0.0485239913190451	0.129582799447572	-4.57538
CERVERA_SDHB_TARGETS_2	0.097810763496236	-0.0150927	2.01839147913576	0.0488238907714192	0.130195970953884	-4.58058
KAUFFMANN_MELANOMA_RELAPSE_UP	-0.207861	-0.0342981	-2.01835	0.0488281482821608	0.130195970953884	-4.58066
BILD_SRC_ONCOGENIC_SIGNATURE	-0.151021	-0.0189782	-2.01685	0.0489896671016815	0.130494070882387	-4.58345
XU_HGF_TARGETS_INDUCED_BY_AKT1_6HR	0.193795138685573	0.00230351399032983	2.01662241711814	0.0490146638985663	0.130494070882387	-4.58388
LI_ESTROGENE_MCF7_E2_RESPONSE_UP	0.0957220823033677	0.00486951662118192	2.01578	0.0491058996023501	0.130637400846161	-4.58545
HOEGERKORP_CD44_TARGETS_TEMPORAL_UP	0.163662748483761	0.0147565874894659	2.01433280877315	0.0492625280335987	0.130823952745308	-4.58814
VANLOO_SP3_TARGETS_UP	0.215693650613174	0.0149042257640042	2.01410370497454	0.0492873894157745	0.130823952745308	-4.58857
BARRIER_CANCER_RELAPSE_TUMOR_SAMPLE_DN	0.215663411351822	0.00430843010955389	2.01409455094064	0.0492883829982323	0.130823952745308	-4.58858
MALTA_CURATED_STEMNESS_MARKERS	0.159492476304471	-0.0285579	2.01326448293099	0.0493785508542323	0.130963764718173	-4.59013
DOANE_BREAST_CANCER_ESR1_DN	0.124381592034416	0.0174812027295822	2.01262856607056	0.0494477249921746	0.131047726401871	-4.59131
HU_GENOTOXIC_DAMAGE_4HR	0.160337635327512	-0.0108773	2.01199438204373	0.0495167939715307	0.131131282291552	-4.59249
GOERING_BLOOD_HDL_CHOLESTEROL_QTL_TRANS	-0.196641	-0.0107557	-2.00873	0.0498736356772122	0.131976219257956	-4.59855
ZHAN_EARLY_DIFFERENTIATION_GENES_UP	-0.252954	-0.0215939	-2.00206	0.0506097772664019	0.133755275492191	-4.61091
DORN_ADENOVIRUS_INFECTION_32HR_DN	0.15388626483676	-0.00436766	2.00194426918337	0.0506225233898302	0.133755275492191	-4.61112
NABA_CORE_MATRISOME	0.0966771342524606	0.0194103008573157	2.00128964317009	0.0506952795239802	0.133846267102995	-4.61234
SCIAN_INVERSED_TARGETS_OF_TP53_AND_TP73_UP	0.200134747667732	0.0146198199414985	1.99612767449665	0.0512721542833672	0.135267095854835	-4.62187
PEDERSEN_METASTASIS_BY_ERBB2_ISOFORM_6	-0.134881	-0.0185627	-1.99501	0.0513980606166507	0.135496925082235	-4.62394
BOYERINAS_ONCOFETAL_TARGETS_OF_LET7A1	0.174802687662456	-0.0358196	1.99294767217086	0.0516303440019945	0.136006630165133	-4.62774
CHANDRAN_METASTASIS_DN	-0.0743314	-0.0102474	-1.99237	0.0516952249631848	0.136074921474306	-4.6288
GENTILE_UV_RESPONSE_CLUSTER_D1	0.228415563268572	-0.00859744	1.99142496169097	0.0518026213258323	0.136254936966214	-4.63055
DORN_ADENOVIRUS_INFECTION_48HR_DN	0.141979595844801	-0.0117997	1.98879874020538	0.0521009118734727	0.136896232131661	-4.63538
WANG_RESPONSE_TO_GSK3_INHIBITOR_SB216763_UP	0.137832544044755	-0.0156069	1.98858882719879	0.0521248178457225	0.136896232131661	-4.63577
DUTERTRE_ESTRADIOL_RESPONSE_6HR_UP	-0.0954188	-0.0199436	-1.98674	0.0523361975259186	0.137272207077277	-4.63917
IBRAHIM_NRF3_UP	0.293054580833441	-0.0467529	1.98664558450278	0.0523465730967459	0.137272207077277	-4.63934
PUJANA_BREAST_CANCER_WITH_BRCA1_MUTATED_UP	-0.189813	-0.0129568	-1.98627	0.0523894880351417	0.137281681700488	-4.64003
PUJANA_BREAST_CANCER_LIT_INT_NETWORK	-0.138864	-0.0316503	-1.98496	0.052539056285995	0.137570407501485	-4.64243
IIZUKA_LIVER_CANCER_PROGRESSION_G2_G3_DN	0.239037250796169	-0.0107063	1.98168346114627	0.0529165191169514	0.138454982228847	-4.64845
GHANDHI_BYSTANDER_IRRADIATION_DN	0.16660021829842	-0.000127318	1.98042453821224	0.0530619643771985	0.138731617941283	-4.65076
HOFFMANN_SMALL_PRE_BII_TO_IMMATURE_B_LYMPHOCYTE_UP	0.15850176691962	0.0125127629693277	1.97953693330067	0.0531647172832102	0.138896303268701	-4.65239
ZERBINI_RESPONSE_TO_SULINDAC_DN	0.317873159406813	-0.00245442	1.97535369238393	0.0536512939207643	0.140062757597332	-4.66005
KANG_FLUOROURACIL_RESISTANCE_DN	0.227867080054841	0.0112947764219085	1.97464925567677	0.0537336064600831	0.140172880780486	-4.66134
SCHAEFFER_PROSTATE_DEVELOPMENT_12HR_UP	0.112904863113423	-0.00905291	1.97356227762733	0.0538608314358048	0.140399913586019	-4.66333
JAEGER_METASTASIS_DN	0.0871385480596391	0.00751979913690805	1.97266370518678	0.0539661999219666	0.140569676605093	-4.66497
DESERT_STEM_CELL_HEPATOCELLULAR_CARCINOMA_SUBCLASS_UP	0.128382507673583	-0.0223968	1.97146700383955	0.0541068026295763	0.140830895368934	-4.66716
WHITESIDE_CISPLATIN_RESISTANCE_DN	0.223540955321047	0.000999292228926964	1.96969286725092	0.0543158284287827	0.141269686300624	-4.67039
BLANCO_MELO_BRONCHIAL_EPITHELIAL_CELLS_INFLUENZA_A_INFECTION_DN	0.204670086010355	0.0336927507383615	1.9682005798632	0.0544921839639374	0.141622915614608	-4.67312
KUMAMOTO_RESPONSE_TO_NUTLIN_3A_DN	0.336062145970008	-0.0556751	1.96393775741064	0.0549986668805196	0.142832969080784	-4.68088
BRUINS_UVC_RESPONSE_EARLY_LATE	-0.109724	-0.0277345	-1.96339	0.0550640918744579	0.142896636640031	-4.68188
HERNANDEZ_MITOTIC_ARREST_BY_DOCETAXEL_2_UP	0.086528432722954	-0.0138514	1.96168798291257	0.0552675968749517	0.14331827459852	-4.68498
FERRANDO_T_ALL_WITH_MLL_ENL_FUSION_DN	0.148959642396647	-0.00637136	1.9611180244253	0.055335906551517	0.143388962599739	-4.68601
SANSOM_APC_TARGETS_UP	-0.111355	-0.00196337	-1.95934	0.0555494986572183	0.143835729288112	-4.68925
MAHADEVAN_GIST_MORPHOLOGICAL_SWITCH	0.133187546631116	-0.00164557	1.95467442535768	0.0561132257904431	0.14518141855724	-4.69771
BAUS_TFF2_TARGETS_DN	-0.164768	-0.00214733	-1.95435	0.0561523322275496	0.14518141855724	-4.6983
FARMER_BREAST_CANCER_APOCRINE_VS_LUMINAL	0.115250265751094	-0.0162762	1.94990272110916	0.0566948731989742	0.146475733789953	-4.70636
VISALA_AGING_LYMPHOCYTE_UP	-0.163424	-0.0146028	-1.94939	0.05675808571756	0.146530667709857	-4.70729
AMIT_EGF_RESPONSE_120_HELA	0.149559899295094	0.00646088147132135	1.94479580286319	0.0573230965887411	0.14788004164289	-4.71559
BYSTRYKH_HEMATOPOIESIS_STEM_CELL_FGF3	0.234722862438538	0.0153914609124998	1.94287897905127	0.0575604267199696	0.148349947948388	-4.71904
FERRARI_RESPONSE_TO_FENRETINIDE_UP	0.148229819268918	-0.030495	1.94263907999427	0.0575901887827125	0.148349947948388	-4.71948
TERAMOTO_OPN_TARGETS_CLUSTER_5	-0.197643	-0.0636012	-1.94215	0.0576504809271884	0.148395821576027	-4.72035
SANSOM_APC_TARGETS_DN	0.117722055371932	0.00430566543361559	1.94106264562755	0.0577860902948314	0.148414774787546	-4.72232
SMITH_TERT_TARGETS_DN	0.119263669996621	-0.00494224	1.94104873950404	0.0577878209256041	0.148414774787546	-4.72234
GARGALOVIC_RESPONSE_TO_OXIDIZED_PHOSPHOLIPIDS_LIGHTYELLOW_UP	0.237876795215131	-0.0326047	1.94102541779728	0.0577907234345571	0.148414774787546	-4.72239
BILBAN_B_CLL_LPL_DN	0.233038287496518	-0.0248579	1.94029995753766	0.0578810730943938	0.148414774787546	-4.72369
HAN_SATB1_TARGETS_DN	-0.0730649	-0.0133738	-1.94007	0.0579092430085474	0.148414774787546	-4.7241
GRAHAM_CML_QUIESCENT_VS_NORMAL_QUIESCENT_UP	0.19004892658491	-0.0233842	1.93994360410862	0.0579254980117808	0.148414774787546	-4.72434
BOYLAN_MULTIPLE_MYELOMA_PCA1_DN	0.198284547585758	-0.00578239	1.93970493181371	0.0579552684827405	0.148414774787546	-4.72477
SAFFORD_T_LYMPHOCYTE_ANERGY	0.0821321434521646	-0.00876313	1.93774896294131	0.0581997372617602	0.148922408369324	-4.72829
EPPERT_PROGENITOR	-0.204134	-0.029308	-1.93744	0.0582387660556819	0.148922408369324	-4.72885
CHEBOTAEV_GR_TARGETS_DN	-0.097529	-0.00781222	-1.93427	0.0586363814825301	0.149829466363188	-4.73454
INGA_TP53_TARGETS	0.157346916784549	-0.0104595	1.9309455844195	0.059056945786112	0.15079379505182	-4.74051
ANASTASSIOU_MULTICANCER_INVASIVENESS_SIGNATURE	0.0986197610410207	0.00545341305165379	1.92804085561965	0.0594262081529532	0.151583774490326	-4.74572
FOURNIER_ACINAR_DEVELOPMENT_LATE_DN	0.232206520729266	-0.00825332	1.92782971097747	0.0594531265536063	0.151583774490326	-4.7461
CHANGOLKAR_H2AFY_TARGETS_DN	-0.153901	-0.0285846	-1.92671	0.0595966056593519	0.151770435435943	-4.74811
MITSIADES_RESPONSE_TO_APLIDIN_DN	-0.158635	-0.0230422	-1.92658	0.0596132371652202	0.151770435435943	-4.74834
HASLINGER_B_CLL_WITH_6Q21_DELETION	0.191028059441977	-0.0317772	1.92043987957109	0.0604018240590496	0.153587854358053	-4.75932
LASTOWSKA_COAMPLIFIED_WITH_MYCN	-0.172759	-0.0228913	-1.92034	0.0604150334634885	0.153587854358053	-4.7595
MONNIER_POSTRADIATION_TUMOR_ESCAPE_DN	0.117018991818801	-0.0206532	1.91940939560967	0.0605351372898949	0.153781261493529	-4.76116
PLASARI_TGFB1_SIGNALING_VIA_NFIC_1HR_DN	-0.114316	-0.0264644	-1.91465	0.0611544687713401	0.155241685623758	-4.76965
PLASARI_TGFB1_TARGETS_1HR_UP	0.158965590896987	0.00631241444051159	1.91404332255171	0.0612334079818984	0.155329189601141	-4.77072
MORI_LARGE_PRE_BII_LYMPHOCYTE_DN	0.142856102462894	-0.00139344	1.91187100143331	0.0615180321445687	0.155884673991056	-4.77459
BENPORATH_ES_WITH_H3K27ME3	0.0808595346664728	0.0141940107664761	1.91162597070662	0.0615502074826506	0.155884673991056	-4.77502
CREIGHTON_AKT1_SIGNALING_VIA_MTOR_UP	0.247329880270835	0.0283627062954997	1.91134271067264	0.0615874206400972	0.155884673991056	-4.77553
HEBERT_MATRISOME_TNBC_BRAIN_METASTASIS_TUMOR_CELL_DERIVED	0.174376376082025	0.0177396131790175	1.91101193577965	0.0616309003096616	0.155884673991056	-4.77612
FONTAINE_FOLLICULAR_THYROID_ADENOMA_UP	-0.149365	-2.62681e-05	-1.91051	0.0616970358399928	0.155939034869099	-4.77701
BENPORATH_SOX2_TARGETS	-0.103502	-0.0249413	-1.90711	0.0621458434783788	0.156908102301167	-4.78305
RUTELLA_RESPONSE_TO_HGF_UP	0.130769890120558	-0.0120967	1.9066808306911	0.0622026330986582	0.156908102301167	-4.78381
CHEOK_RESPONSE_TO_MERCAPTOPURINE_UP	-0.201657	-0.0316744	-1.90635	0.0622467677379642	0.156908102301167	-4.7844
DE_YY1_TARGETS_UP	0.154966456660761	0.0158825717869099	1.9062471569276	0.0622601287687997	0.156908102301167	-4.78458
ZHANG_ANTIVIRAL_RESPONSE_TO_RIBAVIRIN_DN	-0.0980366	-0.0066704	-1.90564	0.0623402135065957	0.156996658816538	-4.78565
VALK_AML_CLUSTER_11	-0.150992	-0.00342705	-1.90347	0.062628845434326	0.157609911456845	-4.7895
ZWANG_TRANSIENTLY_UP_BY_2ND_EGF_PULSE_ONLY	0.0862890187539347	0.0202709657472971	1.90245443020451	0.0627648931135113	0.157838568499276	-4.7913
JIANG_MELANOMA_TRM10_LAMINA_PROPRIA	-0.190331	-0.0104821	-1.89903	0.0632241951681008	0.158879218505163	-4.79737
RUIZ_TNC_TARGETS_UP	0.130772478458246	-0.0165867	1.89728642708564	0.0634582936268563	0.159352853802019	-4.80045
SHIPP_DLBCL_CURED_VS_FATAL_UP	0.138517432547183	0.00643496245418942	1.89570892670164	0.0636712436310094	0.159772739944767	-4.80323
BENPORATH_PRC2_TARGETS	0.0873828997144789	0.0190697416291455	1.89455717022285	0.0638271051719383	0.1600488717628	-4.80527
MEISSNER_BRAIN_HCP_WITH_H3_UNMETHYLATED	0.142563800360417	0.0277207886054203	1.89321933751066	0.0640085546597752	0.160388724122378	-4.80763
TANG_SENESCENCE_TP53_TARGETS_UP	0.0935243373394959	-0.00542996	1.89242517294345	0.06411647403695	0.160543974058112	-4.80903
BYSTRYKH_SCP2_QTL	0.215364285500772	0.0286175359266631	1.8913939592301	0.0642568369081912	0.160780180028877	-4.81085
CHEOK_RESPONSE_TO_HD_MTX_DN	-0.195599	-0.041817	-1.88773	0.0647577091971677	0.161917450412102	-4.8173
PUJANA_BRCA_CENTERED_NETWORK	-0.186541	-0.0157672	-1.88415	0.0652498949904863	0.163031389986959	-4.82359
BILD_CTNNB1_ONCOGENIC_SIGNATURE	-0.187666	-0.0362364	-1.88376	0.065304189553626	0.16305041752024	-4.82428
GENTILE_UV_LOW_DOSE_UP	0.182762371597471	-0.00499752	1.88232602501717	0.0655023944026349	0.163348622892825	-4.82679
DUTTA_APOPTOSIS_VIA_NFKB	0.150716627019644	-0.0165882	1.88221944923124	0.0655171545012448	0.163348622892825	-4.82698
MIKKELSEN_ES_LCP_WITH_H3K4ME3	0.156620612432175	0.0354918434448371	1.88158758315283	0.065604722112177	0.16345028126807	-4.82809
BOQUEST_STEM_CELL_DN	0.080808605913398	-0.0155957	1.88009446816779	0.0658120413017937	0.163849936042171	-4.83071
KRIGE_RESPONSE_TO_TOSEDOSTAT_6HR_DN	-0.139646	-0.0089496	-1.87816	0.066081112945576	0.164402654927989	-4.83409
CALVET_IRINOTECAN_SENSITIVE_VS_RESISTANT_UP	-0.179776	-0.0270087	-1.87782	0.0661284713678623	0.164403381130208	-4.83469
PETRETTO_BLOOD_PRESSURE_DN	0.209413562718785	-0.0126272	1.87650330585418	0.0663129522066752	0.164744766755275	-4.837
SYED_ESTRADIOL_RESPONSE	-0.158749	-0.00795321	-1.87583	0.0664076704157368	0.164862823569416	-4.83818
ROSS_LEUKEMIA_WITH_MLL_FUSIONS	0.112475691328173	-0.0143808	1.87409676172223	0.0666504339004932	0.165233166271113	-4.84121
LOPEZ_MBD_TARGETS_IMPRINTED_AND_X_LINKED	0.141080374816425	-0.0298764	1.87408240367585	0.0666524517629186	0.165233166271113	-4.84123
WEBER_METHYLATED_LCP_IN_SPERM_UP	0.169405260723498	0.0286191973552936	1.87375300850795	0.0666987587867935	0.165233166271113	-4.84181
PARK_OSTEOBLAST_DIFFERENTIATION_BY_PHENYLAMIL_DN	0.262170579404402	0.0122341919514517	1.87204843486935	0.066938827116849	0.165710363656381	-4.84479
DIRMEIER_LMP1_RESPONSE_LATE_UP	0.169585884933465	0.00493996627326817	1.87139975436682	0.0670303780176407	0.16581948329718	-4.84592
CHEBOTAEV_GR_TARGETS_UP	-0.0848396	-0.0218412	-1.86933	0.0673234876084094	0.166211980151206	-4.84954
BOSCO_EPITHELIAL_DIFFERENTIATION_MODULE	0.123065247598286	0.0203571111610633	1.86929401647344	0.0673283010014361	0.166211980151206	-4.8496
DEMAGALHAES_AGING_DN	0.17700136662665	-0.0144227	1.86926938375585	0.0673317927036808	0.166211980151206	-4.84964
SHAFFER_IRF4_TARGETS_IN_PLASMA_CELL_VS_MATURE_B_LYMPHOCYTE	0.126613131598456	-0.0162639	1.8686637349788	0.06741769204729	0.166237901905138	-4.8507
ACEVEDO_LIVER_TUMOR_VS_NORMAL_ADJACENT_TISSUE_DN	0.110060845105847	0.00879028296135201	1.86852433057273	0.0674374769537877	0.166237901905138	-4.85094
HEIDENBLAD_AMPLICON_8Q24_UP	-0.134078	-0.0216058	-1.86767	0.0675588860231728	0.166419738278521	-4.85243
LOPEZ_MESOTHELIOMA_SURVIVAL_DN	0.137730531136353	0.0112442867601399	1.86724977916651	0.0676185952530539	0.166449438491133	-4.85316
TSAI_RESPONSE_TO_IONIZING_RADIATION	0.0917165728311661	-0.00344426	1.86659807986691	0.0677113631315493	0.166560416491903	-4.8543
HEBERT_MATRISOME_TNBC_LUNG_METASTASIS	0.158087735850635	0.0334826020584396	1.86261557633414	0.0682806081324081	0.167842480089023	-4.86123
IWANAGA_CARCINOGENESIS_BY_KRAS_PTEN_DN	-0.0730017	-0.0180316	-1.86151	0.0684394504058144	0.168114627473636	-4.86315
CHANDRAN_METASTASIS_UP	-0.139007	-0.0230806	-1.86087	0.0685314971062961	0.168222431055722	-4.86427
FARMER_BREAST_CANCER_CLUSTER_5	-0.216925	-0.0146274	-1.86044	0.0685933228065587	0.168255952642774	-4.86501
SUZUKI_RESPONSE_TO_TSA_AND_DECITABINE_1A	-0.132516	-0.00155847	-1.85926	0.068763199196507	0.168554284065543	-4.86706
NAGASHIMA_EGF_SIGNALING_UP	0.16272616496911	-0.0155318	1.85832716121254	0.0688981031979293	0.168766531886653	-4.86868
LUCAS_HNF4A_TARGETS_UP	0.120860425320627	-0.00711865	1.85792813534347	0.0689557989841361	0.168789492537903	-4.86937
MANNE_COVID19_COMBINED_COHORT_VS_HEALTHY_DONOR_PLATELETS_UP	0.170342988143573	0.0240335152128203	1.85667872264673	0.0691367179358856	0.169113834558857	-4.87154
RIZKI_TUMOR_INVASIVENESS_2D_DN	0.109682335539405	0.00842968585929011	1.8542563207183	0.0694886332599953	0.169855700473872	-4.87574
KANNAN_TP53_TARGETS_UP	0.166207909757721	0.0173549051178879	1.85346348619839	0.0696041410220343	0.16997608826454	-4.87711
ISHIDA_TARGETS_OF_SYT_SSX_FUSIONS	0.261547958726207	0.0112225994996302	1.85325043366294	0.0696352082183098	0.16997608826454	-4.87748
LEE_NEURAL_CREST_STEM_CELL_UP	0.0762080858539247	-0.00492604	1.85242102248787	0.069756264126565	0.170152674995874	-4.87892
NAGASHIMA_NRG1_SIGNALING_UP	0.127545370794548	-0.0134078	1.85187708866106	0.0698357499958681	0.170227686486788	-4.87986
BRUINS_UVC_RESPONSE_VIA_TP53_GROUP_C	0.0891262320626754	-0.0130105	1.84875836098523	0.0702929733538187	0.171110573778731	-4.88525
CHAUHAN_RESPONSE_TO_METHOXYESTRADIOL_DN	0.153730068094027	-0.023404	1.84873826919716	0.0702959271034868	0.171110573778731	-4.88528
TUOMISTO_TUMOR_SUPPRESSION_BY_COL13A1_UP	0.134118830285506	0.00219116849680235	1.84632046452417	0.0706521415230559	0.171857890208937	-4.88946
RAMALHO_STEMNESS_UP	-0.182636	-0.0236181	-1.84591	0.0707131979294704	0.171886708676159	-4.89017
FRASOR_RESPONSE_TO_SERM_OR_FULVESTRANT_DN	-0.187315	-0.000768801	-1.84088	0.0714597517454138	0.173541471286509	-4.89884
MEBARKI_HCC_PROGENITOR_FZD8CRD_DN	0.0971309841054992	0.0208768831211998	1.84065153713463	0.0714933229834773	0.173541471286509	-4.89923
GRASEMANN_RETINOBLASTOMA_WITH_6P_AMPLIFICATION	-0.205665	-0.00856981	-1.83639	0.0721307634048816	0.174937737316467	-4.90655
SHETH_LIVER_CANCER_VS_TXNIP_LOSS_PAM3	0.106309021822891	-0.00734041	1.83614057531709	0.072168702969662	0.174937737316467	-4.90699
BILD_MYC_ONCOGENIC_SIGNATURE	-0.148892	0.00427706603878012	-1.83303	0.0726380984428772	0.175953452053377	-4.91233
GUILLAUMOND_KLF10_TARGETS_DN	0.183967083153282	-0.00844851	1.83230709256426	0.0727468715866893	0.176094818054266	-4.91356
NIKOLSKY_BREAST_CANCER_7P15_AMPLICON	0.208233726790157	-9.64509e-05	1.83193791055787	0.0728027573576295	0.176108055020914	-4.9142
LEIN_ASTROCYTE_MARKERS	0.125498807650109	-0.0126087	1.83013000849752	0.0730769552514869	0.17664899978785	-4.91729
SHIN_B_CELL_LYMPHOMA_CLUSTER_3	0.112020024314452	-0.0265852	1.82950913116856	0.073171321899275	0.176705367171961	-4.91836
SANA_TNF_SIGNALING_DN	-0.10685	-0.000559467	-1.82931	0.0732014504144939	0.176705367171961	-4.9187
CAIRO_HEPATOBLASTOMA_CLASSES_UP	-0.170517	-0.00525943	-1.82713	0.0735345859508238	0.177386953540212	-4.92244
SANSOM_APC_TARGETS_REQUIRE_MYC	-0.189025	0.0157739358145391	-1.8264	0.0736448643374445	0.177530373451134	-4.92367
GRAHAM_CML_QUIESCENT_VS_CML_DIVIDING_UP	0.178167662011902	0.00131003019688714	1.82478353461322	0.0738929302251786	0.178005520880378	-4.92644
MYLLYKANGAS_AMPLIFICATION_HOT_SPOT_27	-0.159505	-0.0243219	-1.82407	0.0740018292817731	0.178144996334413	-4.92765
MACAEVA_PBMC_RESPONSE_TO_IR	-0.14101	-0.0190968	-1.82229	0.074275814666723	0.178681419167261	-4.93069
JU_AGING_TERC_TARGETS_UP	0.227848503802013	0.0226033803482548	1.82124946298491	0.0744364968974382	0.178944723787165	-4.93247
FUJII_YBX1_TARGETS_DN	-0.144725	-0.0319107	-1.8194	0.0747215450005335	0.179404686106185	-4.93562
YU_MYC_TARGETS_UP	0.244796679768928	-0.0282148	1.81934666449213	0.0747305520425133	0.179404686106185	-4.93571
BANG_VERTEPORFIN_ENDOMETRIAL_CANCER_CELLS_DN	0.227860965017574	0.0348802140155681	1.81644182641766	0.0751813442896272	0.180256863917339	-4.94066
NOUSHMEHR_GBM_SILENCED_BY_METHYLATION	0.101635673272104	0.00204749914910917	1.81623602948443	0.0752133677641145	0.180256863917339	-4.94101
ZHAN_MULTIPLE_MYELOMA_MF_UP	0.10862198417006	0.0048261918733597	1.81606275121942	0.0752403399918352	0.180256863917339	-4.94131
IKEDA_MIR133_TARGETS_DN	0.262433387659752	0.0201581675712297	1.81479584542542	0.0754377917228062	0.180606035975162	-4.94346
WEST_ADRENOCORTICAL_TUMOR_MARKERS_UP	0.17154343472909	-0.0161181	1.81355	0.0756331261778468	0.180949664204945	-4.94559
HOFMANN_CELL_LYMPHOMA_UP	-0.188684	-0.0432905	-1.81204	0.075868089138937	0.181299451259294	-4.94813
BROWNE_HCMV_INFECTION_1HR_UP	-0.107003	-0.0239842	-1.81195	0.0758831370572823	0.181299451259294	-4.9483
CASORELLI_ACUTE_PROMYELOCYTIC_LEUKEMIA_UP	0.142551305872449	-0.0175706	1.81044029668206	0.0761199442440312	0.181662105518142	-4.95086
ZHONG_SECRETOME_OF_LUNG_CANCER_AND_FIBROBLAST	0.136224094440736	-0.0055796	1.81005894440957	0.0761799163305394	0.181662105518142	-4.9515
DODD_NASOPHARYNGEAL_CARCINOMA_UP	-0.171069	-0.0137248	-1.80965	0.0762446129937404	0.181662105518142	-4.9522
GUILLAUMOND_KLF10_TARGETS_UP	-0.0738607	-0.00666031	-1.80956	0.0762578189429688	0.181662105518142	-4.95234
BRUINS_UVC_RESPONSE_VIA_TP53_GROUP_B	0.0742588704384083	0.0028339331841586	1.80932808188914	0.0762949638691995	0.181662105518142	-4.95274
CAFFAREL_RESPONSE_TO_THC_24HR_5_UP	0.189796920435196	-0.0139996	1.80816227603922	0.0764787792438056	0.181975732900963	-4.95472
RAO_BOUND_BY_SALL4	-0.118211	-0.0337253	-1.80518	0.0769502422529593	0.182972904145396	-4.95976
GINESTIER_BREAST_CANCER_ZNF217_AMPLIFIED_UP	-0.218134	-0.04486	-1.80413	0.0771172460663746	0.183245265652957	-4.96154
ZHANG_BREAST_CANCER_PROGENITORS_UP	-0.199073	-0.0183964	-1.80215	0.0774330148665789	0.183870510488756	-4.9649
LASTOWSKA_NEUROBLASTOMA_COPY_NUMBER_DN	-0.124099	-0.0155504	-1.80047	0.0777008640649751	0.184381194415053	-4.96773
KORKOLA_TERATOMA	0.111224280417921	-0.0156668	1.79940812761901	0.0778709774418442	0.184659419011787	-4.96952
TURJANSKI_MAPK8_AND_MAPK9_TARGETS	-0.194065	-0.0324361	-1.79689	0.0782755673553192	0.185492915042151	-4.97377
HOLLERN_PAPILLARY_BREAST_TUMOR	0.141637356092323	0.0168959857893164	1.79571855974434	0.0784640730646617	0.185813564213467	-4.97574
ROSS_ACUTE_MYELOID_LEUKEMIA_CBF	0.114806606724495	0.00360218200546656	1.79200673819621	0.0790645605635369	0.187108746645281	-4.98199
PETRETTO_LEFT_VENTRICLE_MASS_QTL_CIS_DN	-0.195994	-0.0613622	-1.79098	0.0792317882145548	0.187193055461357	-4.98372
GALI_TP53_TARGETS_APOPTOTIC_UP	0.208413982285991	-0.0305358	1.7906154595175	0.0792906268891041	0.187193055461357	-4.98433
AMIT_DELAYED_EARLY_GENES	0.17910828774732	-0.0342079	1.79051553639633	0.0793068840226803	0.187193055461357	-4.9845
ZHANG_RESPONSE_TO_CANTHARIDIN_UP	0.213260756550116	-0.00942131	1.79036089035645	0.0793320498803763	0.187193055461357	-4.98475
COLIN_PILOCYTIC_ASTROCYTOMA_VS_GLIOBLASTOMA_DN	0.18565838681474	0.000315247372546317	1.79013918186732	0.0793681406064329	0.187193055461357	-4.98513
SENESE_HDAC1_AND_HDAC2_TARGETS_UP	0.0946472649816529	-0.00802508	1.78876709739099	0.0795918006898705	0.187593900006557	-4.98743
FIGUEROA_AML_METHYLATION_CLUSTER_6_DN	0.119460614998137	0.0251134819785837	1.78687721065087	0.079900729927283	0.188195043584625	-4.9906
HUTTMANN_B_CLL_POOR_SURVIVAL_UP	0.160753640822639	0.00916699563673442	1.78623152499075	0.080006506242672	0.18820151838425	-4.99168
KASLER_HDAC7_TARGETS_2_DN	0.160675886161555	0.0206129829602727	1.7862026570131	0.0800112381335847	0.18820151838425	-4.99173
HOWLIN_CITED1_TARGETS_2_UP	0.176677828590777	-8.19643e-05	1.78578392552224	0.0800799007863842	0.188236267460862	-4.99244
RIZ_ERYTHROID_DIFFERENTIATION	0.118035923678869	-0.00658263	1.78526320643451	0.0801653558959731	0.188310415699149	-4.99331
FONTAINE_PAPILLARY_THYROID_CARCINOMA_UP	0.107758718619422	-0.0187763	1.78485386807419	0.0802325858761677	0.188341681764418	-4.99399
DAIRKEE_CANCER_PRONE_RESPONSE_BPA	-0.154824	-0.0087974	-1.78339	0.0804738813165009	0.18873343025923	-4.99645
ZHENG_FOXP3_TARGETS_IN_THYMUS_DN	-0.150411	-0.0145846	-1.78318	0.0805075325182517	0.18873343025923	-4.99679
GARY_CD5_TARGETS_DN	-0.19791	-0.0192532	-1.78261	0.0806014664733028	0.188826909719146	-4.99775
CREIGHTON_ENDOCRINE_THERAPY_RESISTANCE_4	-0.066986	-0.0157172	-1.78199	0.0807036259342462	0.188939521037749	-4.99878
MATHEW_FANCONI_ANEMIA_GENES	-0.215891	-0.0435652	-1.77765	0.0814232466252272	0.190496584368331	-5.00604
VANDESLUIS_NORMAL_EMBRYOS_UP	0.245303702675658	0.0484453903168211	1.77657737913883	0.0816020691704387	0.190626583542148	-5.00783
ZHANG_GATA6_TARGETS_DN	0.109717837475024	-0.0051888	1.77619338167197	0.0816660791314667	0.190626583542148	-5.00847
KASLER_HDAC7_TARGETS_2_UP	0.215975201051611	-0.0304911	1.77614213592422	0.0816746246462801	0.190626583542148	-5.00856
WEST_ADRENOCORTICAL_TUMOR_MARKERS_DN	-0.126503	0.0198725505027274	-1.77592	0.0817109971019245	0.190626583542148	-5.00892
URS_ADIPOCYTE_DIFFERENTIATION_DN	0.181684214020786	0.014995427425661	1.77568024578452	0.0817516811182757	0.190626583542148	-5.00933
TAKAYAMA_BOUND_BY_AR	-0.198744	-0.0485146	-1.77394	0.0820429718347092	0.191178185869673	-5.01223
WAESCH_ANAPHASE_PROMOTING_COMPLEX	-0.206615	0.00812068157578807	-1.77319	0.0821686593317539	0.191343418030544	-5.01348
AMIT_EGF_RESPONSE_240_HELA	0.120779958252097	-0.00811008	1.77283852530777	0.0822270983250663	0.191351935009631	-5.01406
SMID_BREAST_CANCER_LUMINAL_B_UP	-0.0680353	-0.0129921	-1.77116	0.0825097112980504	0.191881772013376	-5.01687
BERENJENO_ROCK_SIGNALING_NOT_VIA_RHOA_DN	0.154176449072892	-0.0330063	1.77065834928625	0.0825934025103995	0.19194860610035	-5.01769
POMEROY_MEDULLOBLASTOMA_PROGNOSIS_DN	-0.201506	0.00462853555685497	-1.76984	0.0827309820470633	0.192140505512229	-5.01905
SU_KIDNEY	0.15714092694098	0.0185981746707509	1.76912813380577	0.0828513155455606	0.192292123056906	-5.02024
CHOW_RASSF1_TARGETS_DN	0.173332654183962	0.0162151073322259	1.76729572137089	0.0831610466995799	0.192882826109982	-5.02328
XU_HGF_SIGNALING_NOT_VIA_AKT1_48HR_UP	0.13141509121919	-0.00290851	1.76543569170145	0.083476433104258	0.193485853240327	-5.02637
JIANG_MELANOMA_TRM2_CD8	0.138054389916464	-0.0130508	1.76333044186755	0.0838346016160797	0.194092483365307	-5.02986
LIU_CMYB_TARGETS_UP	0.0838724152342481	-0.0100432	1.76306914096868	0.0838791462652264	0.194092483365307	-5.0303
LIU_TARGETS_OF_VMYB_VS_CMYB_DN	0.127710870619616	-0.014079	1.76291839951212	0.0839048525283748	0.194092483365307	-5.03055
WHITE_NEUROBLASTOMA_WITH_1P36.3_DELETION	-0.217248	0.000644066341468332	-1.76097	0.0842385222931484	0.194622397045435	-5.03378
NAKAMURA_ADIPOGENESIS_LATE_UP	0.117846377881948	-0.0294917	1.76092525089602	0.0842453662561403	0.194622397045435	-5.03385
TONKS_TARGETS_OF_RUNX1_RUNX1T1_FUSION_MONOCYTE_UP	-0.113676	-0.00317912	-1.75996	0.0844109382906678	0.194876012854793	-5.03545
LINDSTEDT_DENDRITIC_CELL_MATURATION_C	0.124495776134607	-0.00839268	1.75906759638043	0.0845637678194409	0.194971271313183	-5.03692
YAO_TEMPORAL_RESPONSE_TO_PROGESTERONE_CLUSTER_9	0.140116589996926	-0.00859491	1.75906720440211	0.0845638351100693	0.194971271313183	-5.03692
GROSS_HYPOXIA_VIA_ELK3_AND_HIF1A_UP	0.131491432906663	-0.0314571	1.75830784148116	0.0846942781430092	0.195143214745073	-5.03818
TCGA_GLIOBLASTOMA_COPY_NUMBER_DN	0.184162573474947	-0.0209381	1.7561943192183	0.0850582206467593	0.195852580566335	-5.04167
JIANG_HYPOXIA_CANCER	0.131670331240611	-0.0254144	1.75424543462364	0.0853949659871605	0.196467982326706	-5.04489
CHIANG_LIVER_CANCER_SUBCLASS_INTERFERON_DN	-0.0775338	-0.00207741	-1.754	0.0854379802903711	0.196467982326706	-5.0453
BRUECKNER_TARGETS_OF_MIRLET7A3_UP	0.133787569447704	-0.0121774	1.74895692294318	0.086314355890652	0.198352661267137	-5.0536
BENPORATH_OCT4_TARGETS	-0.102097	-0.026013	-1.74829	0.0864317365196821	0.198436719740376	-5.05471
LEIN_OLIGODENDROCYTE_MARKERS	0.0778232931743182	-0.00359761	1.74809741043362	0.0864645540924285	0.198436719740376	-5.05502
RORIE_TARGETS_OF_EWSR1_FLI1_FUSION_DN	-0.103636	0.0113856823844438	-1.74744	0.0865804133663169	0.198511916967793	-5.0561
YAGI_AML_WITH_INV_16_TRANSLOCATION	-0.0819517	-0.0133259	-1.74691	0.0866721810974818	0.198511916967793	-5.05697
STEIN_ESTROGEN_RESPONSE_NOT_VIA_ESRRA	-0.0978065	-0.0245862	-1.74677	0.0866978011799278	0.198511916967793	-5.05721
CHARAFE_BREAST_CANCER_LUMINAL_VS_BASAL_DN	0.120589932118559	-0.0172387	1.74623985732217	0.0867899004162836	0.198511916967793	-5.05807
BASSO_CD40_SIGNALING_DN	0.126226926694497	0.00473027593853	1.74617750246532	0.0868008393602663	0.198511916967793	-5.05817
YAGI_AML_WITH_T_8_21_TRANSLOCATION	0.0891839027446775	-0.00987141	1.74596397202703	0.0868383077946716	0.198511916967793	-5.05852
ZHENG_RESPONSE_TO_ARSENITE_UP	0.163745032481651	-0.0164508	1.74551238482865	0.0869175926040679	0.198563211880974	-5.05927
ZWANG_EGF_INTERVAL_DN	0.0893086817837866	-0.00243421	1.74358616314083	0.0872564537183515	0.199207054142616	-5.06243
YAO_TEMPORAL_RESPONSE_TO_PROGESTERONE_CLUSTER_1	0.0929749182555562	-0.0056662	1.7406346886262	0.0877778062723099	0.200266412350868	-5.06727
PUJANA_ATM_PCC_NETWORK	-0.129447	-0.0189773	-1.73874	0.0881139118261487	0.200669219622356	-5.07037
KLEIN_PRIMARY_EFFUSION_LYMPHOMA_UP	0.141043630558925	0.0155490864095321	1.73868387909854	0.0881238179212007	0.200669219622356	-5.07046
SMID_BREAST_CANCER_RELAPSE_IN_LUNG_DN	0.11037639222154	0.0119273845245047	1.73866762479142	0.0881267056686787	0.200669219622356	-5.07049
SENESE_HDAC1_AND_HDAC2_TARGETS_DN	-0.0665936	-0.0126216	-1.73826	0.0881987919092669	0.200702527777895	-5.07115
MEBARKI_HCC_PROGENITOR_WNT_UP_CTNNB1_DEPENDENT_BLOCKED_BY_FZD8CRD	0.107439279067384	-0.00159673	1.73663105038721	0.0884891464065633	0.20123215390503	-5.07382
HIRSCH_CELLULAR_TRANSFORMATION_SIGNATURE_DN	-0.103038	-0.024627	-1.73527	0.0887324953346153	0.201377662830446	-5.07605
MATTIOLI_MGUS_VS_PCL	0.142653972935381	-0.0121729	1.73505544552107	0.0887703982608694	0.201377662830446	-5.0764
JEPSEN_SMRT_TARGETS	0.113435508920221	-0.00299381	1.73504019876194	0.0887731234880617	0.201377662830446	-5.07642
BROWNE_HCMV_INFECTION_20HR_UP	-0.0884772	-0.015963	-1.73498	0.0887837391236435	0.201377662830446	-5.07652
PURWIN_A375_SOX10_TARGETS	-0.117622	-0.0274405	-1.73119	0.0894643758770255	0.202789789058047	-5.08272
MEINHOLD_OVARIAN_CANCER_LOW_GRADE_UP	0.150605840950994	-0.039798	1.73025149072113	0.0896325046712352	0.203039130231274	-5.08424
MOTAMED_RESPONSE_TO_ANDROGEN_UP	0.271274339926375	0.000430175837591709	1.72952036346659	0.089764317611862	0.203205937406503	-5.08543
CASTELLANO_HRAS_AND_NRAS_TARGETS_UP	-0.202721	0.00826154649357254	-1.72846	0.0899549800128207	0.203505663979782	-5.08715
GROSS_HYPOXIA_VIA_ELK3_ONLY_DN	0.126598413052006	-0.00182942	1.72812091054445	0.0900170692655761	0.203514319058031	-5.08771
MIKKELSEN_DEDIFFERENTIATED_STATE_DN	-0.192672	-0.0166414	-1.72562	0.090470382088556	0.204406885275114	-5.09178
HERNANDEZ_ABERRANT_MITOSIS_BY_DOCETACEL_2NM_UP	-0.104059	-0.0229284	-1.7252	0.090545970219892	0.204445425971611	-5.09246
PUIFFE_INVASION_INHIBITED_BY_ASCITES_UP	0.145050028685569	-0.0288018	1.7214877628054	0.0912230996900421	0.20584127081222	-5.09849
SANSOM_WNT_PATHWAY_REQUIRE_MYC	-0.0834845	-0.0133885	-1.71997	0.0915016214766455	0.206279572135386	-5.10096
MCBRYAN_TERMINAL_END_BUD_DN	0.222577258272963	-0.0198607	1.71978166906971	0.0915354528513736	0.206279572135386	-5.10126
BOYAULT_LIVER_CANCER_SUBCLASS_G2	0.101129056909929	-0.0151166	1.71846479434138	0.0917771521864625	0.206611479082583	-5.10339
FULCHER_INFLAMMATORY_RESPONSE_LECTIN_VS_LPS_UP	0.0950626651432374	-0.0173286	1.71833482659834	0.0918010350804948	0.206611479082583	-5.1036
NEWMAN_ERCC6_TARGETS_UP	0.17869870772639	0.000287562374921185	1.71576493321597	0.0922743359959865	0.20754298495427	-5.10776
SILIGAN_TARGETS_OF_EWS_FLI1_FUSION_UP	-0.153357	-0.0208998	-1.71432	0.0925414712604234	0.20800988359888	-5.1101
CROONQUIST_IL6_DEPRIVATION_UP	0.129891131389016	0.00492205427658579	1.7139626628393	0.0926074650291401	0.208024357136197	-5.11068
IGARASHI_ATF4_TARGETS_DN	0.136984657800892	-0.00992261	1.71217388457427	0.0929390826239304	0.208635100003463	-5.11357
BOSCO_TH1_CYTOTOXIC_MODULE	-0.111595	-0.000786127	-1.71006	0.0933319150389372	0.209382388716126	-5.11698
KORKOLA_SEMINOMA_DN	-0.151079	-0.0287416	-1.70968	0.0934021819151089	0.209405533651781	-5.11759
MODY_HIPPOCAMPUS_POSTNATAL	0.1299744588596	0.00661874107452431	1.70826039523418	0.0936680182871432	0.209866829940341	-5.11988
LIANG_SILENCED_BY_METHYLATION_DN	0.271078687076095	-0.0047255	1.70769464283178	0.0937737862376679	0.209969125210368	-5.12079
BOYLAN_MULTIPLE_MYELOMA_D_CLUSTER_DN	0.124657062500807	-0.00766386	1.70296808006832	0.0946612805506783	0.211820533608917	-5.1284
SMID_BREAST_CANCER_ERBB2_DN	-0.167408	0.028653449589034	-1.70251	0.0947480667559427	0.211878999474077	-5.12914
DAVICIONI_PAX_FOXO1_SIGNATURE_IN_ARMS_DN	-0.153296	-0.00909979	-1.70154	0.0949299668222562	0.212149951446028	-5.13069
LUI_THYROID_CANCER_PAX8_PPARG_UP	-0.11807	-0.0357343	-1.69802	0.095597519017095	0.213505200720405	-5.13634
FLECHNER_PBL_KIDNEY_TRANSPLANT_OK_VS_DONOR_DN	0.211882821299261	-0.0160821	1.6963368771069	0.0959180747377757	0.214084239654345	-5.13904
CHEN_NEUROBLASTOMA_COPY_NUMBER_GAINS	-0.095912	-0.010475	-1.69433	0.0963004473724865	0.214800423162258	-5.14225
CARRILLOREIXACH_MRS3_VS_LOWER_RISK_HEPATOBLASTOMA_UP	-0.154074	0.00513622832780048	-1.6936	0.0964400939823255	0.214974631959326	-5.14341
BHATI_G2M_ARREST_BY_2METHOXYESTRADIOL_UP	0.114972284410793	-0.0171091	1.69280218958969	0.0965935935815562	0.215179478558913	-5.14469
TOMLINS_METASTASIS_DN	0.19991409757849	-0.043639	1.69203696349839	0.0967403517337651	0.21536905583559	-5.14592
EHLERS_ANEUPLOIDY_DN	0.12174158585349	-0.000973422	1.69167425860128	0.0968099768582177	0.215386782908124	-5.1465
YANAGISAWA_LUNG_CANCER_RECURRENCE	0.231755086586693	0.0121974744820147	1.68987428582821	0.0971561117994833	0.216019286133415	-5.14937
DELASERNA_TARGETS_OF_MYOD_AND_SMARCA4	0.173287155612793	0.0172853513652702	1.68833404297258	0.0974531088864031	0.216451288609995	-5.15183
MOOTHA_VOXPHOS	0.24081218374109	-0.00965604	1.68822407438039	0.0974743421080796	0.216451288609995	-5.152
UNTERMAN_IPF_VS_CTRL_CD8T_UP	0.275307679895859	-0.0213413	1.6871564147283	0.0976806885206053	0.216771693140073	-5.15371
BURTON_ADIPOGENESIS_10	0.193011006126668	-0.0275675	1.68496836919766	0.0981046947725458	0.217574411962224	-5.15719
NUNODA_RESPONSE_TO_DASATINIB_IMATINIB_UP	0.119491768229667	-0.0158746	1.68296754060603	0.0984937453845334	0.218298637454426	-5.16038
ZHENG_FOXP3_TARGETS_UP	-0.195509	-0.0385481	-1.68248	0.0985884842971439	0.218370054311936	-5.16115
LUDWICZEK_TREATING_IRON_OVERLOAD	0.144439341637881	-0.0211663	1.68035703272061	0.0990032510870871	0.219078737257723	-5.16452
GRAHAM_CML_QUIESCENT_VS_NORMAL_DIVIDING_DN	0.181361488829531	-0.0149801	1.68020047872665	0.0990338752161309	0.219078737257723	-5.16477
JACKSON_DNMT1_TARGETS_DN	0.123942703459843	0.0417293464906738	1.67960475585059	0.0991504780324601	0.219168834688463	-5.16572
ONO_FOXP3_TARGETS_DN	-0.112602	-0.0147349	-1.67935	0.0992000937997311	0.219168834688463	-5.16612
CEBALLOS_TARGETS_OF_TP53_AND_MYC_DN	0.131283923556322	-0.00634046	1.67782719850211	0.0994990758333513	0.21969043734886	-5.16854
BAELDE_DIABETIC_NEPHROPATHY_UP	0.132691497704191	0.0264461179014873	1.67722980601762	0.0996164565929335	0.219810665116309	-5.16949
LOPEZ_MESOTHELIOMA_SURVIVAL_WORST_VS_BEST_UP	0.169312656577423	0.0252730954071945	1.67650541822262	0.099758943009622	0.219986103492809	-5.17064
DER_IFN_ALPHA_RESPONSE_UP	0.163879616446295	-0.025444	1.67493247903292	0.100068914993608	0.220530422758784	-5.17313
HOOI_ST7_TARGETS_UP	-0.0803856	-0.0155284	-1.67458	0.100137584967613	0.220542613046577	-5.17368
MATZUK_CENTRAL_FOR_FEMALE_FERTILITY	0.117726125021844	0.00664415776703885	1.67381866375453	0.100288887348995	0.220736662577215	-5.17489
GAZDA_DIAMOND_BLACKFAN_ANEMIA_PROGENITOR_UP	0.134135996633414	-0.0211248	1.67332598579754	0.100386315045381	0.220811963761661	-5.17567
MOREAUX_MULTIPLE_MYELOMA_BY_TACI_DN	-0.199057	-0.0107058	-1.67249	0.10055158954768	0.221036313587192	-5.17699
BOYAULT_LIVER_CANCER_SUBCLASS_G6_DN	0.140788790094829	-0.0337186	1.67157340871673	0.100733519209437	0.221296970187776	-5.17844
CHAUHAN_RESPONSE_TO_METHOXYESTRADIOL_UP	-0.155923	-0.0233919	-1.67104	0.100840121207588	0.221391919156571	-5.17929
VALK_AML_CLUSTER_9	-0.135982	0.00434890465065239	-1.6701	0.101026160197926	0.221650372147672	-5.18077
ZHAN_MULTIPLE_MYELOMA_CD2_UP	0.100039454653669	-0.00341716	1.66936001861221	0.101173422571873	0.221650372147672	-5.18194
DING_LUNG_CANCER_BY_MUTATION_RATE	-0.122699	-0.00432279	-1.66912	0.10122037804072	0.221650372147672	-5.18231
BENPORATH_NOS_TARGETS	-0.104767	-0.0248885	-1.66902	0.101240601012628	0.221650372147672	-5.18247
IVANOVA_HEMATOPOIESIS_LATE_PROGENITOR	0.135491003448936	-0.0199994	1.66885	0.101275119939217	0.221650372147672	-5.18274
KYNG_NORMAL_AGING_UP	-0.164988	-0.034874	-1.66821	0.101402612612227	0.221790435726054	-5.18375
GHO_ATF5_TARGETS_DN	0.18905244883367	-0.00556221	1.66437291057559	0.102170367659238	0.223329846203829	-5.1898
ONDER_CDH1_TARGETS_2_UP	0.0672097211200979	-0.0157607	1.66257154168687	0.102532442333587	0.223981126373496	-5.19264
NIKOLSKY_BREAST_CANCER_12Q13_Q21_AMPLICON	-0.139093	-0.0136373	-1.66186	0.102675786235216	0.224154075824756	-5.19376
MATZUK_SPERMATOZOA	0.0664460091624449	0.00758748876525188	1.66070761681921	0.102908196434233	0.224521130633839	-5.19557
JI_CARCINOGENESIS_BY_KRAS_AND_STK11_DN	0.159366343798372	0.0186427384449723	1.66022710496754	0.103005246824033	0.224592588736796	-5.19632
TURJANSKI_MAPK7_TARGETS	-0.169063	-0.0427491	-1.65985	0.103081488677366	0.224618615065526	-5.19692
REICHERT_MITOSIS_LIN9_TARGETS	0.224443640405994	-0.0395224	1.65824486291176	0.103406398542569	0.225186128497004	-5.19944
BALLIF_DEVELOPMENTAL_DISABILITY_P16_P12_DELETION	0.201928344350188	0.0418420495998204	1.65618228567588	0.103825164382618	0.225957195756065	-5.20267
LU_TUMOR_VASCULATURE_UP	0.0904363999062607	0.0138833761566113	1.65265627996956	0.104544263208264	0.227380517675258	-5.20819
GRAESSMANN_APOPTOSIS_BY_DOXORUBICIN_UP	0.106066891713749	-0.000474819	1.65232966470334	0.104611079181347	0.227384256117264	-5.2087
PEPPER_CHRONIC_LYMPHOCYTIC_LEUKEMIA_DN	0.102553753728688	-0.00191455	1.65085054582549	0.10491410099755	0.22781160033521	-5.21102
RAMPON_ENRICHED_LEARNING_ENVIRONMENT_EARLY_UP	0.159413393690521	0.00990713608017304	1.65073343656303	0.104938123372274	0.22781160033521	-5.2112
IM_SREBF1A_TARGETS	0.169265670986571	-0.00803048	1.64899037671941	0.105296205226749	0.228370594655745	-5.21392
TURASHVILI_BREAST_DUCTAL_CARCINOMA_VS_LOBULAR_NORMAL_DN	-0.0911871	0.00698615932031754	-1.64884	0.105326375033039	0.228370594655745	-5.21415
TERAMOTO_OPN_TARGETS_CLUSTER_8	-0.1618	0.00760090584085893	-1.64754	0.105594466120224	0.22880984501113	-5.21618
NABA_MATRISOME_HIGHLY_METASTATIC_MELANOMA	0.112267306134489	0.0125712662368742	1.64637080461126	0.105836228484159	0.229182122317657	-5.21801
CHANGOLKAR_H2AFY_TARGETS_UP	0.106505019239278	-0.0101688	1.64607430625769	0.105897493678986	0.229182122317657	-5.21847
KONDO_COLON_CANCER_HCP_WITH_H3K27ME1	0.114216926279469	-0.0453553	1.64564630155065	0.105985982987449	0.229231602832917	-5.21914
TIMOFEEVA_GROWTH_STRESS_VIA_STAT1_DN	0.174762077162771	0.0274056470161157	1.64509464687057	0.10610012578346	0.229336472377244	-5.22
DAZARD_RESPONSE_TO_UV_NHEK_DN	-0.163288	-0.0362572	-1.6439	0.106347603476034	0.229729238677667	-5.22186
YAO_TEMPORAL_RESPONSE_TO_PROGESTERONE_CLUSTER_6	0.0875331881761592	-0.00322396	1.64333545874503	0.106464789630325	0.229840241148779	-5.22274
ZHONG_SECRETOME_OF_LUNG_CANCER_AND_MACROPHAGE	0.13032839509011	-0.00515736	1.64247768405313	0.10664296922861	0.229951688346832	-5.22408
GRAESSMANN_RESPONSE_TO_MC_AND_DOXORUBICIN_UP	0.116034385052278	0.00532055666875715	1.64245310899588	0.106648077618628	0.229951688346832	-5.22411
BOUDOUKHA_BOUND_BY_IGF2BP2	0.121505633254333	-0.0148518	1.64177233784239	0.106789668165295	0.230114935781232	-5.22517
GOBERT_OLIGODENDROCYTE_DIFFERENTIATION_DN	-0.0664652	-0.0195281	-1.64108	0.106932968377039	0.230281663712083	-5.22624
HOEBEKE_LYMPHOID_STEM_CELL_UP	-0.127703	-0.0211217	-1.63972	0.107217821908516	0.230752835444513	-5.22837
ZHAN_MULTIPLE_MYELOMA_MS_DN	-0.130457	-0.0066566	-1.63927	0.107312003372925	0.230813317599525	-5.22907
KYNG_NORMAL_AGING_DN	-0.186308	-0.0129641	-1.63814	0.107547754856463	0.231178035516076	-5.23082
JIANG_AGING_CEREBRAL_CORTEX_DN	0.134441917083206	-0.0159747	1.63703537783238	0.107779138833557	0.231532922475777	-5.23253
RIGGI_EWING_SARCOMA_PROGENITOR_UP	0.0601147310027139	-0.00939612	1.63618207250148	0.107958171828238	0.231774981067016	-5.23386
KIM_ALL_DISORDERS_DURATION_CORR_DN	0.188916610384991	0.0173704528263584	1.63290597141055	0.108647787377836	0.233106117472776	-5.23893
HOEGERKORP_CD44_TARGETS_DIRECT_DN	0.142965251682623	-0.00794386	1.63260334471275	0.108711670587791	0.233106117472776	-5.2394
IRITANI_MAD1_TARGETS_DN	-0.210411	0.00231243682522409	-1.63158	0.108928251774131	0.233427229108614	-5.24099
BANDRES_RESPONSE_TO_CARMUSTIN_MGMT_24HR_UP	-0.16026	-0.0501507	-1.62893	0.109489767793529	0.234486670081421	-5.24508
NIKOLSKY_BREAST_CANCER_19P13_AMPLICON	0.2532159243109	0.0559246078274828	1.62796519972617	0.109695	0.234703523794577	-5.24657
FERRANDO_T_ALL_WITH_MLL_ENL_FUSION_UP	0.108592072871866	-0.0137398	1.62782034973666	0.109725409205996	0.234703523794577	-5.24679
KORKOLA_CHORIOCARCINOMA_DN	-0.152657	-0.0171951	-1.62616	0.110078454523587	0.235314590973617	-5.24935
COATES_MACROPHAGE_M1_VS_M2_UP	-0.116508	-0.0235155	-1.62585	0.110145969520154	0.235314906136942	-5.24984
LI_CYTIDINE_ANALOGS_CYCTOTOXICITY	-0.113334	-0.0343342	-1.62514	0.110296503750305	0.235459439048152	-5.25092
ZHU_CMV_24_HR_DN	0.0701658540279341	0.00232024231364977	1.62489859577523	0.110348440229552	0.235459439048152	-5.2513
TSUNODA_CISPLATIN_RESISTANCE_DN	0.10613874146484	-0.0228967	1.62455463623796	0.110421974635764	0.235472501466864	-5.25183
FISCHER_G1_S_CELL_CYCLE	-0.132117	-0.0302313	-1.62401	0.110538556075796	0.235577288818033	-5.25267
SMID_BREAST_CANCER_LUMINAL_B_DN	0.0585726802203846	0.00695491059981536	1.62080198014856	0.111226839067335	0.236899602964757	-5.2576
UDAYAKUMAR_MED1_TARGETS_DN	0.0990947000145514	-0.0150805	1.61996395123559	0.111407228008595	0.2371392123303	-5.25889
KUROZUMI_RESPONSE_TO_ONCOCYTIC_VIRUS_AND_CYCLIC_RGD	0.0897336534044996	0.0160078787064062	1.61737305272012	0.111966432769827	0.238074579932972	-5.26287
KYNG_ENVIRONMENTAL_STRESS_RESPONSE_DN	-0.154669	-0.031199	-1.6173	0.111982975903198	0.238074579932972	-5.26299
LU_EZH2_TARGETS_DN	-0.132777	-0.0230678	-1.61462	0.112563566350633	0.239163343833796	-5.2671
ENK_UV_RESPONSE_EPIDERMIS_UP	0.107376686385233	-0.00487075	1.61084308742708	0.113385939429139	0.240683069751075	-5.27287
BRACHAT_RESPONSE_TO_METHOTREXATE_UP	0.145223155263744	-0.0279898	1.61070258207747	0.113416642659682	0.240683069751075	-5.27309
DELACROIX_RAR_TARGETS_UP	0.1148120718599	0.00926389829387176	1.61014758554406	0.113537986434538	0.240794284526923	-5.27394
RAMJAUN_APOPTOSIS_BY_TGFB1_VIA_SMAD4_UP	0.161091824862618	-0.033519	1.60939324446743	0.113703083432322	0.240998100988531	-5.27509
FLORIO_HUMAN_NEOCORTEX	-0.13575	0.0104591165193487	-1.60894	0.113801905384637	0.241030817335993	-5.27578
COLINA_TARGETS_OF_4EBP1_AND_4EBP2	0.0913160117759989	-0.00956688	1.60869294495822	0.11385652694085	0.241030817335993	-5.27616
RICKMAN_HEAD_AND_NECK_CANCER_D	0.126185141004308	0.0312791347924418	1.60739486521607	0.114141394795208	0.241477521552588	-5.27814
MANNE_COVID19_COMBINED_COHORT_VS_HEALTHY_DONOR_PLATELETS_DN	-0.116106	-0.0150716	-1.60692	0.114246158704687	0.241477521552588	-5.27887
ZHENG_RESPONSE_TO_ARSENITE_DN	-0.163934	-0.0176451	-1.60679	0.114274933617643	0.241477521552588	-5.27907
FURUKAWA_DUSP6_TARGETS_PCI35_DN	0.141744123532229	-0.0237469	1.60571872604563	0.114510083277856	0.241739223262162	-5.2807
MUELLER_PLURINET	-0.121438	-0.0118965	-1.6056	0.114537192813879	0.241739223262162	-5.28089
BAE_BRCA1_TARGETS_UP	0.143317813735829	-0.016232	1.60394779262292	0.114900670684374	0.242359929166981	-5.2834
DER_IFN_GAMMA_RESPONSE_UP	0.153004127330668	-0.0236199	1.60317244631298	0.115072016141935	0.242574865651044	-5.28458
COLLIS_PRKDC_SUBSTRATES	-0.138658	-0.0328437	-1.60123	0.11550133605988	0.243333031880073	-5.28753
HILLION_HMGA1_TARGETS	0.102626393595836	0.000974149474106763	1.60013456809169	0.115745358030291	0.243700142013145	-5.2892
GARY_CD5_TARGETS_UP	0.103141260493846	-0.00888112	1.59887044086132	0.116026488203287	0.244144893550651	-5.29112
KONDO_PROSTATE_CANCER_WITH_H3K27ME3	0.0889109622868081	0.0183875939867481	1.59801078725697	0.116217982616861	0.244400610042563	-5.29243
KIM_GERMINAL_CENTER_T_HELPER_UP	-0.189518	-0.0362841	-1.59715	0.116409641634028	0.244656364757918	-5.29373
CAFFAREL_RESPONSE_TO_THC_8HR_3_UP	0.203402462557033	-0.0381747	1.59370184938665	0.11718168733893	0.246130868235046	-5.29896
BILANGES_SERUM_SENSITIVE_VIA_TSC2	-0.150617	-0.025199	-1.59142	0.117693611094731	0.247057562231909	-5.30241
FIRESTEIN_CTNNB1_PATHWAY_AND_PROLIFERATION	0.151599764386981	-0.0245591	1.58999806172811	0.118015201784536	0.247583843743775	-5.30456
KINSEY_TARGETS_OF_EWSR1_FLII_FUSION_UP	-0.141019	-0.0162005	-1.58952	0.118122695292736	0.247660609038131	-5.30528
SWEET_LUNG_CANCER_KRAS_DN	0.0553881210370304	-0.00319178	1.58353944299511	0.119480124355377	0.250356373349328	-5.31431
SPIRA_SMOKERS_LUNG_CANCER_UP	0.188673751674383	-0.0202058	1.58217789448171	0.119790810769581	0.250856895694333	-5.31635
CHEN_ETV5_TARGETS_TESTIS	-0.176164	-0.021213	-1.58118	0.120018030100913	0.251182132499993	-5.31785
NIKOLSKY_BREAST_CANCER_19Q13.4_AMPLICON	0.238565877689531	0.0360473531495219	1.5799564982239	0.120299100700099	0.251619616015237	-5.31969
WEIGEL_OXIDATIVE_STRESS_BY_HNE_AND_TBH	0.0923937206810597	-0.0225306	1.57841654304847	0.12065248558536	0.252137792844894	-5.32201
WANG_TNF_TARGETS	0.116239642987244	0.0226158231638813	1.57809547896038	0.12072626781061	0.252137792844894	-5.32249
VERHAAK_GLIOBLASTOMA_PRONEURAL	-0.0709873	-0.0185572	-1.57775	0.120805410727674	0.252137792844894	-5.32301
WOOD_EBV_EBNA1_TARGETS_DN	0.166221401236175	-0.0192995	1.57744628305422	0.120875567535841	0.252137792844894	-5.32346
VALK_AML_CLUSTER_4	0.0981138492632124	-0.00595697	1.57730638943328	0.120907759237102	0.252137792844894	-5.32367
GRADE_COLON_VS_RECTAL_CANCER_UP	-0.144869	-0.0180948	-1.57695	0.12099	0.252159741270956	-5.32421
MARKS_ACETYLATED_NON_HISTONE_PROTEINS	-0.141807	-0.0299821	-1.57318	0.121860119750759	0.253820750321645	-5.32985
ZHU_CMV_8_HR_DN	0.0814910429418178	-0.0183675	1.57210065389433	0.122110598322032	0.254190893884898	-5.33147
NAKAYAMA_FRA2_TARGETS	-0.1343	-0.0364142	-1.57132	0.122291683396386	0.254416229960438	-5.33264
GAVIN_FOXP3_TARGETS_CLUSTER_P4	0.0812724239715537	-0.0168751	1.56862842627671	0.122918232853913	0.255512375044749	-5.33666
WANG_CISPLATIN_RESPONSE_AND_XPC_DN	0.0992952495301825	-0.0224462	1.56842846812391	0.122964873303814	0.255512375044749	-5.33696
HOFFMANN_IMMATURE_TO_MATURE_B_LYMPHOCYTE_UP	0.11665870423895	0.00368668920846186	1.56795090084111	0.123076323959466	0.255591914144123	-5.33767
FREDERICK_PRKCI_TARGETS	-0.194665	-0.0264859	-1.56719	0.123255189589064	0.255811275837553	-5.33881
CHIN_BREAST_CANCER_COPY_NUMBER_UP	-0.118186	-0.0218013	-1.56657	0.123398330190342	0.255956275151344	-5.33973
CROMER_METASTASIS_DN	0.12895965564977	-0.000671007	1.56509996034827	0.123743343263353	0.256519583394001	-5.34192
UEDA_PERIFERAL_CLOCK	0.0910448434718717	-0.0100264	1.56446091454398	0.123893255243478	0.256610398693476	-5.34287
TSENG_IRS1_TARGETS_DN	0.0689359536500324	-0.00779951	1.56428699272794	0.123934080330917	0.256610398693476	-5.34313
NELSON_RESPONSE_TO_ANDROGEN_DN	-0.173272	0.00388685003969658	-1.56329	0.12416823424814	0.25689952850084	-5.34462
MOOTHA_PGC	0.119735529838925	-0.0113187	1.56306675328698	0.124220814096169	0.25689952850084	-5.34495
SMID_BREAST_CANCER_LUMINAL_A_UP	0.0762901165391188	-0.00442878	1.56211549856384	0.124444710829063	0.257210281021252	-5.34636
MCBRYAN_PUBERTAL_BREAST_6_7WK_UP	0.103574789520157	-0.0179994	1.56134700350736	0.12462582801018	0.257406012097717	-5.34751
PUJANA_BREAST_CANCER_WITH_BRCA1_MUTATED_DN	-0.221764	-0.000945726	-1.56109	0.124686794294113	0.257406012097717	-5.34789
YAGUE_PRETUMOR_DRUG_RESISTANCE_UP	-0.148677	0.00377575342969546	-1.56046	0.124835877242078	0.257421149462368	-5.34883
SANA_TNF_SIGNALING_UP	0.11184133983555	-0.00194112	1.56035868148361	0.124859064580811	0.257421149462368	-5.34898
KOBAYASHI_EGFR_SIGNALING_6HR_UP	-0.231894	-0.0809697	-1.56012	0.124915215670974	0.257421149462368	-5.34933
FIGUEROA_AML_METHYLATION_CLUSTER_5_UP	-0.164157	-0.0112429	-1.55952	0.12505648864803	0.257560327150689	-5.35022
AMIT_EGF_RESPONSE_120_MCF10A	0.111042091883591	-0.00120515	1.55894956029093	0.125192212426421	0.257687918683258	-5.35107
CHENG_TAF7L_TARGETS	-0.253083	-0.00491545	-1.55495	0.126142451713642	0.259490920986896	-5.357
DAVICIONI_PAX_FOXO1_SIGNATURE_IN_ARMS_UP	-0.0813323	-0.0102601	-1.55419	0.126323177175322	0.25970974565827	-5.35813
JIANG_MELANOMA_TRM1_CD8	0.148611847977702	-0.0236967	1.55365130191105	0.126451227771587	0.259820081533031	-5.35892
BURTON_ADIPOGENESIS_PEAK_AT_8HR	0.101291320799633	-0.0180137	1.55331114238744	0.126532404781017	0.259834032863075	-5.35943
WOOD_EBV_EBNA1_TARGETS_UP	-0.084946	-0.0128543	-1.55299	0.126608880118073	0.259838318597197	-5.3599
KOBAYASHI_EGFR_SIGNALING_6HR_DN	0.170039909928115	-0.00572325	1.55154121176294	0.126955462372261	0.260396611900357	-5.36204
VERNELL_RETINOBLASTOMA_PATHWAY_UP	-0.139976	-0.0292009	-1.54954	0.127434776483521	0.261226334657828	-5.365
TAKADA_GASTRIC_CANCER_COPY_NUMBER_DN	-0.128227	-0.0244515	-1.54805	0.127794063816785	0.26162737243603	-5.3672
LINSLEY_MIR16_TARGETS	-0.0979163	-0.0196565	-1.54801	0.127803657591406	0.26162737243603	-5.36726
MUNSHI_MULTIPLE_MYELOMA_UP	0.126443403439395	-0.00578016	1.54779301119849	0.127855117305555	0.26162737243603	-5.36758
XU_AKT1_TARGETS_48HR	-0.151735	-0.0159157	-1.54724	0.127988067564498	0.261746088994608	-5.36839
KREPPEL_CD99_TARGETS_DN	-0.15192	-0.0423997	-1.54502	0.128524601983537	0.262689546359563	-5.37167
WU_ALZHEIMER_DISEASE_UP	0.141529185532802	-0.00208232	1.54405057985626	0.128758472983616	0.263013652708637	-5.37309
KOYAMA_SEMA3B_TARGETS_DN	-0.0565928	-0.0171704	-1.54306	0.12899937787201	0.26329532177601	-5.37455
LIU_CMYB_TARGETS_DN	-0.178296	-0.0184734	-1.54274	0.129077147631697	0.26329532177601	-5.37502
AMIT_EGF_RESPONSE_480_MCF10A	-0.0830116	-0.00952867	-1.54255	0.129122498197053	0.26329532177601	-5.3753
WAKABAYASHI_ADIPOGENESIS_PPARG_RXRA_BOUND_36HR	0.0886432033375639	-0.0133649	1.54200901789848	0.129253417762627	0.263408511228038	-5.37609
KERLEY_RESPONSE_TO_CISPLATIN_DN	-0.165142	-0.0495657	-1.53916	0.129946628628635	0.264666806880363	-5.38028
MIKKELSEN_ES_ICP_WITH_H3K4ME3	-0.066604	-0.0018961	-1.53859	0.130085830954012	0.264795925129582	-5.38111
ROPERO_HDAC2_TARGETS	0.0623569366201378	0.00064539946370125	1.53468146120479	0.131042409830246	0.266587732986051	-5.38684
VART_KSHV_INFECTION_ANGIOGENIC_MARKERS_DN	0.0992927292584125	0.00192832280673178	1.5340369597551	0.131200703524057	0.266754398957817	-5.38778
KUMAMOTO_RESPONSE_TO_NUTLIN_3A_UP	0.173618630276181	0.00791464278156553	1.53140429297648	0.131848889199543	0.267916329246076	-5.39163
SANSOM_APC_MYC_TARGETS	-0.124291	0.00768523958578982	-1.52809	0.132668312628585	0.269424660471888	-5.39647
IWANAGA_CARCINOGENESIS_BY_KRAS_DN	-0.0655865	-0.0163878	-1.52472	0.133506188047826	0.270968689628736	-5.40138
BLANCO_MELO_INFLUENZA_A_INFECTION_A594_CELLS_DN	0.185785499250567	0.0478910171568617	1.52346286942806	0.133819623978424	0.271447123435909	-5.4032
DOANE_BREAST_CANCER_CLASSES_DN	0.0971395203774741	-0.0104645	1.52269827618079	0.134010596350308	0.271676734214524	-5.40431
FIRESTEIN_PROLIFERATION	0.0697372580718043	-0.0105246	1.52127558846577	0.134366518462167	0.272240283635933	-5.40638
LIU_SMARCA4_TARGETS	0.109880931535836	0.024528462718432	1.51667230398357	0.135523307823125	0.274355426522097	-5.41305
KORKOLA_EMBRYONAL_CARCINOMA_UP	0.103477919940224	-0.0260356	1.51649685394507	0.135567554015786	0.274355426522097	-5.41331
MORI_MATURE_B_LYMPHOCYTE_UP	0.10038127536013	-0.00406737	1.51614646272707	0.135655952453056	0.274375357219759	-5.41382
ISSAEVA_MLL2_TARGETS	0.0814297898314618	0.00959203541370606	1.51509663572434	0.135921082438226	0.274752512127734	-5.41534
HEIDENBLAD_AMPLIFIED_IN_PANCREATIC_CANCER	-0.113562	-0.0325449	-1.51394	0.136213830504152	0.275096025386952	-5.41701
BROWNE_HCMV_INFECTION_4HR_DN	-0.0706279	-0.0143094	-1.5138	0.136248532470491	0.275096025386952	-5.41721
PYEON_CANCER_HEAD_AND_NECK_VS_CERVICAL_UP	-0.159589	-0.028385	-1.513	0.136451886674034	0.275347452427731	-5.41837
TERAO_AOX4_TARGETS_HG_UP	0.171674506805313	-0.000142375	1.51134721685117	0.136871348707825	0.276034423231197	-5.42075
KRIGE_RESPONSE_TO_TOSEDOSTAT_24HR_UP	0.121649988972275	-0.0221085	1.50933531443896	0.137383423891349	0.276907270428437	-5.42365
KONDO_COLON_CANCER_HCP_WITH_H3K27ME3	0.187038481366729	0.00534362131836236	1.50649451747513	0.138109060563271	0.278116986223369	-5.42775
BROWNE_HCMV_INFECTION_16HR_UP	-0.115072	-0.0240897	-1.50636	0.138142848868464	0.278116986223369	-5.42794
WILCOX_RESPONSE_TO_PROGESTERONE_DN	0.0866998374284611	-0.00695305	1.50392371513897	0.138768349618804	0.279215348628159	-5.43144
HOLLERN_ADENOMYOEPITHELIAL_BREAST_TUMOR	-0.114611	-0.0119075	-1.50194	0.139278016877912	0.279961906200251	-5.43429
FAELT_B_CLL_WITH_VH_REARRANGEMENTS_DN	-0.17394	-0.0273674	-1.50177	0.139321603047642	0.279961906200251	-5.43453
WEBER_METHYLATED_IN_COLON_CANCER	-0.115976	-0.0245085	-1.50155	0.139379832488473	0.279961906200251	-5.43485
KORKOLA_TERATOMA_UP	0.0982645573129491	-0.0210008	1.49996630412401	0.139788113299897	0.280620620549736	-5.43712
PURWIN_MEWO_SOX10_TARGETS	-0.107012	-0.0185551	-1.49926	0.13997047806761	0.280825318719221	-5.43813
FIGUEROA_AML_METHYLATION_CLUSTER_5_DN	0.063565731224174	0.0121495956078677	1.49865263638511	0.140127934792252	0.280979837100652	-5.439
LAIHO_COLORECTAL_CANCER_SERRATED_UP	0.186810973826838	-0.0207933	1.49757754344056	0.140406527995035	0.281170962312448	-5.44054
BARIS_THYROID_CANCER_DN	0.0840479350506162	-0.00790013	1.49733760009613	0.1404687653179	0.281170962312448	-5.44089
NIKOLSKY_BREAST_CANCER_8P12_P11_AMPLICON	-0.102457	-0.017229	-1.49711	0.140528642928386	0.281170962312448	-5.44122
MATZUK_MATERNAL_EFFECT	0.164286727911801	-0.00771683	1.49704290825398	0.140545233380342	0.281170962312448	-5.44131
SASSON_FSH_RESPONSE	0.152952642429458	0.0169862269317118	1.49379340731914	0.14139061665426	0.282700299927493	-5.44595
HOLLEMAN_PREDNISOLONE_RESISTANCE_B_ALL_UP	-0.169601	-0.0247864	-1.49283	0.141643181661614	0.283043268617859	-5.44733
PHONG_TNF_TARGETS_DN	0.169649218162762	-0.02717	1.4898529539275	0.142421148288132	0.284356231425816	-5.45157
ELVIDGE_HIF1A_AND_HIF2A_TARGETS_UP	-0.107061	-0.0191946	-1.48969	0.142463041796501	0.284356231425816	-5.4518
TOMLINS_PROSTATE_CANCER_DN	-0.0927311	-0.0234322	-1.48761	0.143010298039098	0.285285534580566	-5.45476
FUJIWARA_PARK2_IN_LIVER_CANCER_DN	0.186306662162256	-0.0208288	1.48583846617756	0.143477138370062	0.285917824219586	-5.45728
GARGALOVIC_RESPONSE_TO_OXIDIZED_PHOSPHOLIPIDS_CYAN_UP	0.197430311634172	-0.0311797	1.48578605187803	0.143490966463479	0.285917824219586	-5.45736
LI_CISPLATIN_RESISTANCE_UP	0.128897117606781	-0.00601051	1.48341206488668	0.144118382735459	0.2870042821522	-5.46073
GRAHAM_CML_DIVIDING_VS_NORMAL_QUIESCENT_DN	0.127886247140068	-0.0377525	1.48261514639082	0.144329483519004	0.28726090366489	-5.46186
SMID_BREAST_CANCER_RELAPSE_IN_BRAIN_DN	-0.0561293	-0.0116683	-1.48069	0.144840362377628	0.288113545435681	-5.46459
UZONYI_RESPONSE_TO_LEUKOTRIENE_AND_THROMBIN	0.135044761342768	-0.0280097	1.47994314228575	0.145039068702451	0.288344602719215	-5.46564
BLANCO_MELO_SARS_COV_1_INFECTION_MCR5_CELLS_DN	0.139452089166449	0.0470069696683189	1.47643199932147	0.145975677816497	0.290041548699104	-5.47061
VARELA_ZMPSTE24_TARGETS_DN	0.0909338860291062	-0.0102772	1.47593238451873	0.146109338238476	0.290142079856166	-5.47131
BIDUS_METASTASIS_UP	-0.158043	-0.0326477	-1.47469	0.146443318834026	0.290640064026847	-5.47307
KESHELAVA_MULTIPLE_DRUG_RESISTANCE	0.133730808009947	0.00150048694399893	1.47428374435299	0.146551078097872	0.290688765358243	-5.47364
NADLER_OBESITY_DN	0.125080562051326	-0.00250377	1.4739338826893	0.146644955878823	0.290709892670107	-5.47414
MARTINEZ_TP53_TARGETS_UP	0.0813978783892028	-0.0107078	1.4724316835794	0.147048576737715	0.2913446843703	-5.47625
HERNANDEZ_ABERRANT_MITOSIS_BY_DOCETACEL_2NM_DN	-0.127185	-0.0251099	-1.47118	0.147386408567175	0.291848483631032	-5.47802
NIKOLSKY_BREAST_CANCER_7Q21_Q22_AMPLICON	-0.0961365	-0.0334792	-1.46707	0.14849675613007	0.293880549100473	-5.4838
NIKOLSKY_BREAST_CANCER_14Q22_AMPLICON	-0.202817	-0.0611784	-1.46661	0.148620704736704	0.293901768021305	-5.48444
DELACROIX_RARG_BOUND_MEF	0.0924637665947974	0.00587193614270243	1.46640834103397	0.1486757584007	0.293901768021305	-5.48473
SCHAEFFER_PROSTATE_DEVELOPMENT_AND_CANCER_BOX4_DN	-0.180625	-0.0316689	-1.46483	0.149104803490323	0.29451343352244	-5.48694
HOEBEKE_LYMPHOID_STEM_CELL_DN	0.127055079112208	-0.0164503	1.46455470318697	0.149179349718534	0.29451343352244	-5.48733
YAO_TEMPORAL_RESPONSE_TO_PROGESTERONE_CLUSTER_13	0.17343432905826	-0.0185862	1.4643386744903	0.149238126920904	0.29451343352244	-5.48763
FALVELLA_SMOKERS_WITH_LUNG_CANCER	0.119890742279931	-0.0215932	1.46352478301777	0.149459734386413	0.294661575709632	-5.48877
BOQUEST_STEM_CELL_UP	0.0631437479043661	0.00125078529386725	1.46295855262472	0.149614060796753	0.294661575709632	-5.48956
APRELIKOVA_BRCA1_TARGETS	0.110078068540315	-0.0139114	1.46289603412744	0.149631107918822	0.294661575709632	-5.48965
SASAKI_TARGETS_OF_TP73_AND_TP63	0.130388722660925	0.0236064968133496	1.46282446189589	0.149650625625218	0.294661575709632	-5.48975
ZHENG_FOXP3_TARGETS_DN	-0.171881	-0.0197981	-1.4625	0.149740481750819	0.294672395918654	-5.49021
LOPEZ_MBD_TARGETS	0.101226427453075	-0.00533061	1.46173029046722	0.149949254579448	0.294917086850231	-5.49128
TSUTSUMI_FBXW8_TARGETS	-0.158157	-0.00241521	-1.46107	0.150128701886139	0.29510385801254	-5.4922
NIKOLSKY_BREAST_CANCER_21Q22_AMPLICON	-0.206989	-0.00921144	-1.46069	0.150233723064064	0.295144203972314	-5.49274
ALONSO_METASTASIS_DN	-0.0888278	-0.00603171	-1.45877	0.150758955347485	0.296009573371987	-5.49542
NIKOLSKY_BREAST_CANCER_12Q24_AMPLICON	-0.200749	0.0094585821647776	-1.45776	0.151037807599294	0.296236504573775	-5.49684
BOSCO_ALLERGEN_INDUCED_TH2_ASSOCIATED_MODULE	-0.0886211	-0.0179419	-1.45773	0.151044149626651	0.296236504573775	-5.49687
DING_LUNG_CANCER_MUTATED_FREQUENTLY	0.123015600101387	0.0070810161987517	1.45681957636959	0.151295287844877	0.296303881757803	-5.49815
STREICHER_LSM1_TARGETS_UP	-0.0921184	-0.0321893	-1.4566	0.151355839966317	0.296303881757803	-5.49845
ZHONG_RESPONSE_TO_AZACITIDINE_AND_TSA_DN	-0.124288	-0.0235053	-1.45643	0.151403486883794	0.296303881757803	-5.49869
ONO_FOXP3_TARGETS_UP	0.110183527882128	0.002503621415049	1.4563742656642	0.151417815327134	0.296303881757803	-5.49877
NAKAMURA_CANCER_MICROENVIRONMENT_DN	-0.130406	-0.0213402	-1.45556	0.151641195730163	0.296574858166551	-5.4999
UNTERMAN_IPF_VS_CTRL_NK_CELL_UP	-0.235421	-0.0107004	-1.45384	0.15211551555275	0.297292917666697	-5.50229
ZHU_SKIL_TARGETS_DN	0.177884138125649	-0.043304	1.45339817057927	0.152238688588376	0.297292917666697	-5.50292
BOSCO_INTERFERON_INDUCED_ANTIVIRAL_MODULE	-0.134358	-0.0336197	-1.45331	0.152263678701896	0.297292917666697	-5.50304
SONG_TARGETS_OF_IE86_CMV_PROTEIN	-0.14872	-0.0146669	-1.45292	0.152370554114052	0.297335388558874	-5.50358
CHEOK_RESPONSE_TO_MERCAPTOPURINE_AND_LD_MTX_UP	-0.198937	-0.0473712	-1.4521	0.15259744792078	0.29761188475002	-5.50472
BOYLAN_MULTIPLE_MYELOMA_PCA3_UP	-0.0837905	-0.0224162	-1.45048	0.15304605310601	0.298320236327731	-5.50697
VANTVEER_BREAST_CANCER_METASTASIS_UP	-0.100256	-0.0135309	-1.44916	0.153413022256084	0.298868760033743	-5.50881
DESERT_PERIVENOUS_HEPATOCELLULAR_CARCINOMA_SUBCLASS_UP	-0.107499	-0.0253946	-1.4463	0.154209207114839	0.300252374833964	-5.51277
BOYLAN_MULTIPLE_MYELOMA_D_CLUSTER_UP	-0.115187	-0.0112941	-1.44367	0.154947234125561	0.301499796708875	-5.51642
KIM_MYC_AMPLIFICATION_TARGETS_UP	-0.131797	-0.0121934	-1.4434	0.155022512135454	0.301499796708875	-5.5168
TESAR_ALK_TARGETS_HUMAN_ES_5D_UP	-0.220549	0.0124975711463771	-1.44165	0.155513627645256	0.302286645166878	-5.51922
COLLIS_PRKDC_REGULATORS	0.167692812173438	-0.0312139	1.43922932184071	0.156194685681094	0.303441622404928	-5.52256
MOREAUX_MULTIPLE_MYELOMA_BY_TACI_UP	0.0874720291641322	0.0155658303036786	1.43779042570092	0.156600881977519	0.30406163465674	-5.52454
SHIRAISHI_PLZF_TARGETS_UP	-0.137571	0.00323855639726294	-1.43604	0.15709659911148	0.304854678164667	-5.52696
BLANCO_MELO_BRONCHIAL_EPITHELIAL_CELLS_INFLUENZA_A_INFECTION_UP	-0.0858856	-0.0120384	-1.43506	0.157373632148059	0.305179977162528	-5.5283
JIANG_VHL_TARGETS	0.108944965976353	-0.00693948	1.43483079745488	0.157438969037181	0.305179977162528	-5.52862
MCBRYAN_PUBERTAL_BREAST_4_5WK_DN	0.0803768159887555	-0.00915983	1.43345562319299	0.157829570220906	0.305767436928244	-5.53051
ZHU_CMV_24_HR_UP	0.124851626025048	-0.0112834	1.43053921816691	0.158660439590148	0.307206715902653	-5.53451
BAKKER_FOXO3_TARGETS_UP	0.127715191527778	-0.0249678	1.42921478577432	0.159038887651208	0.307768883415883	-5.53633
LINDGREN_BLADDER_CANCER_WITH_LOH_IN_CHR9Q	-0.124126	-0.0215197	-1.42762	0.159495369749266	0.308481354670093	-5.53852
WOO_LIVER_CANCER_RECURRENCE_UP	0.0652049995617693	-0.0154868	1.42686842808727	0.159711070511123	0.308727597839154	-5.53955
YAMAZAKI_TCEB3_TARGETS_UP	0.0680400564808884	-0.0124592	1.4258131823907	0.160014096800049	0.309142278828856	-5.54099
HOLLEMAN_VINCRISTINE_RESISTANCE_B_ALL_DN	0.13921364163092	-0.0234391	1.4243139348998	0.160445392879984	0.309804177628404	-5.54304
INAMURA_LUNG_CANCER_SCC_UP	0.153982919608445	-0.00380076	1.42284971499486	0.160867485024904	0.310448	-5.54504
GAUSSMANN_MLL_AF4_FUSION_TARGETS_A_UP	-0.0928905	-0.0195693	-1.42231	0.161024284030848	0.310578588691193	-5.54578
BOQUEST_STEM_CELL_CULTURED_VS_FRESH_UP	0.0656519011153026	-0.00996913	1.42050213508797	0.161546026214078	0.311412952298992	-5.54824
BENPORATH_NANOG_TARGETS	-0.0849597	-0.0232371	-1.42001	0.161689143150253	0.311516920586781	-5.54892
LI_WILMS_TUMOR_VS_FETAL_KIDNEY_1_UP	0.101051567758716	-0.0207581	1.41824327115819	0.16220102355031	0.312330857365619	-5.55132
BROWNE_HCMV_INFECTION_18HR_UP	-0.109837	-0.0270452	-1.41683	0.162610834926734	0.312947463580762	-5.55324
BARIS_THYROID_CANCER_UP	0.170089902220382	-0.0427475	1.41532611352422	0.163049955527298	0.313453343112859	-5.55529
XU_AKT1_TARGETS_6HR	0.133500866874412	-0.0159128	1.41531508857809	0.163053170465521	0.313453343112859	-5.5553
KOHOUTEK_CCNT2_TARGETS	0.0841523904459843	0.0089030928028489	1.41319052327755	0.163673625074972	0.314473032115994	-5.55819
ELVIDGE_HIF1A_TARGETS_UP	-0.106285	-0.0245858	-1.41238	0.163909393869178	0.314752893229817	-5.55928
VALK_AML_CLUSTER_3	0.0957611613559884	0.00503279397933627	1.41170468254586	0.164108635180145	0.314962342134201	-5.5602
ZHU_CMV_8_HR_UP	0.118129477505385	-0.0262977	1.41121666843063	0.164251706727861	0.315063817463162	-5.56087
STEIN_ESRRA_TARGETS_RESPONSIVE_TO_ESTROGEN_DN	-0.135044	-0.029873	-1.40843	0.165071574829101	0.316462684345802	-5.56464
VERRECCHIA_RESPONSE_TO_TGFB1_C6	-0.160347	0.00857218405863224	-1.40578	0.165851629995008	0.317783732074912	-5.56822
GINESTIER_BREAST_CANCER_20Q13_AMPLIFICATION_UP	-0.12587	-0.032892	-1.40526	0.166004400069151	0.317902066579795	-5.56892
KIM_WT1_TARGETS_12HR_UP	0.0593921381434595	-0.0058054	1.40415248497033	0.16633357057327	0.318357896993113	-5.57042
DEURIG_T_CELL_PROLYMPHOCYTIC_LEUKEMIA_DN	-0.139751	-0.0245994	-1.40184	0.167019962377118	0.319496565489197	-5.57354
CHIARADONNA_NEOPLASTIC_TRANSFORMATION_CDC25_UP	0.0953949033274082	-0.0191908	1.39976644516572	0.167636410631658	0.320348028203392	-5.57632
ACEVEDO_METHYLATED_IN_LIVER_CANCER_DN	0.0441607104132249	0.00301445676011232	1.39972588407452	0.167648495721672	0.320348028203392	-5.57638
ANDERSEN_LIVER_CANCER_KRT19_DN	0.0732894619634648	-0.00625791	1.39911877309351	0.167829463655697	0.320518489092044	-5.5772
LINDSTEDT_DENDRITIC_CELL_MATURATION_B	0.107374871917896	-0.0179395	1.39646556474448	0.168622106071837	0.321856293174277	-5.58076
HOSHIDA_LIVER_CANCER_SURVIVAL_UP	0.0570824204926237	-0.00586743	1.39585522317073	0.168804853383468	0.321932197136348	-5.58158
SAMOLS_TARGETS_OF_KHSV_MIRNAS_UP	0.205782323185002	-0.0396846	1.39556302995166	0.168892395461214	0.321932197136348	-5.58197
SMID_BREAST_CANCER_NORMAL_LIKE_UP	-0.0623567	0.0022809855900031	-1.39541	0.168938367406506	0.321932197136348	-5.58218
SCHLESINGER_H3K27ME3_IN_NORMAL_AND_METHYLATED_IN_CANCER	0.0876952992470308	0.0454537499127713	1.3946024637268	0.1691804315123	0.322152280319032	-5.58326
PEREZ_TP53_TARGETS	-0.0703754	-0.00623932	-1.39441	0.169238315025887	0.322152280319032	-5.58352
NIKOLSKY_BREAST_CANCER_1Q32_AMPLICON	-0.139966	-0.0198352	-1.39265	0.169767687871293	0.322983950835745	-5.58588
NABA_MATRISOME_POORLY_METASTATIC_BREAST_CANCER_TUMOR_CELL_DERIVED	0.101174081478808	0.0193300023602505	1.39112281513735	0.170227018226311	0.323681532207133	-5.58792
HOLLEMAN_DAUNORUBICIN_ALL_DN	-0.130655	-0.0154134	-1.39026	0.170485804389538	0.323766988988731	-5.58906
CASTELLANO_HRAS_AND_NRAS_TARGETS_DN	-0.12658	-0.0419737	-1.39024	0.170493037615287	0.323766988988731	-5.5891
WANG_NEOPLASTIC_TRANSFORMATION_BY_CCND1_MYC	-0.0961915	-0.00826419	-1.39005	0.17055003141691	0.323766988988731	-5.58935
NABA_MATRISOME_HIGHLY_METASTATIC_MELANOMA_TUMOR_CELL_DERIVED	0.0995535344712719	0.0208321265984127	1.38889884164966	0.170898543201693	0.323910034554819	-5.59089
BROWNE_HCMV_INFECTION_48HR_UP	-0.0920788	-0.0200852	-1.38866	0.170970445674302	0.323910034554819	-5.59121
MAINA_HYPOXIA_VHL_TARGETS_UP	0.156745031919677	0.00257778524444906	1.38865032059794	0.170973710425373	0.323910034554819	-5.59122
HOFFMAN_CLOCK_TARGETS_DN	0.168197703111351	0.0162618555937275	1.38836378549688	0.171060406946271	0.323910034554819	-5.5916
TONKS_TARGETS_OF_RUNX1_RUNX1T1_FUSION_HSC_UP	0.0961450326352492	-0.0197169	1.38826917963339	0.171089039150771	0.323910034554819	-5.59173
TESAR_ALK_AND_JAK_TARGETS_MOUSE_ES_D4_DN	-0.167274	-0.018416	-1.38758	0.171298144084545	0.324085176755223	-5.59265
GABRIELY_MIR21_TARGETS	-0.173793	-0.0382927	-1.38735	0.171367111785542	0.324085176755223	-5.59295
JONES_TCOF1_TARGETS	-0.204629	-0.0322723	-1.38598	0.171782240012572	0.324694461235885	-5.59478
KOBAYASHI_RESPONSE_TO_ROMIDEPSIN	0.0983819947876074	-0.0232571	1.38533277115766	0.171979573432594	0.324891644131991	-5.59565
NAKAMURA_TUMOR_ZONE_PERIPHERAL_VS_CENTRAL_DN	0.0887620281535416	-0.0186679	1.38465677308106	0.172185090414639	0.324962676163637	-5.59655
LOPEZ_TRANSLATION_VIA_FN1_SIGNALING	-0.105787	-0.0305399	-1.38433	0.172285976388317	0.324962676163637	-5.59699
JI_RESPONSE_TO_FSH_UP	0.0971718832063185	-0.0160457	1.38429132908422	0.172296271472962	0.324962676163637	-5.59703
GLASS_IGF2BP1_CLIP_TARGETS_KNOCKDOWN_DN	-0.141048	-0.0261478	-1.38366	0.172487086863759	0.325147001843016	-5.59787
IWANAGA_E2F1_TARGETS_INDUCED_BY_SERUM	-0.167876	-0.0540209	-1.38281	0.172746761389859	0.325460861669243	-5.599
WANG_LMO4_TARGETS_UP	-0.0823902	-0.0247952	-1.38042	0.173476165488931	0.326658892750854	-5.60217
WHITFIELD_CELL_CYCLE_M_G1	-0.115416	-0.023678	-1.3799	0.173636121294006	0.32674518517234	-5.60287
OKAWA_NEUROBLASTOMA_1P36_31_DELETION	-0.172457	0.0146753321061923	-1.37966	0.173709077831387	0.32674518517234	-5.60318
TOOKER_GEMCITABINE_RESISTANCE_DN	0.116565207982961	-0.0171865	1.37841469868321	0.174091753559816	0.327288748753734	-5.60484
TCGA_GLIOBLASTOMA_COPY_NUMBER_UP	-0.0965312	-0.0253436	-1.37568	0.17493345165945	0.328694215517192	-5.60847
DAZARD_UV_RESPONSE_CLUSTER_G6	-0.137145	-0.0399612	-1.37393	0.175470489562846	0.329465097818369	-5.61077
HUMMERICH_SKIN_CANCER_PROGRESSION_DN	0.102545386545557	0.00181497616055034	1.37373317823592	0.175532363882045	0.329465097818369	-5.61104
SHEN_SMARCA2_TARGETS_DN	0.0821380680742649	0.0142305281631908	1.37246410632852	0.175924459329971	0.330023703780661	-5.61271
LEE_LIVER_CANCER_SURVIVAL_UP	0.0666423687941792	0.00048525538499507	1.3717324140068	0.176150830138384	0.330270987478999	-5.61368
BLUM_RESPONSE_TO_SALIRASIB_UP	0.113646045387909	-0.0253331	1.37045617738108	0.176546206971751	0.330834710811333	-5.61536
GAJATE_RESPONSE_TO_TRABECTEDIN_DN	-0.100018	-0.0110254	-1.36753	0.17745545289317	0.332360266464259	-5.61922
RAMASWAMY_METASTASIS_DN	-0.0665831	-0.00407065	-1.36625	0.177854466732764	0.332929074114439	-5.62091
UNTERMAN_IPF_VS_CTRL_CD8T_DN	-0.213477	-0.0375538	-1.36499	0.178248207286764	0.333391472133256	-5.62256
PALOMERO_GSI_SENSITIVITY_UP	0.165742741726671	-0.0584329	1.36484580170488	0.178292376165165	0.333391472133256	-5.62275
GRYDER_PAX3FOXO1_ENHANCERS_KO_DOWN	-0.0895258	-0.0249146	-1.36338	0.178750520499583	0.334027718646582	-5.62467
STAMBOLSKY_RESPONSE_TO_VITAMIN_D3_DN	-0.115489	-0.0111084	-1.36315	0.178823886020357	0.334027718646582	-5.62498
JINESH_BLEBBISHIELD_VS_LIVE_CONTROL_DN	0.0773498532276649	-0.0216596	1.36243716316996	0.179046086890187	0.334264020046725	-5.62591
BILANGES_SERUM_AND_RAPAMYCIN_SENSITIVE_GENES	-0.214006	0.0135761989032095	-1.36055	0.179639870531892	0.335193412269177	-5.62839
JAZAERI_BREAST_CANCER_BRCA1_VS_BRCA2_DN	-0.0907609	-0.0239325	-1.35798	0.180446905918933	0.336505438956513	-5.63175
WEIGEL_OXIDATIVE_STRESS_RESPONSE	0.123697625902581	0.0039110291182148	1.35769954138264	0.180535697854139	0.336505438956513	-5.63212
VARELA_ZMPSTE24_TARGETS_UP	0.118519549061561	-0.00803998	1.35505422129177	0.181371557068341	0.337883119381182	-5.63557
SASAI_RESISTANCE_TO_NEOPLASTIC_TRANSFROMATION	0.0910708717242835	0.00306002960137448	1.35153488840904	0.182488163919728	0.339782066402777	-5.64016
NABA_COLLAGENS	0.10439261316245	0.0109014816158109	1.3503845866625	0.182854265083393	0.340282337739101	-5.64166
SCIAN_INVERSED_TARGETS_OF_TP53_AND_TP73_DN	0.138684108585009	-0.022181	1.34882307317236	0.183352137227052	0.34102716471464	-5.64369
TESAR_ALK_AND_JAK_TARGETS_MOUSE_ES_D4_UP	-0.184248	-0.00545833	-1.34547	0.184423621144838	0.342837524565684	-5.64804
TORCHIA_TARGETS_OF_EWSR1_FLI1_FUSION_DN	0.0694957217254959	-0.0206686	1.34503905708981	0.18456291944896	0.342913977465542	-5.6486
ZHANG_BREAST_CANCER_PROGENITORS_DN	0.0678668011136999	-0.0157685	1.34383019754036	0.184951003046199	0.343452341116626	-5.65017
STONER_ESOPHAGEAL_CARCINOGENESIS_UP	0.128127868392404	-0.0129571	1.34144402886763	0.185718865597131	0.344695004001477	-5.65325
NOURUZI_NEPC_ASCL1_TARGETS	0.0876836209326106	0.00565945538235898	1.34023681670709	0.186108266512347	0.345234293641864	-5.65481
COLLER_MYC_TARGETS_UP	-0.142764	-0.0300641	-1.33897	0.186517422460914	0.345809637290857	-5.65645
BENPORATH_ES_CORE_NINE_CORRELATED	-0.0774519	-0.0139521	-1.33768	0.1869342929744	0.346398665973252	-5.65811
CHEMELLO_SOLEUS_VS_EDL_MYOFIBERS_UP	-0.121892	0.0211799393600726	-1.33683	0.187211398308153	0.346728215424378	-5.65921
GINESTIER_BREAST_CANCER_20Q13_AMPLIFICATION_DN	-0.113884	-0.00793546	-1.33432	0.188025358810868	0.347935157561604	-5.66244
DURCHDEWALD_SKIN_CARCINOGENESIS_UP	0.0876728361326932	-0.00473354	1.33420784340026	0.188062289572376	0.347935157561604	-5.66259
ZHOU_INFLAMMATORY_RESPONSE_LPS_UP	0.0515048284377504	-0.00191364	1.3328786402949	0.188495181199248	0.348551438818938	-5.66429
KRASNOSELSKAYA_ILF3_TARGETS_DN	-0.0671236	-0.0127131	-1.33242	0.188644416439355	0.348578637051532	-5.66488
PEDRIOLI_MIR31_TARGETS_UP	0.042665492080564	-0.00286713	1.33222149858084	0.188709476857844	0.348578637051532	-5.66514
ALCALA_APOPTOSIS	0.110954072930882	-0.0103339	1.33144632124521	0.188962501994059	0.348861532486917	-5.66613
MAGRANGEAS_MULTIPLE_MYELOMA_IGLL_VS_IGLK_UP	0.0781645388002441	-0.0074017	1.33031528662596	0.189332144179724	0.349359313058518	-5.66759
MORI_PLASMA_CELL_DN	-0.111267	-0.0259428	-1.32955	0.189582609862827	0.349636777323577	-5.66857
BLANCO_MELO_COVID19_SARS_COV_2_INFECTION_A594_CELLS_DN	0.112787910904049	0.0187035824323038	1.3264252808812	0.190607656552441	0.351341712051544	-5.67257
MASRI_RESISTANCE_TO_TAMOXIFEN_AND_AROMATASE_INHIBITORS_DN	-0.084992	0.0187870626404607	-1.32589	0.190783599308952	0.351480544507472	-5.67325
NOUZOVA_METHYLATED_IN_APL	-0.0674044	-0.00790384	-1.32486	0.191121726644349	0.351811320550542	-5.67457
TIAN_TNF_SIGNALING_VIA_NFKB	0.110696462362832	-0.0202187	1.32467254708172	0.19118449301853	0.351811320550542	-5.67481
LU_EZH2_TARGETS_UP	0.135456156229639	0.0177937899928252	1.32442732873062	0.191265301381472	0.351811320550542	-5.67512
LOPEZ_MESOTHELIOMA_SURVIVAL_UP	-0.110824	-0.0463929	-1.32302	0.191730963137669	0.352383998443627	-5.67693
UNTERMAN_PROGRESSIVE_VS_STABLE_IPF_CD8T_UP	0.183015871212493	0.0163423937346227	1.32268780945587	0.191839279218564	0.352383998443627	-5.67735
DEURIG_T_CELL_PROLYMPHOCYTIC_LEUKEMIA_UP	0.0670415952449374	0.00526473854328807	1.32256669388341	0.191879291451411	0.352383998443627	-5.6775
KAYO_AGING_MUSCLE_DN	0.114613022466916	-0.00830766	1.31795385091712	0.193407916432783	0.355004651655129	-5.68338
FEKIR_HEPARG_SPHERE_VS_HEPARG_DN	0.0789090841391402	-0.00342828	1.31764232906559	0.193511480994431	0.355008194912577	-5.68377
AUJLA_IL22_AND_IL17A_SIGNALING	0.123937057109342	0.031877602644634	1.31410221829355	0.194691328049445	0.356985201510085	-5.68827
SCHAEFFER_PROSTATE_DEVELOPMENT_AND_CANCER_BOX1_DN	-0.128256	-0.0144067	-1.31358	0.194866446067413	0.357118833217982	-5.68893
ACEVEDO_LIVER_CANCER_WITH_H3K27ME3_DN	-0.0508315	-0.00247321	-1.31294	0.195079726526641	0.357239692842419	-5.68974
IKEDA_MIR30_TARGETS_DN	-0.127189	-0.0345236	-1.31277	0.195136940722398	0.357239692842419	-5.68996
BRUNEAU_HEART_GREAT_VESSELS_AND_VALVULOGENESIS	0.167527549747799	-0.00808811	1.31187892691394	0.195435078870426	0.357459912981826	-5.69109
CHNG_MULTIPLE_MYELOMA_HYPERPLOID_UP	-0.200419	0.0131343389633304	-1.3115	0.195563163445233	0.357459912981826	-5.69157
HINATA_NFKB_TARGETS_FIBROBLAST_UP	0.0849469035350553	-0.030502	1.31141985696274	0.195588916928846	0.357459912981826	-5.69167
JIANG_MELANOMA_TRM7_CD8	-0.0908658	-0.000503671	-1.31111	0.195691746727527	0.357459912981826	-5.69206
SCHUETZ_BREAST_CANCER_DUCTAL_INVASIVE_DN	0.0655245300311594	-0.0129488	1.31058634124267	0.195868468390068	0.357459912981826	-5.69272
LU_AGING_BRAIN_UP	0.0823118058200137	-0.0196542	1.31057805444708	0.195871249197599	0.357459912981826	-5.69273
VALK_AML_WITH_T_8_21_TRANSLOCATION	0.196465408041291	-0.0314001	1.30999832298361	0.196065864161174	0.357628231600513	-5.69347
ELVIDGE_HYPOXIA_BY_DMOG_DN	-0.0848407	-0.0123618	-1.30934	0.196285729431747	0.357842407570507	-5.69429
PIEPOLI_LGI1_TARGETS_UP	0.110062267771397	-0.0236144	1.30866777556699	0.196513078462781	0.358069996385234	-5.69515
LIM_MAMMARY_LUMINAL_MATURE_UP	0.0872054415663038	-0.00035539	1.30825324249915	0.196652565474013	0.358116599265983	-5.69567
KYNG_ENVIRONMENTAL_STRESS_RESPONSE_NOT_BY_4NQO_IN_WS	0.0917787208459669	-0.030804	1.30798251660408	0.196743702831784	0.358116599265983	-5.69601
CORRE_MULTIPLE_MYELOMA_DN	0.0650362600720106	-0.00903901	1.30671162037182	0.197171963929362	0.358569658895033	-5.69762
KRIEG_HYPOXIA_NOT_VIA_KDM3A	0.0701245664442197	-0.0102516	1.30663467755581	0.197197914325038	0.358569658895033	-5.69772
ZHANG_RESPONSE_TO_CANTHARIDIN_DN	-0.161324	-0.0084861	-1.30559	0.197549699358857	0.359022424485164	-5.69903
SERVITJA_LIVER_HNF1A_TARGETS_DN	0.054851146196306	0.0081348833011515	1.30425504651622	0.198001760557825	0.359656864081374	-5.70072
NIKOLSKY_BREAST_CANCER_22Q13_AMPLICON	0.19777985845782	0.0167917262824343	1.30280691974595	0.198492148438316	0.360092188378718	-5.70254
DIRMEIER_LMP1_RESPONSE_EARLY	0.113074427714995	-0.00253988	1.30261346544311	0.198557728206393	0.360092188378718	-5.70278
ZHAN_MULTIPLE_MYELOMA_HP_UP	-0.122928	-0.0167622	-1.30255	0.198579405848343	0.360092188378718	-5.70286
SATO_SILENCED_BY_METHYLATION_IN_PANCREATIC_CANCER_2	0.074482044888958	-0.00870283	1.30233021377117	0.198653778129341	0.360092188378718	-5.70314
GAUSSMANN_MLL_AF4_FUSION_TARGETS_D_UP	-0.0699053	0.000427121005462819	-1.30075	0.199191480552203	0.360879585875958	-5.70513
NIKOLSKY_BREAST_CANCER_16P13_AMPLICON	0.176149716374959	0.0420726093688193	1.29817798147395	0.200065806171324	0.362275718484415	-5.70835
BROWNE_HCMV_INFECTION_12HR_DN	-0.0798966	-0.0381809	-1.29784	0.200179982732722	0.362294652686735	-5.70877
NIKOLSKY_BREAST_CANCER_20Q12_Q13_AMPLICON	0.0942092806398198	0.00325982065595109	1.29742768030371	0.20032176018905	0.362363494738659	-5.70929
MAGRANGEAS_MULTIPLE_MYELOMA_IGLL_VS_IGLK_DN	0.0807610479279169	-0.0164866	1.2969079687869	0.200499196231739	0.362496735216079	-5.70994
GARGALOVIC_RESPONSE_TO_OXIDIZED_PHOSPHOLIPIDS_GREY_DN	-0.0598263	-0.00916943	-1.29479	0.201222710267038	0.363543246186227	-5.71259
CUI_TCF21_TARGETS_UP	0.0788783822161911	0.0157979318387217	1.2946070346332	0.201286183259136	0.363543246186227	-5.71282
SU_SALIVARY_GLAND	0.118347533480925	0.016983096551464	1.29370027441254	0.201596958338541	0.363916369755309	-5.71396
YANG_BCL3_TARGETS_DN	0.159960509907756	0.00601661114313967	1.29268897632415	0.201943986598272	0.364354517142439	-5.71522
TONKS_TARGETS_OF_RUNX1_RUNX1T1_FUSION_MONOCYTE_DN	0.0971501298901908	-0.00927183	1.28767133590285	0.203672429633541	0.367283323030439	-5.72148
AMIT_SERUM_RESPONSE_480_MCF10A	-0.0958454	-0.0286442	-1.28561	0.204384545169508	0.368359745900896	-5.72404
ZHOU_PANCREATIC_EXOCRINE_PROGENITOR	0.13518100427541	0.00817454743013399	1.28508472259487	0.20456776847345	0.368359745900896	-5.72469
TORCHIA_TARGETS_OF_EWSR1_FLI1_FUSION_TOP20_UP	0.082388886228725	-0.00385175	1.28503295849832	0.204585716303389	0.368359745900896	-5.72476
ACEVEDO_LIVER_CANCER_DN	0.0803573119422753	0.00508421909281598	1.28385912420619	0.204993028871054	0.368735082485907	-5.72622
CHOI_ATL_CHRONIC_VS_ACUTE_DN	-0.180094	-0.0443241	-1.28378	0.205019473594631	0.368735082485907	-5.72631
YIH_RESPONSE_TO_ARSENITE_C3	0.128542929945943	-0.0293534	1.2835198464813	0.20511086895795	0.368735082485907	-5.72664
HASLINGER_B_CLL_WITH_17P13_DELETION	-0.134739	0.00441229064794973	-1.28306	0.205272316208314	0.368835494092409	-5.72721
WINNEPENNINCKX_MELANOMA_METASTASIS_UP	-0.133468	-0.0245132	-1.28195	0.2056552297719	0.369333530896271	-5.72858
GENTILE_UV_RESPONSE_CLUSTER_D2	-0.126994	-0.036465	-1.28074	0.206077426000111	0.36990156681315	-5.73008
LU_TUMOR_ENDOTHELIAL_MARKERS_UP	0.0759332522575709	0.00605727042692302	1.27839362412444	0.206897515839064	0.371182857126785	-5.73299
SOTIRIOU_BREAST_CANCER_GRADE_1_VS_3_UP	0.145333168848707	-0.0315802	1.27735066809915	0.207262437940949	0.371646661051199	-5.73427
RAMASWAMY_METASTASIS_UP	-0.090461	-0.00536721	-1.27617	0.207675464276623	0.372196201497302	-5.73573
MAGRANGEAS_MULTIPLE_MYELOMA_IGG_VS_IGA_UP	0.136992883934293	0.0191121838315723	1.27553007942925	0.207900599529324	0.372408612387656	-5.73652
GENTILE_UV_LOW_DOSE_DN	-0.0910201	-0.0350715	-1.27438	0.208306136055551	0.372785042369297	-5.73795
JAZAG_TGFB1_SIGNALING_UP	-0.061767	-0.0104185	-1.27432	0.20832419201399	0.372785042369297	-5.73801
NADLER_HYPERGLYCEMIA_AT_OBESITY	0.0861744396247517	-0.00672834	1.27327972526899	0.208691430663025	0.373250981723475	-5.7393
HOLLEMAN_ASPARAGINASE_RESISTANCE_B_ALL_UP	-0.174495	-0.0118272	-1.27169	0.209251461149679	0.374061081778827	-5.74125
DACOSTA_UV_RESPONSE_VIA_ERCC3_COMMON_DN	-0.141513	-0.0383094	-1.27097	0.209505121353702	0.374322961068276	-5.74214
WEBER_METHYLATED_ICP_IN_SPERM_DN	0.155610169250968	0.0487697352132376	1.26966116485706	0.209967786999952	0.374933095380242	-5.74375
RUIZ_TNC_TARGETS_DN	-0.108592	-0.0249284	-1.26919	0.210134705241071	0.374933095380242	-5.74433
BROWNE_HCMV_INFECTION_30MIN_UP	0.0772656812939715	-0.00190348	1.26909327443081	0.210168623176214	0.374933095380242	-5.74444
YEGNASUBRAMANIAN_PROSTATE_CANCER	-0.0801062	-0.00391954	-1.26872	0.210300619074049	0.374977060962559	-5.7449
LEIN_MEDULLA_MARKERS	0.0501638720902892	-0.0165345	1.26484534950721	0.211675456734374	0.377235903251617	-5.74965
VANASSE_BCL2_TARGETS_DN	0.0657207096902573	-0.0186258	1.26412770164757	0.211930814345436	0.377498385776954	-5.75053
NGUYEN_NOTCH1_TARGETS_UP	0.0937356300403964	0.0138531205015166	1.26246240847286	0.212524251470673	0.378220098982672	-5.75256
HUI_MAPK14_TARGETS_UP	0.117887809925984	-0.011679	1.26238308634258	0.212552549184937	0.378220098982672	-5.75266
TSAI_RESPONSE_TO_RADIATION_THERAPY	-0.0966935	-0.00603111	-1.2608	0.213118410941856	0.37903391518325	-5.7546
CAIRO_PML_TARGETS_BOUND_BY_MYC_UP	-0.126317	0.000344227641995382	-1.2589	0.213797199946288	0.379868095116141	-5.75691
HASEGAWA_TUMORIGENESIS_BY_RET_C634R	0.13369664123555	-0.0121184	1.25888029351972	0.21380494560502	0.379868095116141	-5.75693
PARK_OSTEOBLAST_DIFFERENTIATION_BY_PHENYLAMIL_UP	0.12769893445666	0.0249441484612749	1.25820247307705	0.214047926767759	0.380106460701465	-5.75776
GARGALOVIC_RESPONSE_TO_OXIDIZED_PHOSPHOLIPIDS_BROWN_UP	0.107375029866677	-0.018316	1.2567725774504	0.214561180001072	0.380824289503935	-5.7595
ZHONG_SECRETOME_OF_LUNG_CANCER_AND_ENDOTHELIUM	0.0928246028728359	-0.016621	1.25605281145972	0.214819881488714	0.38108981515494	-5.76038
ROZANOV_MMP14_TARGETS_DN	0.0734397552513801	0.000667709530178564	1.25435094482486	0.215432494581738	0.381982590646706	-5.76244
SABATES_COLORECTAL_ADENOMA_SIZE_DN	-0.124766	-0.0135708	-1.25403	0.215548086217223	0.381993640363653	-5.76283
CERVERA_SDHB_TARGETS_1_UP	0.0521090815500944	-0.00126375	1.25299171249287	0.215922701204153	0.382463486463543	-5.76409
DORN_ADENOVIRUS_INFECTION_12HR_UP	0.0815910234709655	0.0142847712520748	1.25195351898823	0.216297682015036	0.382933503942483	-5.76535
LU_IL4_SIGNALING	0.0865356562481736	-0.0269111	1.25071065147227	0.216747222684259	0.383426474944164	-5.76686
KIM_MYCN_AMPLIFICATION_TARGETS_UP	-0.0760497	-0.00689718	-1.25058	0.216795673637196	0.383426474944164	-5.76702
HERNANDEZ_MITOTIC_ARREST_BY_DOCETAXEL_1_DN	0.094725794703948	-0.016886	1.24943567307798	0.217209096614743	0.383963246191953	-5.7684
FLECHNER_PBL_KIDNEY_TRANSPLANT_REJECTED_VS_OK_DN	-0.0991241	-0.0246045	-1.24888	0.217409339735872	0.384122824328477	-5.76907
WENG_POR_TARGETS_LIVER_DN	-0.0713365	-0.0152483	-1.24784	0.217787495202235	0.384596421001722	-5.77033
MEISSNER_BRAIN_HCP_WITH_H3K4ME2_AND_H3K27ME3	0.090372477365851	0.0190412593328351	1.24598253173594	0.218463691956454	0.38546191392365	-5.77257
SARTIPY_NORMAL_AT_INSULIN_RESISTANCE_DN	0.132563844312895	-0.0208519	1.24571945096055	0.218559493785076	0.38546191392365	-5.77289
GUTIERREZ_CHRONIC_LYMPHOCYTIC_LEUKEMIA_UP	0.125715318680945	-0.00355198	1.24558446740689	0.21860866060199	0.38546191392365	-5.77305
LE_EGR2_TARGETS_DN	0.0609293105803374	-0.0168787	1.24330739213154	0.219439302767033	0.386731324200427	-5.7758
WHITFIELD_CELL_CYCLE_S	-0.114135	-0.0224257	-1.24273	0.219651522012338	0.38689198232621	-5.7765
GAVIN_FOXP3_TARGETS_CLUSTER_T7	0.118932391268132	-0.0197405	1.24209308188029	0.219883217144858	0.38689198232621	-5.77726
GRABARCZYK_BCL11B_TARGETS_UP	-0.113805	-0.00975386	-1.24197	0.21992878247844	0.38689198232621	-5.77741
GARGALOVIC_RESPONSE_TO_OXIDIZED_PHOSPHOLIPIDS_BLUE_UP	0.107118080579981	-0.0325059	1.24184630601755	0.219973511852234	0.38689198232621	-5.77756
VALK_AML_CLUSTER_1	-0.0847535	-0.00662491	-1.24086	0.220334409878428	0.387331702921665	-5.77874
RASHI_RESPONSE_TO_IONIZING_RADIATION_3	-0.0935557	-0.00398169	-1.24001	0.220646509985638	0.387526276213883	-5.77977
LASTOWSKA_NEUROBLASTOMA_COPY_NUMBER_UP	-0.0976262	-0.00577907	-1.23995	0.220666980643977	0.387526276213883	-5.77983
PARK_APL_PATHOGENESIS_UP	0.137074831252802	-0.0192631	1.23769892961292	0.221495127955956	0.38866966121218	-5.78254
KAAB_FAILED_HEART_ATRIUM_DN	0.105987997160211	-0.0257773	1.23757532909176	0.221540594180776	0.38866966121218	-5.78269
MASRI_RESISTANCE_TO_TAMOXIFEN_AND_AROMATASE_INHIBITORS_UP	-0.119433	0.000569562895397877	-1.23711	0.221711057475124	0.388773455703116	-5.78324
PURBEY_TARGETS_OF_CTBP1_AND_SATB1_DN	-0.0572678	-0.00377992	-1.2365	0.221937469914232	0.388975204420679	-5.78398
RAMPON_ENRICHED_LEARNING_ENVIRONMENT_EARLY_DN	-0.117735	-0.020812	-1.23556	0.222283047323533	0.389299900616994	-5.7851
WU_HBX_TARGETS_2_DN	0.112161319844682	-0.0398508	1.2353899083655	0.222345634620929	0.389299900616994	-5.7853
MONTERO_THYROID_CANCER_POOR_SURVIVAL_DN	-0.113835	-0.0105205	-1.2346	0.222636594218751	0.389614039882814	-5.78625
HOFFMANN_LARGE_TO_SMALL_PRE_BII_LYMPHOCYTE_UP	0.111925163524818	-0.0238878	1.23283002881358	0.22329135408789	0.390405424497451	-5.78837
SCHWAB_TARGETS_OF_BMYB_POLYMORPHIC_VARIANTS_UP	0.0950992500747559	-0.0281448	1.23277328797638	0.223312349884314	0.390405424497451	-5.78843
[truncated: 1,495 more rows]
