# Supplementary material for: Identification of genes associated with disulfidptosis in the subacute phase of spinal cord injury and analysis of potential therapeutic targets
Source: Front Immunol. 2025 Oct 20;16:1642757. doi: 10.3389/fimmu.2025.1642757 (PMC12580332; doi:10.3389/fimmu.2025.1642757)
Supplement: Supplementary file 8 [file Table8.xlsx]

## Sheet: Sheet1
Supplementary Table 8. Positively enriched results identified in GSEA analysis
ID	Description	setSize	enrichmentScore	NES	pvalue	p.adjust	qvalue	rank	leading_edge	core_enrichment
hsa03010	Ribosome	129	-0.567499	-2.10639	1.03670515060182e-10	3.56626571807026e-08	3.21924230976355e-08	5362	tags=76%, list=36%, signal=49%	MRPS6/MRPL3/MRPL15/MRPL1/RPL21/MRPL18/RPL35A/MRPS17/RPL23/MRPL20/RPL24/RPS3A/MRPL21/MRPS21/MRPL36/RPL4/RPL26/RPS13/MRPS11/RPS25/RPS27A/RPL39/RPL38/RPL9/MRPL9/RPL31/RPL30/RPL36A/RPL34/RPL14/UBA52/RPL41/MRPS7/RPS17/RPS15A/RPS23/RPL27/RPL12/RPL27A/RPS27/RPS12/RPL37/RPS7/RPS20/RPL10A/RPS8/RPL23A/RPS3/MRPL27/RPL32/RPS11/RPL19/RPL15/RPS14/RPSA/RPS18/RPL37A/MRPL10/MRPS18A/MRPL24/RPLP0/RPS10/RPL7A/MRPL28…
hsa04672	Intestinal immune network for IgA production	37	-0.620464	-1.95188	6.32132878714394e-05	0.0108726855138876	0.00981469469582875	3901	tags=65%, list=26%, signal=48%	IL15RA/LTBR/TNFRSF13B/HLA-DRA/CD28/ICOS/HLA-DOB/HLA-DPA1/HLA-DMB/HLA-DMA/HLA-DPB1/HLA-DRB1/HLA-DQA1/HLA-DOA/CD40/TGFB1/TNFSF13/HLA-DRB5/MAP3K14/TNFRSF17/TNFRSF13C/ITGB7/HLA-DQB2/HLA-DQA2
hsa05330	Allograft rejection	31	-0.640507	-1.95647	0.000139942279891526	0.0110054010356829	0.00993449603894267	2745	tags=68%, list=18%, signal=56%	HLA-DRA/CD28/HLA-A/HLA-DOB/HLA-DPA1/HLA-DMB/HLA-DMA/HLA-F/HLA-DPB1/HLA-DRB1/HLA-DQA1/HLA-DOA/CD40/TNF/GZMB/HLA-DRB5/HLA-G/IFNG/HLA-DQB2/HLA-DQA2/PRF1
hsa04940	Type I diabetes mellitus	33	-0.622999	-1.92419	0.000153236214048433	0.0110054010356829	0.00993449603894267	2745	tags=64%, list=18%, signal=52%	HLA-DRA/CD28/HLA-A/HLA-DOB/HLA-DPA1/HLA-DMB/HLA-DMA/HLA-F/HLA-DPB1/HLA-DRB1/HLA-DQA1/LTA/HLA-DOA/TNF/GZMB/HLA-DRB5/HLA-G/IFNG/HLA-DQB2/HLA-DQA2/PRF1
hsa05340	Primary immunodeficiency	35	-0.61255	-1.91289	0.000159962224355857	0.0110054010356829	0.00993449603894267	2236	tags=49%, list=15%, signal=41%	RFXANK/BLNK/CD8A/CD40/ORAI1/CD4/CD8B/CD3D/ADA/IGLL1/CD19/CIITA/TNFRSF13C/LCK/CD3E/CD79A/ZAP70
hsa05310	Asthma	22	-0.678888	-1.92392	0.000228131213526892	0.0112110196361787	0.0101201064647268	2639	tags=64%, list=18%, signal=53%	HLA-DOB/HLA-DPA1/HLA-DMB/HLA-DMA/HLA-DPB1/HLA-DRB1/HLA-DQA1/HLA-DOA/CD40/TNF/HLA-DRB5/FCER1A/HLA-DQB2/HLA-DQA2
hsa04640	Hematopoietic cell lineage	83	-0.491174	-1.74267	0.000196643125788153	0.0112110196361787	0.0101201064647268	3611	tags=59%, list=24%, signal=45%	ANPEP/IL2RA/IL3RA/HLA-DRA/ITGA5/GP5/MS4A1/IL7/CD37/IL5RA/CD2/CD3G/HLA-DOB/CD1C/HLA-DPA1/EPOR/HLA-DMB/CD9/HLA-DMA/HLA-DPB1/HLA-DRB1/CD22/HLA-DQA1/GP1BA/CD14/HLA-DOA/CD1E/CSF1R/CD8A/ITGB3/TNF/KITLG/HLA-DRB5/FCER2/CD4/CD8B/CD3D/CD5/CD19/IL11RA/CD3E/HLA-DQB2/HLA-DQA2/FLT3LG/ITGA3/ITGA2B/IL9R/CD7/GP9
hsa05332	Graft-versus-host disease	32	-0.608925	-1.87277	0.000358801219671789	0.0137141799518995	0.01237969120505	3621	tags=66%, list=24%, signal=50%	KIR3DL2/HLA-DRA/CD28/HLA-A/HLA-DOB/HLA-DPA1/HLA-DMB/HLA-DMA/HLA-F/HLA-DPB1/HLA-DRB1/HLA-DQA1/HLA-DOA/TNF/GZMB/HLA-DRB5/HLA-G/IFNG/HLA-DQB2/HLA-DQA2/PRF1
hsa04512	ECM-receptor interaction	63	-0.518124	-1.7669	0.000329154077653702	0.0137141799518995	0.01237969120505	3520	tags=40%, list=23%, signal=31%	COL9A2/ITGA5/GP5/FN1/DAG1/COL9A3/COL6A3/CHAD/GP1BA/ITGB3/ITGB5/LAMB2/VTN/ITGB4/COL6A1/AGRN/ITGB7/VWF/TNXB/ITGA3/ITGA2B/HSPG2/COL6A2/GP9/LAMA5
hsa05412	Arrhythmogenic right ventricular cardiomyopathy	66	-0.493679	-1.69848	0.00143570775494979	0.0452634710913519	0.0408590084820955	3469	tags=39%, list=23%, signal=30%	ITGA5/SGCD/DAG1/CACNA2D4/SLC8A3/DSP/CACNA1F/ATP2A1/CACNB3/EMD/LEF1/ITGB3/CACNB1/TCF7/ITGB5/ATP2A3/CACNA1C/JUP/CACNG6/ITGB4/CACNA2D2/LMNA/ITGB7/SNTA1/ITGA3/ITGA2B
hsa01200	Carbon metabolism	98	-0.446792	-1.61748	0.00144737843606067	0.0452634710913519	0.0408590084820955	4553	tags=45%, list=30%, signal=32%	IDH3B/PCCA/SDHA/SHMT1/OGDH/SDSL/TPI1/PFKM/GPT2/GPI/G6PD/TKT/ACOX3/GOT1/GOT2/PGP/MDH2/RPIA/GLDC/PGAM2/PSAT1/ALDOA/ENO3/HKDC1/GLYCTK/ACO2/ECHS1/ALDOC/ACSS1/PKM/IDH2/IDH3G/PGLS/SHMT2/TKFC/ENO2/PFKP/SDS/PFKL/PHGDH/PC/ME3/GPT/ACADS
hsa04658	Th1 and Th2 cell differentiation	79	-0.471787	-1.66553	0.00206206742418161	0.0575082881556506	0.0519123164195745	3825	tags=51%, list=25%, signal=38%	NFATC1/GATA3/IL2RA/TYK2/STAT4/HLA-DRA/PPP3CC/IKBKG/CD3G/HLA-DOB/NFATC2/HLA-DPA1/IL12RB1/HLA-DMB/HLA-DMA/HLA-DPB1/HLA-DRB1/HLA-DQA1/HLA-DOA/NOTCH1/NOTCH3/MAPK11/RUNX3/NFKBIE/HLA-DRB5/CD4/CD3D/CD247/PLCG1/JUN/IFNG/TBX21/DLL1/LCK/CD3E/HLA-DQB2/HLA-DQA2/IL2RB/LAT/ZAP70
hsa04514	Cell adhesion molecules	111	-0.438407	-1.61218	0.00231471208980756	0.0575082881556506	0.0519123164195745	3973	tags=44%, list=26%, signal=33%	SDC4/CLDN19/CD226/CNTNAP1/HLA-DRA/TIGIT/CD28/ITGAL/ICAM3/PTPRS/ITGB2/PTPRM/CLDN15/ICOS/NCAM1/NRCAM/CD2/CADM1/HLA-A/HLA-DOB/HLA-DPA1/NLGN2/CLDN23/HLA-DMB/HLA-DMA/HLA-F/CD99/HLA-DPB1/HLA-DRB1/CD22/HLA-DQA1/HLA-DOA/CD8A/CD40/ICAM2/SIGLEC1/JAM3/HLA-DRB5/CD4/CD8B/ESAM/PTPRF/HLA-G/PDCD1/ITGB7/HLA-DQB2/HLA-DQA2/CD6/CLDN5
hsa05165	Human papillomavirus infection	266	-0.35929	-1.38961	0.00234045358772997	0.0575082881556506	0.0519123164195745	3548	tags=33%, list=24%, signal=26%	WNT8B/COL9A2/TLR3/ITGA5/PIK3R3/TRADD/OASL/ATP6V1F/MAP2K2/FN1/TRAF3/WNT16/EGF/PARD3/IKBKG/DLG3/AKT2/COL9A3/BAK1/COL6A3/AXIN1/HLA-A/PPP2R2B/CCND2/BAX/PPP2R3B/TADA3/CCND1/ATP6V0C/NOTCH4/AKT1/PIK3R2/CHAD/PTK2/HLA-F/PPP2R1A/FZD2/TSC2/HES6/WNT10B/PKM/ITGB3/TNF/CDKN1A/TCIRG1/TCF7/NOTCH1/NOTCH3/RPS6KB2/ITGB5/LLGL1/CDK4/TP53/LAMB2/IRF3/DVL2/AXIN2/RFNG/EIF4EBP1/PARD6A/IKBKE/E2F1/VTN/MFNG/APC2/LFNG/WNT10A/A…
hsa05134	Legionellosis	51	0.39278174013431	1.69299768908054	0.00269230743897571	0.0578846099379778	0.0522520193748575	3624	tags=49%, list=24%, signal=37%	TLR2/NLRC4/CR1/TLR5/NAIP/TLR4/CR1L/RAB1A/CLK4/APAF1/CASP1/SEC22B/CASP8/HSPA1A/CLK1/NFKB1/SAR1A/HBS1L/SAR1B/ITGAM/IL1B/CXCL1/NFKBIA/CASP3/IL18
hsa05410	Hypertrophic cardiomyopathy	72	-0.471213	-1.64401	0.00264831232579762	0.0578846099379778	0.0522520193748575	3469	tags=36%, list=23%, signal=28%	ITGA5/SGCD/DAG1/CACNA2D4/SLC8A3/CACNA1F/ATP2A1/PRKAG3/CACNB3/EMD/ITGB3/TNF/CACNB1/TGFB1/ITGB5/ATP2A3/CACNA1C/CACNG6/ITGB4/CACNA2D2/LMNA/ITGB7/ACE/SNTA1/ITGA3/ITGA2B
hsa05414	Dilated cardiomyopathy	76	-0.4624	-1.62759	0.0029978956735426	0.0606633006881562	0.0547603234486111	3469	tags=34%, list=23%, signal=26%	ITGA5/SGCD/DAG1/CACNA2D4/SLC8A3/CACNA1F/ADCY6/ATP2A1/CACNB3/EMD/ADCY9/ITGB3/TNF/CACNB1/TGFB1/ITGB5/ATP2A3/CACNA1C/CACNG6/ITGB4/CACNA2D2/LMNA/ITGB7/SNTA1/ITGA3/ITGA2B
hsa05320	Autoimmune thyroid disease	33	-0.553154	-1.70847	0.00389725105795652	0.0744807979965024	0.0672332784852148	2745	tags=58%, list=18%, signal=47%	HLA-DRA/CD28/HLA-A/HLA-DOB/HLA-DPA1/HLA-DMB/HLA-DMA/HLA-F/HLA-DPB1/HLA-DRB1/HLA-DQA1/HLA-DOA/CD40/GZMB/HLA-DRB5/HLA-G/HLA-DQB2/HLA-DQA2/PRF1
hsa03008	Ribosome biogenesis in eukaryotes	73	-0.456153	-1.59161	0.00482230198846463	0.0873090465279912	0.0788132457948513	3024	tags=27%, list=20%, signal=22%	NOP56/EIF6/POP7/NAT10/NHP2/SNU13/RRP7A/IMP3/NOB1/RPP25/RPP25L/NXT1/FBL/IMP4/TCOF1/NOL6/REXO1/RMRP/SNORD3A/TBL3
hsa05416	Viral myocarditis	58	-0.481538	-1.62875	0.00537126452828807	0.0923857498865548	0.0833959492549989	3530	tags=45%, list=23%, signal=34%	HLA-DRA/EIF4G1/SGCD/CD28/ITGAL/DAG1/ITGB2/ABL1/HLA-A/HLA-DOB/HLA-DPA1/CCND1/HLA-DMB/HLA-DMA/HLA-F/HLA-DPB1/HLA-DRB1/HLA-DQA1/HLA-DOA/CD40/HLA-DRB5/HLA-G/HLA-DQB2/HLA-DQA2/PRF1/SNTA1
hsa05171	Coronavirus disease - COVID-19	180	-0.3738	-1.42058	0.00681885933127982	0.111699409998108	0.100830250763286	4762	tags=51%, list=32%, signal=35%	RPL4/RPL26/RPS13/NRP1/OAS1/RPS25/RPS27A/RELA/RPL39/RPL38/RPL9/CFB/RPL31/RPL30/RPL36A/RPL34/RPL14/UBA52/RPL41/RPS17/RPS15A/RPS23/RPL27/RPL12/RPL27A/RPS27/RPS12/TYK2/MMP1/RPL37/TLR3/RPS7/PIK3R3/RPS20/RPL10A/RPS8/TRAF3/RPL23A/RPS3/RPL32/RPS11/RPL19/IKBKG/RPL15/C3/RPS14/RPSA/RPS18/RPL37A/F13A1/C1QA/RPLP0/RPS10/RPL7A/RPS29/FAU/IRAK1/PIK3R2/OAS3/RPS21/RPL3/TNF/RPS16/RPL29/MAPK11/RPL28/RPS9/RPL10/RPL13A…
hsa03040	Spliceosome	142	0.257279989766101	1.32382182913408	0.00728847311089741	0.11396521591585	0.102875577402619	3897	tags=41%, list=26%, signal=31%	RNU5B-1/RNU5E-1/RNU5A-1/SLU7/PRPF38B/SYF2/HNRNPU/ZMAT2/RBM25/SF3B1/TRA2A/PRPF40A/DDX5/PRPF18/HSPA1A/SMNDC1/CDC5L/RBM17/RNVU1-1/SNW1/HNRNPK/CRNKL1/RNVU1-17/DDX46/SF3B6/CDC40/DDX42/U2SURP/SRSF5/HNRNPA3/RNU5F-1/SNRNP27/SRSF1/DHX15/RNU4-2/PRPF38A/LSM6/RBM22/RNVU1-8/SNRPB2/BUD31/CWC15/THOC2/TRA2B/LSM3/SRSF10/SRSF4/RBM8A/MAGOH/PRPF3/RNU5D-1/HNRNPC/SRSF3/ACIN1/BCAS2/HSPA1L/RNU4-1/LSM8
hsa04981	Folate transport and metabolism	19	-0.609586	-1.65597	0.00876009349140073	0.13102052874095	0.118271285124175	3327	tags=58%, list=22%, signal=45%	ABCC4/ABCC1/MTHFD1/SLC46A1/SLC19A1/MTHFR/FOLR2/MTHFS/SHMT2/ABCC3/FPGS
hsa04612	Antigen processing and presentation	65	-0.458913	-1.57763	0.010013148154936	0.143521790220749	0.129556083583602	3621	tags=42%, list=24%, signal=32%	KIR3DL2/HLA-DRA/KLRC2/CALR/HLA-A/HLA-DOB/HLA-DPA1/HLA-DMB/RFXANK/HLA-DMA/HLA-F/HLA-DPB1/HLA-DRB1/HLA-DQA1/HLA-DOA/CD8A/TNF/HLA-DRB5/CD4/CD74/CD8B/HLA-G/CIITA/IFNG/HLA-DQB2/HLA-DQA2/HSPA2
hsa00515	Mannose type O-glycan biosynthesis	17	-0.624936	-1.65381	0.0105998077006448	0.145853353960873	0.131660769334325	1080	tags=59%, list=7%, signal=55%	POMT2/POMT1/B4GALT3/CHST10/POMGNT1/B4GAT1/B4GALT2/B3GAT1/ST3GAL3/POMGNT2
hsa05322	Systemic lupus erythematosus	43	-0.482713	-1.55555	0.0118806210795974	0.157189755822365	0.14189405742839	4078	tags=49%, list=27%, signal=36%	SNRPB/ACTN4/HLA-DRA/CD28/C3/C1QA/HLA-DOB/HLA-DPA1/HLA-DMB/HLA-DMA/HLA-DPB1/HLA-DRB1/HLA-DQA1/HLA-DOA/ELANE/CD40/TNF/HLA-DRB5/IFNG/HLA-DQB2/HLA-DQA2
hsa03410	Base excision repair	43	-0.477232	-1.53788	0.0132886703016453	0.162598979560329	0.146776924633712	4116	tags=44%, list=27%, signal=32%	POLD4/XRCC1/POLG/APEX1/PARP1/UNG/POLE/OGG1/FEN1/NEIL2/LIG1/PARP3/PNKP/MUTYH/POLL/POLD1/POLD2/NTHL1/MPG
hsa05323	Rheumatoid arthritis	75	-0.423364	-1.48246	0.0133370951197135	0.162598979560329	0.146776924633712	3587	tags=43%, list=24%, signal=33%	MMP1/HLA-DRA/ANGPT1/CD28/ITGAL/ATP6V1F/ITGB2/TNFRSF11A/HLA-DOB/HLA-DPA1/ATP6V0C/HLA-DMB/HLA-DMA/LTB/HLA-DPB1/HLA-DRB1/HLA-DQA1/HLA-DOA/TNF/TGFB1/TCIRG1/IL23A/CCL5/TNFSF13/HLA-DRB5/ACP5/JUN/ATP6V0E2/CXCL5/IFNG/HLA-DQB2/HLA-DQA2
hsa04360	Axon guidance	140	-0.370371	-1.38537	0.0137074721140975	0.162598979560329	0.146776924633712	3472	tags=34%, list=23%, signal=27%	SEMA4B/PIK3R3/CDK5/TRPC1/EFNA4/PPP3CC/PLXNB1/RGS3/PARD3/FES/ABL1/EPHB4/NFATC2/SSH3/EPHA4/SRGAP3/PIK3R2/PTK2/ROBO3/EPHA1/MYL5/SEMA4G/SEMA7A/SEMA3G/SEMA6C/PTCH1/LIMK1/EPHB2/EPHB6/NTN1/EPHB3/SEMA3B/ABLIM2/PARD6A/PAK6/PLCG1/ABLIM3/PAK4/SEMA4C/PLXNB3/PLXNB2/RRAS/HRAS/EFNB1/PLXNA3/SRC/PLXNA1/MYL9
hsa05217	Basal cell carcinoma	46	-0.47336	-1.53982	0.0151357078825785	0.173556117053567	0.156667853521426	3076	tags=52%, list=20%, signal=42%	GADD45B/WNT5B/DDB2/WNT8B/WNT16/BAK1/AXIN1/BAX/FZD2/SUFU/LEF1/WNT10B/CDKN1A/PTCH1/TCF7/TP53/DVL2/AXIN2/APC2/GADD45G/WNT10A/DVL1/WNT1/WNT7A
hsa00250	Alanine, aspartate and glutamate metabolism	24	-0.57124	-1.66062	0.0158530627790299	0.175917857935042	0.158799779959722	3942	tags=50%, list=26%, signal=37%	DDO/GPT2/ALDH5A1/ASRGL1/GOT1/GOT2/ASL/ALDH4A1/GLS2/CAD/IL4I1/GPT
hsa01230	Biosynthesis of amino acids	59	-0.457442	-1.552	0.0172362274503828	0.185289445091615	0.167259444008649	4553	tags=54%, list=30%, signal=38%	IDH3B/SHMT1/SDSL/TPI1/PFKM/GPT2/TKT/GOT1/GOT2/RPIA/PGAM2/ASL/PSAT1/NAGS/ALDOA/ENO3/ALDH18A1/PYCR2/ACO2/ALDOC/PKM/IDH2/IDH3G/SHMT2/ENO2/PFKP/BCAT2/SDS/PFKL/PHGDH/PC/GPT
hsa04659	Th17 cell differentiation	96	-0.40538	-1.46305	0.0182388484633828	0.190126177921324	0.171625527805357	2927	tags=39%, list=19%, signal=31%	IKBKG/CD3G/HLA-DOB/NFATC2/HLA-DPA1/IL12RB1/HLA-DMB/HLA-DMA/SMAD3/HLA-DPB1/HLA-DRB1/HLA-DQA1/IL27RA/IL21R/HLA-DOA/IRF4/TGFB1/IL23A/MAPK11/NFKBIE/HLA-DRB5/CD4/CD3D/CD247/PLCG1/JUN/IFNG/TBX21/LCK/FOXP3/CD3E/HLA-DQB2/HLA-DQA2/IL2RB/RORC/LAT/ZAP70
hsa04114	Oocyte meiosis	106	0.269272679574085	1.34609053002364	0.0195471399921716	0.197771063450207	0.178526510764415	3140	tags=33%, list=21%, signal=26%	SPDYA/CPEB4/RPS6KA3/PPP1CB/MAPK14/SLK/CPEB2/PTTG2/MAPK1/PPP3CA/PPP2R5A/ITPR2/YWHAZ/CPEB1/PPP2CA/CDC26/YWHAB/PPP2R5C/PPP2R5E/SPDYE6/FBXW11/SMC3/IGF1R/CALML4/CPEB3/CCNE2/CDK2/CDC27/PPP3R1/PPP2CB/CALM2/SPDYE5/ANAPC4/PPP3CB/SMC1A
hsa00260	Glycine, serine and threonine metabolism	33	-0.501807	-1.54988	0.0221313625272947	0.217519677411125	0.196353441971487	2909	tags=42%, list=19%, signal=34%	GLDC/PGAM2/MAOB/GAMT/PSAT1/GATM/GLYCTK/GRHPR/GCAT/SHMT2/ALAS2/SDS/PHGDH/SARDH
