# Supplementary material for: Identification of genes associated with disulfidptosis in the subacute phase of spinal cord injury and analysis of potential therapeutic targets
Source: Front Immunol. 2025 Oct 20;16:1642757. doi: 10.3389/fimmu.2025.1642757 (PMC12580332; doi:10.3389/fimmu.2025.1642757)
Supplement: Supplementary file 9 [file Table9.xlsx]

## Sheet: Sheet1
Supplementary Table 3. Colocalization Analysis of IQGAP1 with GFAP, IBA1, Olig2, CD68, and MAP2 by Double Immunofluorescence
		Pearson's R value (no threshold)	Spearman's rank correlation value	Manders' tM1 (Above autothreshold of Ch2)	Manders' tM2 (Above autothreshold of Ch1)
GFAP	control	0.28	0.252397	0.184	0.386
	1 week	0.25	0.430034	0.341	0.681
	2 weeks	0.47	0.524571	0.554	0.762
IBA1	control	0.51	0.67233	0.871	0.79
	1 week	0.81	0.874188	0.839	0.799
	2 weeks	0.73	0.814824	0.868	0.826
OlIG2	control	0.51	0.493888	0.097	0.258
	1 week	0.47	0.476388	0.693	0.66
	2 weeks	0.51	0.710172	0.291	0.267
CD68	control	0.1	0.141944	0.19	0.233
	1 week	0.87	0.791166	0.546	0.793
	2 weeks	0.69	0.814069	0.869	0.902
MAP2	control	0.24	0.406726	0.264	0.495
	1 week	0.45	0.620303	0.375	0.528
	2 weeks	0.59	0.726881	0.422	0.743
